# Supplementary material for: Glioblastoma cell motility depends on enhanced oxidative stress coupled with mobilization of a sulfurtransferase
Source: Cell Death Dis. 2022 Oct 30;13(10):913. doi: 10.1038/s41419-022-05358-8 (PMC9618559; doi:10.1038/s41419-022-05358-8)
Supplement: Supplementary file 3 — Supplemental Table S1 [file 41419_2022_5358_MOESM3_ESM.xlsx]

## Sheet: Sheet Details
Table S1. Motility signature genes.
Related to Figure 1 and Figure S3.
Sheet 1: description of the contents
Sheet2: list of genes in the motility signature.
Sheet3: Pearson correlation analysis between the motility signature genes in the N-S dataset.
Glioblastoma cell motility depends on enhanced oxidative stress coupled with mobilization of a sulfurtransferase
M. S. Saurty-Seerunghen, T. Daubon, L. Bellenger, V. Delaunay, G. Castro, J. Guyon, A. Rezk, S. Fabrega, A. Idbaih, F. Almairac, F. Burel-Vandenbos, L. Turchi, E. Duplus, T.Virolle, J-M. Peyrin, C. Antoniewski, H. Chneiweiss, E. A. El-Habr, M-P. Junier
Cell Death & Disease
Corresponding authors : elias.el-habr@sorbonne-universite.fr; marie-pierre.junier@inserm.fr

## Sheet: 2. Motility signature genes
Gene symbol	Protein name	Role	Reference based on which the gene was selected	Model	Percentage detection in scRNA-seq dataset (%)
					Neftel2019	Darmanis2017
ACTN4	Alpha-Actinin-4	Morphological rearrangements undertaken by motile cells and linking extracellular guidance signals with the remodeling of the cytoskeleton	Sen et al 2009 Tentler et al 2019	PDC in vitro&invivo; patients; classical GBM cell lines	77.0952	41.4327
PTK2	Focal adhesion kinase 1	Morphological rearrangements undertaken by motile cells and linking extracellular guidance signals with the remodeling of the cytoskeleton	Xia et al 2015 Frolov et al 2016	PDC in vitro&in vivo; patients	72.2945	40.7551
PXN	Paxillin	Morphological rearrangements undertaken by motile cells and linking extracellular guidance signals with the remodeling of the cytoskeleton	Sun et al 2017 Frolov et al 2016	PDC in vitro; patients; classical GBM cell lines	47.0301	35.2372
SMAD3	Mothers against decapentaplegic homolog 3	Pro-migratory autocrine signaling	Daubon et al 2019	PDC in vitro&in vivo	20.7486	19.7483
SPARCL1	SPARC like protein 1	Remodeling of the matri-cellular environment	Gagliardi et al 2019	PDC in vitro&in vivo	58.5028	62.1491
TGFB1	Transforming growth factor beta-1 proprotein	Pro-migratory autocrine signaling	Daubon et al 2019 Joseph et al 2021	PDC in vitro&in vivo	5.02441	5.4211
THBS1	Thrombospondin-1	Pro-migratory autocrine signaling	Daubon et al 2019 Joseph et al 2021	PDC in vitro&in vivo	7.18063	19.8451
TLN1	Talin-1	Morphological rearrangements undertaken by motile cells and linking extracellular guidance signals with the remodeling of the cytoskeleton	Kang et al 2015	PDC in vitro&in vivo	45.057	52.0813
TNC	Tenascin	Remodeling of the matri-cellular environment	Xia et al 2015	PDC in vitro&in vivo	58.2384	69.9903
VCL	Vinculin	morphological rearrangements undertaken by motile cells and linking extracellular guidance signals with the remodeling of the cytoskeleton	Armento et al 2017	PDC in vitro&in vivo	34.0114	34.2691

## Sheet: 3. Correlation 
Pearson correlation analysis between the motility signature genes
Across 4916 malignant cells from 20 patients tumors from Neftel et al, 2019 scRNA-seq dataset
		Correlation coefficient
		ACTN4	PTK2	PXN	SMAD3	SPARCL1	TGFB1	THBS1	TLN1	TNC	VCL
p-value	ACTN4		0.0657957	0.15395	0.0793303	0.135161	0.0717985	0.0350366	0.127651	0.271291	0.113263
	PTK2	3.89251e-06		0.0408869	0.00895264	0.036214	-0.019606	0.0267761	0.0653866	0.0330067	0.0721534
	PXN	0	0.00414089		0.0517833	0.144293	0.0192855	0.049471	0.0620804	0.179504	0.0819465
	SMAD3	2.5541e-08	0.530292	0.000280954		0.056052	0.0195591	0.0560525	0.0320323	0.0863017	0.0621078
	SPARCL1	0	0.0111073	0	8.41943e-05		0.0437885	0.0262748	0.10334	0.327776	0.105969
	TGFB1	4.67187e-07	0.169305	0.176385	0.170327	0.00213423		0.00267896	0.0390961	0.0652548	0.0698616
	THBS1	0.0140223	0.0604844	0.000520725	8.41845e-05	0.0654621	0.851045		0.0116185	0.0268047	0.0652675
	TLN1	0	4.46923e-06	1.32573e-05	0.0247087	3.7792e-13	0.00611511	0.41539		0.126658	0.087701
	TNC	0	0.0206524	0	1.35494e-09	0	4.67201e-06	0.0602107	0		0.159901
	VCL	1.77636e-15	4.09926e-07	8.72431e-09	1.31415e-05	9.41469e-14	9.43683e-07	4.65208e-06	7.30248e-10	0
