# Supplementary material for: Glioblastoma cell motility depends on enhanced oxidative stress coupled with mobilization of a sulfurtransferase
Source: Cell Death Dis. 2022 Oct 30;13(10):913. doi: 10.1038/s41419-022-05358-8 (PMC9618559; doi:10.1038/s41419-022-05358-8)
Supplement: Supplementary file 4 — Supplemental Table S2 [file 41419_2022_5358_MOESM4_ESM.xlsx]

## Sheet: 1. Sheet details
Table S2. Differential expression analysis results.
Related to Figure 1 and Figures S3-5.
Sheet 1: description of the contents
Sheet2: differentially expressed genes between M-HIGH and M-LOW cells, N-S dataset
Sheet3: differentially expressed genes between M-HIGH and M-LOW cells, D-S dataset
Sheet4: differentially expressed genes between M-HIGH and M-LOW cells, N-10X dataset
Sheet5: differentially expressed genes between M-HIGH and M-LOW cells, PA-10X dataset
Sheet6: genes overexpressed in M-HIGH versus M-LOW cells in the 4 datasets
Sheet7: oRG, EMT and TEAD-induced migration signatures
Glioblastoma cell motility depends on enhanced oxidative stress coupled with mobilization of a sulfurtransferase
M. S. Saurty-Seerunghen, T. Daubon, L. Bellenger, V. Delaunay, G. Castro, J. Guyon, A. Rezk, S. Fabrega, A. Idbaih, F. Almairac, F. Burel-Vandenbos, L. Turchi, E. Duplus, T.Virolle, J-M. Peyrin, C. Antoniewski, H. Chneiweiss, E. A. El-Habr, M-P. Junier
Cell Death & Disease
Corresponding authors : elias.el-habr@sorbonne-universite.fr; marie-pierre.junier@inserm.fr

## Sheet: 2. N-S
gene	% Detection across all malignant cells	Mean expression across cells from M-LOW cluster	Mean expression across cells from M-HIGH cluster	Variance of expression across cells from M-LOW cluster	Variance of expression across cells from M-HIGH cluster	Fold Change = meanM-HIGH - meanM-LOW	BH-adjusted p-value
A1BG	16.4361	0.515818	0.653569	2.12677	2.33817	0.137751	0.0348028		Overexpressed in MigHIGH cells (BHadj pval < 0.01)
A1BG-AS1	13.812	0.275297	0.671803	1.31619	2.89533	0.396505	2.89972e-07		Overexpressed in MigLOW cells (BHadj pval < 0.01)
A1CF	8.72661	0.133663	0.054017	0.337859	0.0416806	-0.0796458	0.274018
A2M	24.0236	0.68988	2.27616	4.15605	12.5877	1.58628	3.09759e-18
A2M-AS1	3.3157	0.161435	0.155262	0.949176	0.760872	-0.0061732	0.47205
A2ML1	19.6298	0.331882	0.384096	0.67865	1.00013	0.0522142	0.389969
AAAS	47.1725	2.80995	3.46706	12.7168	11.9014	0.65711	0.00534169
AACS	34.1538	1.39117	1.65224	6.44952	6.33322	0.261066	0.00991934
AACSP1	3.7022	0.0706305	0.0601424	0.183595	0.143223	-0.0104881	0.926077
AADAT	19.5077	1.12416	1.0099	6.37725	4.86407	-0.114265	0.877706
AAED1	5.51261	0.142115	0.549561	1.0151	3.25933	0.407446	6.4788e-07
AAGAB	40.1749	1.91542	2.85014	9.47452	10.2038	0.934724	6.23202e-08
AAK1	95.9317	2.87387	2.43578	3.04887	2.1993	-0.438088	3.10029e-05
AAMDC	24.6542	1.12338	2.26073	7.50176	10.7907	1.13735	1.11915e-11
AAMP	72.3149	4.794	5.97345	14.9193	10.2702	1.17944	0.000376342
AAR2	41.7209	2.11814	3.16153	11.1378	11.474	1.04339	3.2218e-08
AARD	47.3149	1.35012	1.11761	2.50844	1.67567	-0.232513	0.0281632
AARS	57.9943	2.79731	4.29432	12.0689	11.2876	1.49701	1.45615e-12
AARS2	80.594	2.52283	2.6664	4.92351	4.4053	0.143566	0.233755
AARSD1	37.2457	2.45466	2.50693	12.12	10.6792	0.0522703	0.836765
AASDH	38.3238	2.01047	1.75797	8.37075	6.21793	-0.252501	0.624629
AASDHPPT	63.6086	4.04962	4.73676	15.1416	11.7713	0.687139	0.104735
AASS	90.7852	4.01149	5.03141	8.13313	5.74835	1.01992	4.86393e-11
AATF	53.8853	3.21473	4.03081	14.1261	11.5545	0.816083	0.00350878
AATK	9.41823	0.341391	0.178002	1.34797	0.600315	-0.163389	0.027681
ABAT	72.8845	4.10881	4.32591	10.3462	8.52115	0.217094	0.820673
ABCA1	55.4312	2.93	2.88897	9.01275	9.16846	-0.0410361	0.824583
ABCA10	14.2596	0.312358	0.409934	1.04045	0.938652	0.0975753	0.00024778
ABCA11P	34.6013	1.2184	1.8775	5.32738	6.6612	0.659099	3.18378e-08
ABCA12	5.53295	0.136286	0.152605	0.653342	0.499355	0.0163191	0.0593109
ABCA13	35.1098	0.423153	0.33948	1.26111	1.0081	-0.0836737	0.121228
ABCA2	39.0561	1.31553	1.66634	4.89506	4.80225	0.350814	4.87632e-05
ABCA3	41.8023	1.43174	1.96389	5.71075	5.52199	0.532155	4.52438e-07
ABCA5	37.0423	1.28348	1.08729	4.99272	3.8015	-0.196192	0.430111
ABCA6	3.03092	0.0702936	0.152756	0.258412	0.724108	0.0824621	0.191907
ABCA7	9.13344	0.262161	0.275728	1.06424	0.997449	0.0135675	0.270466
ABCA8	14.2392	0.229824	1.15583	1.35121	5.34926	0.926001	2.35318e-19
ABCA9	88.8731	2.28548	1.95567	1.67906	1.03178	-0.329807	1.33895e-08
ABCB1	3.214	0.0497106	0.208155	0.237119	0.97924	0.158444	0.000487782
ABCB10	12.205	0.446473	0.594541	2.4005	2.76004	0.148068	0.034075
ABCB4	5.14646	0.247014	0.189207	1.36554	1.00234	-0.0578077	0.674113
ABCB5	56.4687	1.40677	1.09812	2.0918	1.29932	-0.308648	0.00163186
ABCB6	39.4223	1.93229	2.55743	9.19855	9.30875	0.625138	0.000112306
ABCB7	33.2384	1.67789	2.29224	9.08556	9.61182	0.61435	7.69547e-05
ABCB8	42.799	1.59609	2.17434	6.10321	6.52207	0.578247	4.11103e-06
ABCB9	13.1204	0.39409	0.804545	2.16083	3.5348	0.410454	2.23474e-06
ABCC1	20.7282	0.736057	0.681926	3.0801	2.41915	-0.0541303	0.619214
ABCC10	28.0106	1.16118	1.44051	5.40878	5.43666	0.279328	0.00446355
ABCC13	12.3271	0.20548	0.192053	0.436442	0.308518	-0.0134261	0.393044
ABCC3	11.9609	0.19035	1.08971	1.08865	5.2824	0.899365	1.53288e-17
ABCC4	13.6697	0.421856	0.830553	2.06167	3.62086	0.408697	1.86271e-06
ABCC5	56.0212	3.08242	3.08667	10.8868	8.78205	0.00425728	0.948514
ABCC6	4.23108	0.0657193	0.24665	0.284739	1.27858	0.180931	0.00661445
ABCC6P2	3.60049	0.0198614	0.410132	0.107424	2.45351	0.390271	2.69649e-08
ABCC8	12.5712	0.818371	0.300726	3.79541	1.43179	-0.517645	2.49587e-09
ABCC9	99.3897	6.18425	5.72284	1.41334	0.88842	-0.461413	2.22991e-28
ABCD1	7.72986	0.2682	0.399751	1.50602	1.86881	0.13155	0.0125447
ABCD2	14.5037	0.265541	0.942003	1.52357	4.24166	0.676462	5.07294e-13
ABCD3	63.1001	2.69293	5.1225	11.6167	10.3511	2.42957	1.15876e-32
ABCD4	55.594	2.48821	3.41368	8.98988	8.11919	0.925475	1.67514e-08
ABCE1	56.3263	2.77243	3.89397	11.3085	10.5746	1.12154	1.55697e-08
ABCF1	54.1497	2.74523	3.34042	10.9509	8.46075	0.595192	0.00142564
ABCF2	62.4695	3.06888	4.06096	11.8579	10.1303	0.992075	3.64491e-06
ABCF3	44.1212	1.98369	3.17231	9.60923	9.77308	1.18862	7.90297e-11
ABCG1	16.1107	1.40478	0.227183	7.09917	1.21779	-1.1776	1.05695e-30
ABCG2	3.47844	0.0401179	0.24891	0.218592	1.19014	0.208792	3.9558e-06
ABHD1	3.74288	0.155628	0.203851	0.905242	0.996401	0.0482226	0.134274
ABHD10	33.7469	1.82385	2.47264	10.5749	11.2559	0.648796	0.000616731
ABHD11	71.4605	2.90108	3.38148	6.41336	6.69183	0.480393	0.00205818
ABHD12	42.1074	1.97178	3.44801	9.89412	11.1893	1.47623	3.18904e-15
ABHD12B	6.61107	0.266049	0.389456	1.39637	1.91528	0.123407	0.0437169
ABHD13	27.3596	1.3716	1.87509	7.21566	7.83453	0.503484	0.000175156
ABHD14A	27.8275	1.36748	2.36061	8.52644	11.3199	0.993134	5.1452e-08
ABHD14A-ACY1	3.92596	0.19435	0.222327	1.05445	1.18877	0.0279773	0.612163
ABHD14B	16.4565	0.404038	1.61771	2.52176	7.37414	1.21367	2.48503e-21
ABHD15	64.0358	1.62644	1.51541	2.51788	2.33577	-0.111037	0.0639343
ABHD16A	55.8788	3.31349	3.66279	13.3866	10.9619	0.349302	0.212659
ABHD16B	8.74695	0.170041	0.433678	0.799213	1.69312	0.263636	3.31306e-06
ABHD2	88.7307	4.03518	5.47216	8.46002	4.89303	1.43698	1.24044e-17
ABHD3	27.7258	1.43369	2.58009	8.59391	12.2672	1.1464	5.30555e-10
ABHD4	34.8861	1.23718	3.25028	7.23427	12.1792	2.0131	4.19828e-28
ABHD5	35.7608	1.29518	2.13551	6.33942	7.84789	0.840339	9.40287e-10
ABHD6	22.6404	1.20037	0.982341	5.90838	3.88728	-0.218034	0.665489
ABHD8	6.48902	0.203819	0.51197	1.3016	2.63346	0.308151	1.30019e-05
ABI1	47.9251	2.449	3.17982	10.3965	9.79545	0.73082	8.16842e-06
ABI2	95.9723	4.94305	5.91577	6.85326	4.08647	0.972717	4.18582e-10
ABI3BP	4.29211	0.110792	0.256583	0.66665	1.18077	0.145791	0.000301412
ABL1	38.6697	1.44126	1.99864	6.05262	6.43628	0.557381	2.26958e-06
ABL2	85.6591	2.26679	2.0309	3.72735	3.1809	-0.235889	0.0177278
ABLIM1	46.3588	1.53352	2.88641	6.01314	7.02095	1.3529	3.09682e-22
ABLIM2	12.8153	0.781773	0.521733	3.94602	2.46933	-0.260041	0.0513414
ABLIM3	3.62083	0.115952	0.133856	0.565763	0.708583	0.0179043	0.840865
ABR	44.345	2.08983	2.3958	8.20068	7.39416	0.305972	0.0136093
ABRACL	18.6737	1.40838	1.37633	9.84038	8.03013	-0.0320471	0.70351
ABT1	25.4882	1.42837	1.82807	8.63743	8.67375	0.399702	0.0084905
ABTB1	15.1749	0.756105	0.915199	4.37305	4.28983	0.159093	0.0298281
ABTB2	14.8495	0.664588	0.79656	3.20673	3.22553	0.131972	0.0202881
ACAA1	61.9609	3.24844	4.97238	13.3302	11.3823	1.72394	7.1098e-15
ACAA2	32.5061	2.01112	2.52873	11.5785	12.2732	0.517611	0.00958799
ACACA	74.2474	2.74837	3.00169	6.89982	5.63971	0.253316	0.0391387
ACACB	35.476	0.596281	1.03755	1.79932	2.7484	0.441264	1.06774e-08
ACAD10	39.1172	1.64715	1.91336	6.77366	6.48115	0.266216	0.021217
ACAD11	35.9439	1.23072	2.63129	6.79831	9.15254	1.40056	3.05148e-20
ACAD8	41.7819	1.79577	3.4708	10.3338	12.5185	1.67503	2.1938e-16
ACAD9	43.6941	1.47699	2.55364	6.25545	8.31223	1.07666	2.36753e-13
ACADL	3.60049	0.211723	0.201054	1.30846	1.10095	-0.0106687	0.854591
ACADM	51.0781	2.6924	4.17977	13.5745	12.2179	1.48737	6.94191e-10
ACADS	13.7307	0.469983	0.97761	2.64307	4.9196	0.507627	1.61007e-06
ACADSB	83.4418	2.17614	2.25251	3.03486	2.87842	0.0763682	0.909441
ACADVL	71.847	3.35996	5.89778	11.764	7.89224	2.53782	1.63785e-37
ACAN	4.94304	0.241004	0.111093	1.11283	0.488077	-0.129912	0.0319711
ACAP1	5.59398	0.0931597	0.246759	0.333762	0.618643	0.153599	1.79898e-06
ACAP2	69.7315	2.33685	2.66566	6.03554	4.96938	0.328813	0.000777194
ACAP3	43.3279	1.89972	1.86593	6.57044	5.73701	-0.033794	0.818288
ACAT1	50.6509	2.92454	3.98997	14.2178	13.3808	1.06543	1.66239e-05
ACAT2	43.9178	2.53323	3.63619	14.2621	15.0936	1.10296	6.65844e-06
ACBD3	32.974	1.24736	1.48862	5.30688	5.14503	0.241253	0.00233573
ACBD4	36.3507	1.0599	1.3426	3.0678	3.78838	0.282702	0.00864423
ACBD5	70.8096	2.62998	3.26999	7.03984	7.71796	0.640011	8.50583e-05
ACBD6	52.1562	3.39383	4.17325	14.6702	12.5792	0.779419	0.00593183
ACBD7	90.8055	3.22819	2.97957	2.13334	1.89959	-0.248626	2.96994e-06
ACCS	9.58096	0.231862	0.605743	1.24738	2.55937	0.373881	1.53791e-07
ACD	40.4597	2.22871	2.34165	9.81409	8.14403	0.11294	0.375579
ACER2	4.73963	0.22365	0.154312	1.18158	0.787026	-0.0693377	0.347883
ACER3	30.2889	1.22808	1.92676	6.12749	7.87006	0.698676	2.17813e-07
ACHE	27.1155	1.29176	1.79185	7.00529	7.52943	0.500095	2.98796e-05
ACIN1	73.6574	3.26536	3.6752	7.9351	5.05664	0.409842	0.0878816
ACLY	78.153	4.42133	6.02195	12.4673	7.34125	1.60063	1.88021e-12
ACN9	30.1871	1.44946	2.16401	8.13354	9.30275	0.714551	1.85256e-05
ACO1	30.0651	1.39844	2.08576	7.48402	8.43352	0.687322	4.26213e-07
ACO2	59.1131	3.56649	4.56485	13.5368	11.3256	0.998363	0.000296631
ACOT1	15.6428	0.589571	1.2095	3.2069	5.10621	0.619927	8.98073e-09
ACOT11	7.9943	0.215158	0.560547	1.25351	2.81124	0.345389	1.88003e-05
ACOT13	57.14	2.37012	2.80112	8.35509	6.94111	0.431005	0.000591101
ACOT2	35.6591	1.39903	2.97214	7.54965	10.0416	1.57312	1.45895e-20
ACOT7	35.1098	2.94854	2.09876	15.0518	9.93782	-0.849776	3.43996e-05
ACOT8	36.1473	1.74405	2.54231	9.37564	9.9537	0.79826	4.82539e-07
ACOT9	25.6916	0.945667	2.23576	6.20594	10.6604	1.29009	9.30497e-15
ACOX1	82.7299	2.94847	3.35506	6.21737	5.60259	0.406588	0.00237762
ACOX2	8.90968	0.0505434	0.954156	0.323205	4.94659	0.903613	8.12966e-20
ACOX3	32.7095	1.36305	1.87034	6.60771	6.94841	0.507293	3.81063e-05
ACP1	69.4264	4.89517	5.77839	17.728	12.6421	0.883216	0.183706
ACP2	38.629	1.91547	2.84333	10.7101	10.9957	0.927854	7.54421e-07
ACP6	20.7893	0.750104	1.47891	4.4164	6.36214	0.728808	2.99717e-10
ACPL2	34.2148	1.49011	2.75956	8.47669	10.5463	1.26945	1.22144e-13
ACPT	4.94304	0.136994	0.159113	0.505314	0.478167	0.0221188	0.24516
ACRC	4.61758	0.230604	0.226592	1.18494	1.1519	-0.00401258	0.983448
ACRV1	5.06509	0.413637	0.124588	2.49832	0.634619	-0.28905	0.000123857
ACSBG1	24.939	0.319636	3.06694	2.17986	11.6113	2.74731	3.88241e-60
ACSBG2	6.22457	0.185514	0.198685	0.699405	0.597849	0.0131707	0.183421
ACSF2	6.5297	0.0712828	0.551749	0.381051	2.80273	0.480466	9.70111e-11
ACSF3	27.3393	1.00114	1.88386	5.34114	7.15256	0.882728	9.33308e-12
ACSL1	18.6737	0.922617	0.772972	4.90112	3.8154	-0.149645	0.351489
ACSL3	63.8527	2.97847	5.71369	12.5989	11.7161	2.73522	9.40211e-39
ACSL4	18.1448	0.943676	0.954267	5.09486	4.58299	0.0105905	0.527384
ACSL6	66.904	1.47361	1.31159	2.78388	2.56334	-0.162022	0.040351
ACSS1	20.2807	0.679364	1.11882	3.47203	4.53182	0.439452	3.03185e-07
ACSS2	19.7315	0.699364	1.63103	4.40365	7.64638	0.931668	3.62106e-13
ACSS3	31.8755	0.820751	3.01536	4.59735	10.2606	2.19461	1.48407e-41
ACTA1	3.60049	0.140386	0.0840102	0.632789	0.249078	-0.0563756	0.698881
ACTA2	7.68918	0.312956	0.619406	2.08463	3.81767	0.30645	0.00211319
ACTB	99.8576	12.0101	12.3221	2.78019	0.787727	0.312014	0.0160897
ACTC1	4.02766	0.247252	0.066468	1.49874	0.301812	-0.180784	0.00268768
ACTG1	99.3694	11.0755	11.4032	3.90999	1.2292	0.327648	0.211448
ACTG1P4	7.77055	0.226334	0.189465	0.836606	0.625528	-0.0368695	0.881996
ACTL6A	50.1017	3.0294	4.3356	15.336	14.5695	1.3062	1.09436e-07
ACTL6B	14.5647	1.45105	0.389457	8.52542	2.61513	-1.06159	2.59761e-19
ACTN1	32.6282	0.818343	3.21827	4.96628	11.1325	2.39993	2.13136e-45
ACTN2	41.131	1.71405	2.14815	7.36079	6.3217	0.434104	2.88997e-05
ACTN4	77.0952	3.22876	5.79495	9.69721	5.1937	2.56619	3.86228e-49
ACTR10	60.4963	2.97485	4.67483	13.2873	11.9608	1.69998	3.31993e-14
ACTR1A	62.4085	4.43577	3.72938	13.1465	10.451	-0.706389	1.12704e-06
ACTR1B	27.2783	1.29792	2.01819	7.51499	9.17968	0.720271	5.99619e-06
ACTR2	61.2286	3.12541	3.9875	11.4532	9.51112	0.862093	3.39033e-05
ACTR3	72.559	4.74161	5.88565	15.8843	11.7309	1.14404	0.000421049
ACTR3B	22.0301	1.242	1.22793	6.99012	5.88989	-0.0140727	0.382194
ACTR3C	3.49878	0.0750147	0.134643	0.374358	0.699214	0.0596279	0.302335
ACTR5	19.406	0.829709	1.34259	4.98177	6.44869	0.512878	1.61286e-05
ACTR6	38.0391	2.2095	2.93112	13.0109	12.8428	0.721612	0.000593252
ACTR8	33.8283	1.55511	2.19773	8.02141	8.89349	0.642619	2.7574e-05
ACVR1	7.05858	0.435025	0.329969	2.71598	1.91018	-0.105056	0.453766
ACVR1B	18.2059	0.853036	0.598444	3.83589	2.4365	-0.254592	0.0839185
ACVR2A	43.7958	2.57874	1.60182	9.59466	6.01954	-0.976919	9.60719e-09
ACVR2B	23.0675	0.938877	0.709929	3.75763	2.69946	-0.228947	0.0515425
ACVR2B-AS1	17.1684	0.47641	0.331619	1.35217	0.82284	-0.144791	0.236886
ACVRL1	6.10252	0.127745	0.0907698	0.249185	0.263296	-0.0369756	0.114074
ACY1	18.0838	0.872385	1.33006	5.18615	6.70379	0.457677	0.000328054
ACYP1	26.6884	1.59106	2.14658	9.36503	10.1234	0.555524	0.00070809
ACYP2	45.8299	1.83393	3.62861	9.41386	10.6588	1.79468	7.57509e-23
ADA	13.0391	0.495227	1.1153	3.22429	6.12106	0.620069	2.0078e-07
ADAL	21.1554	0.88536	1.23859	4.77468	5.57146	0.353232	0.000282298
ADAM10	48.9422	2.1438	3.46615	9.53863	10.3473	1.32235	1.45024e-13
ADAM11	8.1367	0.454445	0.275486	2.31342	1.08716	-0.178959	0.341246
ADAM12	16.9447	0.220602	1.55978	1.14981	6.03212	1.33918	9.70715e-34
ADAM15	39.4426	1.45651	2.65592	7.02722	8.56839	1.19941	2.91135e-15
ADAM17	68.3483	3.32681	4.18861	9.72701	7.99781	0.861807	4.65463e-07
ADAM19	36.7575	0.951317	2.82696	4.00784	7.44663	1.87564	2.4458e-41
ADAM1A	16.1717	0.823559	0.794803	4.30809	3.67843	-0.0287567	0.645417
ADAM20	3.92596	0.168996	0.201328	0.895011	1.09829	0.0323316	0.433795
ADAM22	50.2644	2.50007	1.79785	8.45137	5.73116	-0.702221	8.45898e-05
ADAM23	18.8365	0.752673	0.812612	3.60303	3.27596	0.0599398	0.111588
ADAM32	4.02766	0.0657835	0.172017	0.27823	0.632047	0.106233	0.00166224
ADAM33	15.1953	0.221555	0.610453	0.64503	2.48259	0.388898	1.3499e-05
ADAM9	61.2286	2.17765	6.08883	10.5314	10.1625	3.91118	7.33661e-76
ADAMTS1	25.1627	0.957593	2.02986	5.92281	9.54926	1.07227	6.27647e-13
ADAMTS10	18.1652	0.948834	0.41569	3.80651	1.53501	-0.533144	7.25058e-07
ADAMTS13	12.2254	0.437087	0.498889	2.1062	1.86674	0.0618021	0.0370802
ADAMTS14	3.214	0.0397878	0.184353	0.221593	0.758728	0.144565	5.31109e-05
ADAMTS17	40.5207	0.682948	0.492098	1.30762	0.788486	-0.19085	0.0768481
ADAMTS18	3.66151	0.108121	0.201032	0.619672	0.901164	0.0929112	0.0203904
ADAMTS2	7.9943	0.147707	0.196157	0.370435	0.601409	0.0484501	0.445439
ADAMTS3	5.51261	0.0770178	0.442555	0.342465	1.99499	0.365538	8.63189e-09
ADAMTS4	85.7404	2.71076	2.12128	3.70494	1.89739	-0.589481	1.95481e-11
ADAMTS5	7.68918	0.21528	0.212955	1.04426	0.901105	-0.00232538	0.437325
ADAMTS6	21.9487	0.451043	0.995135	2.00076	3.51946	0.544093	5.52046e-11
ADAMTS7	11.8186	0.764618	0.141974	2.99074	0.567566	-0.622645	1.32463e-21
ADAMTS9	32.2213	0.44845	2.62079	2.26529	7.14035	2.17234	4.37752e-64
ADAMTS9-AS2	12.083	0.340143	0.933647	1.99864	4.20432	0.593504	1.62544e-11
ADAMTSL1	4.08869	0.0734303	0.206366	0.463637	0.954773	0.132936	0.000755011
ADAMTSL2	34.8454	0.650863	0.467404	1.3205	0.668957	-0.183459	0.245734
ADAMTSL4	20.2807	0.534388	0.887292	1.96218	2.61197	0.352905	5.3837e-07
ADAMTSL5	4.27177	0.103611	0.068731	0.237549	0.140939	-0.0348801	0.437018
ADAR	85.8421	4.17931	4.84561	7.59213	5.64428	0.6663	0.000270082
ADARB1	7.85191	0.325554	0.237136	1.61595	1.05687	-0.0884185	0.569005
ADARB2	8.03499	0.121746	0.0560387	0.247898	0.0771092	-0.0657075	0.0698104
ADAT1	87.5915	3.46395	3.09617	5.10637	4.0607	-0.367778	0.000775469
ADAT2	20.9113	0.462986	0.805466	1.81607	2.89306	0.342481	1.03421e-05
ADAT3	5.02441	0.209205	0.268706	1.18755	1.36968	0.0595016	0.23428
ADC	14.6054	0.415516	0.905169	2.05309	4.1472	0.489653	1.26387e-06
ADCK1	12.6526	0.584566	0.947201	3.63529	4.98585	0.362635	0.000436891
ADCK2	9.90643	0.454345	0.605529	2.46949	2.87786	0.151183	0.0271177
ADCK3	21.0944	1.27028	1.24303	7.22646	6.27106	-0.0272501	0.754949
ADCK4	39.2596	1.77994	2.90364	8.49159	9.49248	1.1237	1.5716e-11
ADCK5	12.6729	0.690709	0.711456	3.98687	3.89475	0.020747	0.74765
ADCY1	52.9292	1.22543	0.812229	3.46118	2.12092	-0.413197	0.000316308
ADCY10	3.72254	0.103248	0.086127	0.351736	0.260504	-0.0171205	0.864412
ADCY10P1	10.537	0.450383	0.325637	1.94134	1.16136	-0.124746	0.445369
ADCY2	21.4402	0.284899	0.548367	0.585546	1.90049	0.263467	0.0321773
ADCY3	17.3718	0.40824	0.743776	1.57047	2.73463	0.335536	3.83743e-05
ADCY5	6.99756	0.319924	0.195423	1.55527	0.868946	-0.124501	0.0700833
ADCY6	66.131	1.67139	1.8778	4.34355	4.38833	0.206406	0.0263526
ADCY7	18.2872	0.652743	0.569915	2.95153	1.98772	-0.0828281	0.536998
ADCY8	11.5338	0.454842	0.593614	2.5027	2.87475	0.138773	0.0249579
ADCY9	10.537	0.249642	0.333426	0.935849	1.13225	0.0837836	0.0161822
ADCYAP1	3.35639	0.362153	0	2.21984	0	-0.362153	7.51221e-15
ADCYAP1R1	40.9683	1.33371	2.77309	5.71868	8.52783	1.43938	5.83932e-22
ADD1	76.8714	3.99438	5.21069	10.3892	6.58783	1.21631	1.03491e-08
ADD2	40.5411	2.45928	1.78103	9.59722	6.97627	-0.678248	0.000234088
ADD3	35.476	1.39663	2.41077	6.93841	9.13537	1.01414	3.7256e-11
ADH4	23.8609	0.639729	0.476105	1.56107	0.881683	-0.163623	0.258284
ADH5	69.3653	4.33823	5.56378	16.2766	10.8767	1.22555	0.000182459
ADHFE1	16.0496	0.7478	1.08275	4.22778	5.22858	0.334948	0.000658616
ADI1	49.4101	3.01598	3.96317	15.6889	13.3686	0.947189	0.000959037
ADIPOQ	32.9333	0.577768	0.44138	0.938034	0.543729	-0.136388	0.361449
ADIPOQ-AS1	12.5915	0.253587	0.145632	0.498214	0.219686	-0.107956	0.0661446
ADIPOR1	57.9129	3.19435	4.69902	14.0549	11.9347	1.50467	9.11347e-11
ADIPOR2	23.0879	0.660576	1.18938	3.12162	4.27009	0.528803	3.1524e-09
ADK	31.2042	1.55005	2.1936	8.42185	9.37956	0.643549	3.24945e-05
ADM	17.1481	1.05023	1.99729	8.9764	13.9387	0.947059	2.3065e-07
ADM2	36.1676	0.680246	0.552045	1.27557	0.877465	-0.1282	0.389284
ADM5	5.655	0.308254	0.305761	1.48139	1.33238	-0.00249275	0.763658
ADNP	53.5598	2.4992	2.7468	9.20297	7.97555	0.247596	0.0425761
ADNP2	26.5867	1.02432	1.21886	4.33776	4.19501	0.194536	0.00951084
ADO	13.1204	0.444278	0.60196	2.2602	2.61765	0.157682	0.010553
ADORA1	22.5386	0.633389	1.58632	2.79547	5.43275	0.952936	5.79986e-18
ADORA2A	4.61758	0.262592	0.211183	1.56823	1.08244	-0.0514087	0.777893
ADORA2A-AS1	4.45484	0.200513	0.132543	0.932423	0.471861	-0.0679701	0.80099
ADORA2B	8.25875	0.434266	0.549393	2.56741	3.32488	0.115127	0.271652
ADPGK	38.0391	1.74409	2.83278	8.84765	10.2865	1.08869	3.09905e-10
ADPGK-AS1	17.026	0.546623	0.705111	2.28914	2.40018	0.158488	0.00839028
ADPRH	5.18714	0.123583	0.486696	0.86687	2.81548	0.363112	4.58113e-07
ADPRHL2	45.0773	2.6063	3.37747	12.6507	12.5482	0.771176	0.000953168
ADPRM	13.751	0.735201	1.22547	5.36392	7.10352	0.490269	4.46349e-05
ADRA1A	77.9699	2.67646	2.29295	3.57043	2.42574	-0.383507	3.64927e-06
ADRB1	4.75997	0.120419	0.268799	0.635359	1.47073	0.14838	0.0305848
ADRBK1	20.7486	0.775789	0.998855	3.33043	3.58952	0.223066	0.0113312
ADRBK2	75.5085	1.69862	1.2814	3.08284	1.85579	-0.417223	6.05803e-05
ADRM1	65.419	3.97436	5.41508	14.5525	10.3537	1.44072	1.07333e-06
ADSL	44.9756	2.8656	3.43499	14.69	13.1526	0.569388	0.0425091
ADSS	33.2181	1.70435	2.2376	8.51093	9.12408	0.533251	0.000324132
ADSSL1	6.16355	0.177444	0.392315	1.1503	2.02572	0.21487	0.000376342
AEBP1	45.7486	1.44932	2.84219	5.57981	6.94945	1.39287	5.24056e-24
AEBP2	45.118	1.73672	2.61475	7.65041	7.86042	0.878032	1.19421e-09
AEN	39.7478	2.32876	2.54241	10.4382	9.3226	0.213644	0.152744
AES	61.7575	3.04755	3.49455	9.34926	7.64339	0.446996	0.0327291
AFAP1	52.1359	2.06405	2.4546	7.44266	6.29797	0.390557	0.00139543
AFAP1-AS1	7.22132	0.266957	0.214789	1.13447	0.88618	-0.0521689	0.513901
AFAP1L1	21.5216	0.479911	1.62677	2.69446	7.36322	1.14686	1.15928e-18
AFAP1L2	20.0366	1.30353	0.550992	6.97483	2.93277	-0.752542	1.8676e-09
AFF1	61.3303	1.72771	2.75141	4.97252	4.22112	1.0237	2.4801e-19
AFF3	60.3133	1.78015	1.01115	4.71924	2.36523	-0.768999	4.26472e-10
AFF4	95.0366	5.53732	5.07247	4.27052	2.96802	-0.464855	2.59376e-11
AFG3L1P	43.8568	1.98592	2.27622	8.51328	7.44633	0.290307	0.00741157
AFG3L2	41.1717	1.6436	2.99222	7.85336	8.95412	1.34862	1.77704e-17
AFMID	77.0952	3.11753	2.96598	5.5059	4.03724	-0.15155	0.115034
AFTPH	33.3198	1.51783	1.78062	7.42679	6.71159	0.262789	0.00547433
AGA	18.3889	0.787339	1.67377	5.2693	8.90312	0.886431	7.52365e-10
AGAP1	57.8926	2.06562	2.32995	5.96761	4.83651	0.264331	0.00264197
AGAP11	5.91945	0.187573	0.126176	0.611116	0.420425	-0.0613968	0.411415
AGAP2	32.6282	2.33335	0.84091	9.92934	2.99522	-1.49244	1.00569e-19
AGAP3	43.9788	2.39236	1.70538	8.44761	5.63271	-0.686983	0.000119146
AGAP4	12.7339	0.76962	0.459502	3.79682	1.9445	-0.310118	0.016553
AGAP5	19.5077	0.920816	0.715307	4.12831	2.60236	-0.205508	0.480093
AGAP6	23.2099	1.31766	1.1092	6.68036	4.58679	-0.208458	0.755775
AGAP7	8.31977	0.308445	0.333481	1.37125	1.41082	0.0250362	0.382797
AGAP8	16.3751	0.645193	0.612951	2.65525	2.26315	-0.0322416	0.900959
AGAP9	13.7917	0.580393	0.691266	2.87498	2.83764	0.110873	0.0586403
AGBL2	3.72254	0.051523	0.195772	0.264629	0.965866	0.144249	0.00325474
AGBL3	20.7689	0.532126	0.765035	2.25476	2.42956	0.232908	5.46485e-06
AGBL4	4.6786	0.181649	0.190068	0.920168	0.83779	0.00841848	0.411615
AGBL5	33.2994	1.44577	2.10539	6.43667	7.33042	0.659627	1.91812e-06
AGER	8.44182	0.278946	0.39774	1.60794	1.81621	0.118793	0.0148815
AGFG1	33.5842	1.08524	1.4413	4.57247	4.71764	0.356062	1.4887e-05
AGFG2	31.428	0.992946	1.64331	4.53753	5.7736	0.65036	1.48818e-08
AGGF1	54.943	2.10745	3.25122	7.5497	7.55954	1.14378	2.49091e-13
AGK	54.2514	2.45794	3.36753	9.8256	8.8802	0.909582	1.48077e-08
AGL	30.6143	1.1764	1.45035	5.79087	5.36432	0.273953	0.000328358
AGMAT	77.8478	2.29766	1.90974	2.30372	1.60262	-0.387924	9.15862e-10
AGMO	40.4394	0.914858	2.39082	3.69242	8.37124	1.47596	1.35423e-22
AGO1	51.0171	2.23707	2.12746	7.6051	5.98163	-0.109612	0.994197
AGO2	42.7787	1.81818	1.98436	7.04505	5.85444	0.16618	0.0368744
AGO3	53.5395	2.49363	2.61592	8.41199	7.39497	0.122288	0.278223
AGO4	34.2758	0.881998	0.739453	3.08928	2.3668	-0.142545	0.688473
AGPAT1	55.3295	2.68481	3.70665	10.5687	9.05679	1.02184	2.71625e-07
AGPAT2	7.64849	0.208926	0.909444	1.51556	5.25231	0.700518	1.14764e-10
AGPAT3	34.703	1.03535	1.63297	3.97479	4.60694	0.597617	1.09339e-09
AGPAT4	47.0098	1.95608	1.65217	6.30678	4.59312	-0.303903	0.157203
AGPAT4-IT1	20.3417	0.932975	0.927105	4.78916	4.20496	-0.00586987	0.521043
AGPAT5	61.8186	2.17496	4.39262	8.42635	9.08515	2.21766	2.99487e-36
AGPAT6	63.7307	2.644	3.1087	8.7186	7.45925	0.464696	0.00570254
AGPS	28.2547	1.02518	1.20587	4.34239	4.0591	0.180693	0.00196037
AGRN	43.5517	1.19362	1.58618	3.79899	3.57526	0.392558	3.7163e-07
AGSK1	20.6265	0.973745	0.618948	3.28372	1.85103	-0.354798	0.00239586
AGT	44.7111	1.78237	5.53639	12.6052	17.9134	3.75402	1.17936e-52
AGTPBP1	23.1286	1.34927	0.869812	6.5516	4.12674	-0.479462	0.00110602
AGTRAP	28.1937	0.820611	3.20455	5.77964	13.1313	2.38394	4.80017e-36
AGXT2L2	42.2091	1.99219	2.32696	7.67383	7.58839	0.334771	0.00968543
AHCTF1	45.7893	1.56741	1.95408	5.59083	5.3624	0.386669	0.000173728
AHCTF1P1	6.50936	0.0892918	0.263541	0.3088	0.918346	0.174249	0.000413788
AHCY	58.3808	2.77691	5.55842	13.8438	12.8657	2.78151	3.95695e-33
AHCYL1	67.3108	3.16808	5.04837	11.0827	10.1821	1.8803	2.30279e-21
AHCYL2	40.8259	1.20749	2.46521	5.20745	7.5422	1.25772	4.93842e-20
AHDC1	31.1025	0.734509	0.946126	2.47324	2.18276	0.211617	1.80608e-06
AHI1	64.5037	2.46305	3.18257	7.99467	7.41797	0.71952	1.48062e-06
AHNAK	19.6094	0.380245	1.80565	1.99445	6.72936	1.4254	1.49215e-32
AHNAK2	5.81774	0.163705	0.174132	0.687652	0.551479	0.0104266	0.0422233
AHR	54.0683	1.2187	1.02271	3.3126	2.57566	-0.195991	0.264938
AHRR	8.40114	0.285205	0.25113	1.29742	0.960759	-0.0340749	0.816734
AHSA1	55.0244	3.18861	4.21745	14.443	13.0717	1.02884	1.51129e-05
AHSA2	24.3897	0.924746	1.32401	4.39446	5.31295	0.399265	0.000395643
AICDA	47.3556	0.976346	0.93543	1.69434	1.25451	-0.0409158	0.741239
AIDA	33.6859	1.60655	2.24657	7.99118	8.93174	0.640029	1.98354e-05
AIF1L	51.6273	2.54948	4.2515	11.7933	12.1445	1.70202	7.39616e-17
AIFM1	58.4011	2.04318	2.99027	6.90952	8.44856	0.947094	3.76592e-09
AIFM2	36.5134	0.856523	1.06973	2.51948	3.17482	0.213211	0.0115166
AIG1	37.1847	1.40478	3.6936	8.65192	13.6009	2.28882	1.05695e-30
AIM1	21.9894	0.240022	0.51843	0.449132	1.62755	0.278409	0.000150306
AIM2	8.97071	0.350423	0.209463	1.92677	0.731132	-0.14096	0.608533
AIMP1	55.7771	2.5235	3.77393	9.99743	9.25967	1.25043	1.63383e-12
AIMP2	42.677	2.25216	3.82384	13.0401	13.1567	1.57169	1.51314e-11
AIP	42.9414	2.68704	3.31753	13.393	12.277	0.63049	0.0133398
AIPL1	63.1408	1.72889	1.38262	2.48494	1.58046	-0.346277	2.23053e-05
AIRE	10.6591	0.200342	0.165345	0.467726	0.29052	-0.0349964	0.771755
AJAP1	3.88527	0.0553848	0.0279049	0.215423	0.0450329	-0.0274799	0.819078
AJUBA	12.6322	0.24716	0.712475	1.18561	3.27473	0.465315	5.00086e-08
AK1	56.367	2.52696	1.92797	7.71972	5.19411	-0.598982	0.00171417
AK2	69.3043	3.53175	5.10548	11.9993	8.07358	1.57373	1.0888e-11
AK3	86.0659	3.3419	3.63316	5.67362	6.38633	0.29126	0.216919
AK4	52.6444	2.01765	4.18919	8.91842	9.49125	2.17154	3.46289e-33
AK8	4.21074	0.148644	0.245356	0.690465	1.08563	0.0967118	0.0478592
AKAP1	27.9902	1.10353	0.936131	4.56101	3.34618	-0.167395	0.747628
AKAP10	44.1823	1.78656	2.46564	7.53308	7.52738	0.679081	1.20871e-06
AKAP11	65.5004	2.5256	3.07867	6.82842	5.75965	0.55307	7.5788e-05
AKAP12	41.965	1.69824	2.39973	7.3012	8.90417	0.701495	2.18498e-06
AKAP13	69.7722	2.4997	3.73468	7.11836	5.10801	1.23498	2.54779e-16
AKAP17A	18.633	0.77552	0.949394	3.49894	3.56512	0.173874	0.0288034
AKAP2	15.2156	0.326669	1.06468	1.76045	4.38833	0.738012	7.90733e-15
AKAP5	85.7201	2.27159	1.78949	2.44978	1.57071	-0.482104	1.73016e-11
AKAP6	38.1001	1.41539	1.49229	5.35293	4.92759	0.0768995	0.253804
AKAP7	28.7225	1.62938	2.08204	10.1678	10.463	0.452666	0.00188548
AKAP8	53.6208	2.40406	3.4002	9.92064	8.79152	0.996137	2.46087e-09
AKAP8L	36.0659	1.83962	2.29832	9.01715	8.38511	0.458709	0.00106773
AKAP9	80.7567	4.17799	3.62678	7.68849	5.00665	-0.551211	3.98739e-08
AKD1	18.9992	0.850191	0.766789	4.5114	3.57599	-0.0834021	0.953909
AKIP1	85.9642	4.19992	4.51215	6.90341	6.26708	0.312225	0.18934
AKIRIN1	71.2571	3.94441	5.31768	13.6604	10.7854	1.37326	2.49227e-08
AKIRIN2	56.1839	3.50922	3.93362	14.3109	11.9189	0.4244	0.340915
AKNA	52.8275	1.23666	0.929204	2.88076	1.99428	-0.307454	0.00296734
AKNAD1	16.8633	1.11299	0.617442	5.56775	2.78165	-0.495549	0.0013034
AKR1A1	43.7347	2.27297	3.35082	12.3898	12.9603	1.07786	9.93501e-07
AKR1B1	64.6257	4.37278	5.28491	17.8658	13.729	0.912128	0.0694365
AKR1B10	26.9325	0.704317	0.586647	1.7603	1.14699	-0.117669	0.766747
AKR1D1	38.9544	0.844684	0.730999	1.62862	1.13214	-0.113685	0.597718
AKR7A2	58.93	2.59642	4.02831	10.3559	9.39315	1.43189	1.20131e-13
AKR7A2P1	3.11229	0.184393	0.184537	1.0681	1.01084	0.000143562	0.829432
AKR7A3	7.36371	0.398738	0.413118	2.33944	2.00293	0.0143806	0.225718
AKR7L	11.5948	0.387695	0.449844	1.59278	1.73148	0.062149	0.314362
AKT1	32.2417	1.26749	1.90529	6.12113	6.87128	0.6378	9.02477e-08
AKT1S1	28.8649	0.89466	1.60892	3.75652	4.5438	0.714261	1.85648e-12
AKT2	74.5728	2.58134	3.61663	6.03214	4.31028	1.03529	2.52659e-14
AKT3	54.5159	2.83819	2.33791	9.52827	7.45862	-0.500284	0.0115796
AKTIP	27.9699	1.35978	2.09261	8.13793	10.2395	0.732822	1.93024e-05
ALAD	23.6778	1.23077	1.4429	6.57738	6.83743	0.212134	0.0606156
ALAS1	40.358	1.81469	2.9764	9.36911	10.8446	1.16171	1.50441e-10
ALCAM	46.3995	3.12042	2.18191	13.1161	9.13447	-0.938503	4.05211e-06
ALDH16A1	19.2636	0.434881	1.32236	2.31987	5.0274	0.887477	4.27752e-19
ALDH18A1	34.703	2.05541	2.10417	10.0958	8.69655	0.0487599	0.638081
ALDH1B1	65.1953	2.11113	2.28428	5.49686	5.86218	0.173149	0.598195
ALDH1L1	25.9357	0.495015	2.33628	2.81158	9.67109	1.84127	2.99777e-35
ALDH1L1-AS2	9.98779	0.193452	0.698363	1.22907	3.64974	0.504911	8.82405e-10
ALDH1L2	57.0993	1.19617	1.05614	2.9334	2.37604	-0.140031	0.551126
ALDH2	41.2937	2.4562	3.1852	12.6729	12.9074	0.729007	0.000929621
ALDH3A2	65.9072	3.366	4.58668	12.2272	10.106	1.22068	1.14411e-08
ALDH3B1	49.6745	1.23531	1.319	2.7011	3.01393	0.0836906	0.588737
ALDH4A1	16.7616	0.526072	1.28202	3.17356	6.1272	0.755946	1.40014e-10
ALDH5A1	63.8527	1.6733	2.19422	4.43746	5.46115	0.520918	0.000266128
ALDH6A1	41.9854	1.49523	4.08834	8.84301	13.133	2.59312	6.67144e-36
ALDH7A1	70.5452	3.37387	4.52179	10.4851	8.88755	1.14791	2.99167e-10
ALDH8A1	28.987	0.761418	0.580017	2.32874	1.33172	-0.181401	0.267628
ALDH9A1	52.0138	2.85994	4.65414	14.6344	14.0992	1.7942	1.11998e-13
ALDOA	93.7754	7.72533	10.1746	13.8626	2.12957	2.44931	8.13998e-51
ALDOC	30.4516	1.61632	2.93207	11.1825	16.2556	1.31576	1.68774e-09
ALG1	82.262	2.54766	3.00792	3.91949	4.46278	0.460257	0.00100092
ALG10	16.192	0.684008	0.86256	3.65158	3.75572	0.178552	0.00477476
ALG10B	47.3963	1.28529	1.61643	4.13329	4.06705	0.331137	0.000104786
ALG11	31.9162	1.61186	2.18628	8.83243	9.36465	0.574421	0.000103237
ALG12	31.489	1.39712	2.1465	7.2979	8.70475	0.74938	8.06636e-07
ALG13	45.6876	1.84977	2.63432	7.62539	8.22134	0.78455	5.78672e-08
ALG14	21.725	1.18084	1.83393	7.56594	9.21648	0.653084	1.86987e-05
ALG1L	11.6965	0.438406	0.400944	1.83992	1.40096	-0.0374614	0.695013
ALG1L2	3.74288	0.0979129	0.150304	0.346949	0.51396	0.0523911	0.1297
ALG1L9P	54.9634	1.81866	1.71537	4.3684	3.71361	-0.103291	0.756197
ALG2	36.1066	1.75925	2.74605	8.88719	10.1484	0.986801	4.19922e-09
ALG3	37.083	1.71442	3.22415	10.2159	12.7042	1.50973	1.00861e-13
ALG5	44.7518	2.75035	3.61514	14.2025	13.6418	0.864794	0.000313278
ALG6	38.3442	1.72875	2.41034	8.59086	9.31827	0.681587	1.19669e-05
ALG8	38.1204	1.72397	3.39037	10.0967	13.0307	1.66639	2.92332e-17
ALG9	63.5273	2.30337	2.51707	6.53703	6.28043	0.213702	0.0875716
ALK	16.2531	0.363137	1.06551	1.78506	4.05987	0.702376	1.49366e-14
ALKBH1	15.2766	0.690718	1.08384	4.50493	5.74137	0.393121	0.000363805
ALKBH2	39.9919	2.07656	3.33592	11.2711	12.3197	1.25936	3.05228e-09
ALKBH3	24.3897	1.17868	1.70532	7.47336	8.54045	0.526644	5.79024e-05
ALKBH4	60.1505	2.36242	3.05577	7.82895	7.66496	0.693351	2.85877e-06
ALKBH5	37.7746	1.45371	2.32701	6.75355	7.8399	0.8733	9.1986e-10
ALKBH6	23.6778	0.919246	1.7923	5.29121	7.65193	0.87305	1.9841e-10
ALKBH7	46.6233	2.12123	3.50418	9.36877	9.46799	1.38295	6.5169e-13
ALKBH8	12.2864	0.570448	0.709814	3.23543	3.45378	0.139367	0.0284828
ALMS1	49.0846	1.44015	1.74113	4.79581	4.5062	0.300974	0.000224327
ALMS1P	4.96338	0.358569	0.222927	1.92842	1.00926	-0.135642	0.19376
ALOX12	7.81123	0.172506	0.252204	0.613285	0.723744	0.0796976	0.00827892
ALOX12P2	12.4898	0.3232	0.510269	1.38237	2.06386	0.187069	0.00608759
ALOX15	3.3157	0.0360993	0.046112	0.0684505	0.0872685	0.0100127	0.363403
ALPK1	41.3344	0.641923	0.734881	1.17457	1.50039	0.0929581	0.122069
ALPK3	12.4085	0.266284	0.657828	0.905322	2.12352	0.391544	3.6675e-08
ALPL	5.96013	0.365996	0.309316	2.37097	1.87679	-0.0566795	0.722631
ALPP	7.79089	0.143253	0.0854017	0.281128	0.127533	-0.0578514	0.145835
ALS2	37.8356	1.29073	1.84635	5.70128	6.13517	0.555616	2.23117e-07
ALS2CL	9.90643	0.216617	0.222034	0.635857	0.745205	0.00541708	0.892392
ALS2CR12	5.85842	0.177448	0.334867	0.900683	1.50775	0.157419	0.00333067
ALS2CR8	52.9089	1.19603	1.61397	3.49563	4.18502	0.417937	4.44898e-05
ALX3	8.76729	0.375807	0.407778	2.13636	1.88769	0.0319705	0.122075
ALYREF	10.6591	0.317198	0.571792	1.5648	2.39536	0.254594	0.000352815
AMACR	15.8055	0.653056	1.05066	4.18379	5.38648	0.397606	0.000122869
AMBRA1	61.9609	1.88028	1.98303	5.48119	4.6581	0.102746	0.0641825
AMD1	60.0081	3.21893	4.77351	14.2099	12.5493	1.55458	2.36541e-11
AMDHD2	15.236	0.518552	0.900209	2.76225	4.20239	0.381658	7.5434e-05
AMER1	26.1391	0.729169	0.759963	2.76255	2.59109	0.0307936	0.225325
AMER2	11.1269	0.53438	0.512819	2.71078	2.4851	-0.0215606	0.988577
AMER3	16.904	0.45064	0.16526	1.7572	0.372864	-0.285379	0.0296144
AMFR	45.4841	1.39382	2.11657	5.41829	5.7252	0.722751	1.83511e-12
AMH	12.978	0.628652	0.541654	2.73156	2.26537	-0.086998	0.463177
AMIGO1	3.76322	0.182314	0.210112	1.05461	1.02166	0.0277987	0.183327
AMIGO3	25.6103	1.04381	1.35109	5.06771	5.09378	0.307273	0.00045993
AMMECR1	16.3141	0.469503	0.853583	2.32865	3.64498	0.38408	8.76434e-06
AMMECR1L	36.1066	1.65529	1.87801	7.43095	6.63874	0.222724	0.0139607
AMN1	23.4133	1.41555	1.42675	8.46795	7.43095	0.0111989	0.46229
AMOT	10.8828	0.863152	0.223102	4.2456	0.912966	-0.64005	5.16767e-11
AMOTL1	47.7421	1.99985	1.48031	5.83849	3.81254	-0.51954	0.00228613
AMOTL2	39.5037	2.88672	1.27952	10.2873	5.51658	-1.6072	4.22753e-24
AMPD2	42.4939	2.02276	2.74217	9.35629	9.43538	0.719414	2.07106e-05
AMPD3	3.41741	0.132435	0.152987	0.676109	0.763438	0.020552	0.702237
AMPH	16.7616	1.17041	0.674789	6.42851	3.63101	-0.495622	0.000328936
AMT	19.284	0.761466	1.23258	3.81481	5.48758	0.471116	2.62851e-05
AMY2B	16.8226	0.675754	0.846136	3.71074	3.98626	0.170381	0.0117803
AMZ1	17.8397	0.58287	0.639708	2.97446	2.851	0.0568377	0.0907549
AMZ2	57.1196	2.95821	4.4315	12.7545	12.0891	1.47329	4.78374e-13
AMZ2P1	42.3108	2.30103	2.46027	9.74791	7.83143	0.159241	0.199251
ANAPC1	50.4679	1.63017	2.19493	5.48605	5.33905	0.564758	7.78458e-08
ANAPC10	35.5777	1.64171	2.54038	8.25934	9.94496	0.898665	4.45933e-08
ANAPC11	82.1196	5.80938	6.86996	13.7831	6.63807	1.06058	0.0862828
ANAPC13	53.3767	3.7166	4.36485	18.8623	15.4381	0.648245	0.216584
ANAPC15	33.8283	1.51864	2.70483	9.08781	11.2941	1.18619	5.03457e-11
ANAPC16	89.8495	3.52914	3.90427	4.28551	4.10894	0.375131	0.00735779
ANAPC1P1	12.5509	0.409614	0.350228	1.48818	1.01838	-0.0593859	0.749779
ANAPC2	39.6257	1.29128	1.80458	4.40501	4.74619	0.513298	1.4037e-06
ANAPC4	34.2352	1.56659	2.19486	8.38496	8.80359	0.628263	4.66474e-06
ANAPC5	73.7795	4.87738	5.68899	14.1815	10.3406	0.81161	0.0239353
ANAPC7	62.5712	3.93851	4.56054	14.3938	11.5519	0.62203	0.0361202
ANG	4.63792	0.224723	0.368157	1.61093	2.13944	0.143434	0.0143976
ANGEL1	45.6265	2.02063	2.46559	9.00364	7.9672	0.444962	0.00140739
ANGEL2	67.86	2.46671	2.97346	7.06531	7.25796	0.506749	0.000644992
ANGPT1	6.0415	0.14399	0.481027	0.811214	2.43609	0.337037	2.09864e-06
ANGPT2	45.0366	1.05239	1.11831	3.02278	2.93408	0.0659217	0.131355
ANGPTL1	11.2693	0.338856	0.934265	2.14917	4.64924	0.595409	9.62098e-10
ANGPTL2	38.8324	2.17228	1.66698	8.10094	6.29525	-0.505302	0.00265465
ANGPTL4	8.11635	0.506293	0.784746	3.88925	5.60893	0.278453	0.0107846
ANGPTL7	4.02766	0.0800475	0.154195	0.400082	0.682479	0.074148	0.0225187
ANK2	65.8259	2.27597	4.2072	7.90951	6.74772	1.93123	2.22926e-34
ANK3	30.6347	1.68492	0.964954	6.07796	3.21817	-0.719967	4.17457e-06
ANKAR	17.5142	0.550532	0.718532	2.48431	2.58694	0.168	0.00241319
ANKDD1A	29.4548	0.927226	1.28909	3.7153	4.35547	0.361862	7.58279e-05
ANKEF1	11.1066	0.259616	0.167798	0.855639	0.449494	-0.0918181	0.4741
ANKFN1	15.3377	0.690449	1.12194	4.4651	5.7439	0.431495	2.62123e-05
ANKFY1	61.9406	1.97298	3.50141	6.7636	6.81081	1.52843	4.13406e-25
ANKH	56.5297	1.55381	1.12051	3.88825	2.59389	-0.433299	0.00127557
ANKHD1	71.3792	3.18995	3.64879	8.82479	6.85488	0.45884	0.00431747
ANKHD1-EIF4EBP3	12.1644	0.633159	0.49214	2.97735	2.14605	-0.141018	0.422795
ANKIB1	71.1961	3.35638	3.70671	8.95303	6.52338	0.350324	0.0995867
ANKK1	6.22457	0.135318	0.103148	0.353481	0.264897	-0.0321696	0.65405
ANKLE1	64.3409	1.54458	1.60611	2.5717	1.99616	0.0615277	0.418731
ANKLE2	37.3474	1.40117	1.95672	5.89486	6.19822	0.55555	1.21765e-06
ANKMY1	19.7518	0.473196	1.05433	2.20776	4.07313	0.58113	2.89141e-10
ANKMY2	32.201	1.8183	2.19592	10.3074	10.0303	0.377624	0.00472213
ANKRA2	33.5232	1.94098	2.20857	10.6575	9.20737	0.267598	0.0329926
ANKRD10	93.4703	6.41957	6.87542	8.30609	5.54476	0.45585	0.0567579
ANKRD11	68.2669	2.64929	2.62817	6.07767	4.15017	-0.0211272	0.898457
ANKRD12	91.5785	3.68835	3.52938	5.69863	4.40439	-0.158975	0.249739
ANKRD13A	20.0366	0.84126	0.972892	4.06559	4.43586	0.131632	0.215014
ANKRD13B	24.5118	0.97786	0.609607	3.2398	1.74998	-0.368253	0.00160049
ANKRD13C	53.275	2.36143	2.94804	8.5128	7.53942	0.586603	3.17332e-05
ANKRD13D	27.9089	1.25365	1.40401	5.50875	5.08784	0.150357	0.040581
ANKRD16	59.8861	1.60609	1.4623	3.06919	2.18816	-0.143784	0.353269
ANKRD17	77.9292	3.49229	4.15557	8.2177	5.89238	0.663278	0.000310225
ANKRD18A	8.54353	0.234988	0.117754	0.63725	0.266491	-0.117234	0.0368744
ANKRD18B	9.68267	0.212661	0.161935	0.617297	0.462102	-0.0507264	0.354888
ANKRD19P	19.3043	0.761213	0.866484	3.17232	3.32258	0.105272	0.119947
ANKRD20A1	32.323	1.5305	0.915812	5.2431	3.54173	-0.614693	3.57576e-07
ANKRD20A11P	9.98779	0.572527	0.142357	2.71826	0.54107	-0.43017	4.1326e-09
ANKRD20A12P	32.6688	2.18627	1.04908	10.6398	4.63766	-1.13719	6.87777e-10
ANKRD20A19P	20.4638	0.283877	0.20322	0.429515	0.253257	-0.0806573	0.205816
ANKRD20A2	23.4744	0.989331	0.929729	3.98718	3.62203	-0.0596025	0.77164
ANKRD20A3	7.52644	0.349657	0.245135	1.65502	1.01193	-0.104522	0.429192
ANKRD20A4	20.2197	0.910255	0.840094	4.19808	3.42613	-0.0701611	0.666701
ANKRD20A5P	24.0643	1.0991	0.321628	3.62203	0.874608	-0.777475	3.79029e-16
ANKRD20A8P	29.6176	1.07503	0.912015	3.67762	2.90169	-0.163015	0.369983
ANKRD20A9P	99.6542	3.98592	3.45673	1.04135	0.646034	-0.529183	1.93477e-30
ANKRD23	17.7787	0.777358	0.650317	3.63816	2.54673	-0.127041	0.998216
ANKRD26	27.6851	0.998714	1.17091	4.05149	3.6035	0.172199	0.00114485
ANKRD27	29.5566	1.19089	1.63916	5.8309	6.42169	0.448271	9.51564e-05
ANKRD28	31.5704	1.31112	1.20892	5.71604	4.44343	-0.102195	0.625062
ANKRD30BL	7.24166	0.133168	0.204544	0.386402	0.506513	0.0713757	0.0158412
ANKRD30BP2	45.7893	1.03858	0.76998	1.64174	1.05063	-0.268598	0.00219556
ANKRD32	25.5899	1.02055	1.47051	5.11194	5.64918	0.449959	3.47605e-05
ANKRD33B	6.95688	0.168878	0.111655	0.777213	0.313085	-0.0572229	0.859663
ANKRD34A	8.05533	0.292879	0.3466	1.25294	1.21603	0.0537211	0.116336
ANKRD35	16.6802	0.679655	1.23021	3.74153	5.07231	0.550557	2.96835e-07
ANKRD36	81.8959	4.59173	4.5643	8.72239	6.3943	-0.0274312	0.220114
ANKRD36B	89.3816	4.68653	4.45013	7.03534	5.11959	-0.2364	0.0159608
ANKRD36BP1	75.5492	4.91091	5.43865	14.4083	10.2426	0.527745	0.708083
ANKRD36BP2	19.8942	0.566965	0.409642	1.60732	1.01945	-0.157323	0.15819
ANKRD37	12.5712	0.850292	0.797281	5.59198	4.52783	-0.0530116	0.918397
ANKRD39	31.5907	2.04534	1.96347	10.3908	8.9095	-0.081874	0.840814
ANKRD40	74.3694	2.79645	3.87844	7.36599	5.88148	1.08199	1.49239e-13
ANKRD42	17.2701	0.578614	1.13064	2.90527	4.24883	0.552031	9.87053e-09
ANKRD44	44.7315	2.5003	2.13411	10.4228	7.98493	-0.366193	0.112014
ANKRD45	48.2913	1.26233	1.26	2.80061	2.80689	-0.00232715	0.909789
ANKRD46	36.0456	2.4863	2.25035	13.2663	10.5279	-0.235954	0.420201
ANKRD49	19.3653	1.00207	1.02244	5.78238	5.27722	0.0203707	0.533698
ANKRD50	28.7022	1.5176	1.0298	6.1486	4.04461	-0.487803	0.00163474
ANKRD52	73.8202	2.76654	3.65921	6.46943	4.58766	0.892673	2.98268e-10
ANKRD53	5.655	0.282809	0.172412	1.39567	0.760555	-0.110397	0.154875
ANKRD54	32.8926	1.51452	1.98742	8.03085	8.03099	0.472901	0.000219091
ANKRD6	19.6705	0.884241	0.704905	3.84896	2.95696	-0.179336	0.225773
ANKRD65	23.5557	0.865267	0.920909	4.59643	3.54443	0.0556423	0.0160897
ANKRD7	4.9227	0.246213	0.183701	1.38755	1.07473	-0.0625127	0.34864
ANKS1A	19.345	0.806217	0.675542	3.39177	2.56815	-0.130675	0.882082
ANKS1B	24.5932	2.02223	0.591117	9.801	2.91708	-1.43111	2.58651e-22
ANKS3	33.4622	1.65642	1.69843	7.37297	6.315	0.0420023	0.232993
ANKS4B	61.8186	1.41233	1.2946	2.08518	1.34534	-0.117731	0.217776
ANKS6	24.2677	0.585086	0.6702	1.98216	1.83232	0.0851142	0.00259184
ANKZF1	38.8731	2.10093	2.26126	10.636	9.01161	0.160329	0.164784
ANLN	22.3759	0.755513	1.48436	4.24104	6.5429	0.728846	1.42324e-10
ANO10	27.5427	1.17663	1.87239	6.57977	8.10957	0.695754	4.08503e-07
ANO4	5.7974	0.342684	0.0617417	1.85332	0.274337	-0.280942	1.8759e-07
ANO5	8.29943	0.377708	0.0987037	1.6241	0.416807	-0.279005	1.32565e-08
ANO6	53.7429	1.52343	3.23606	5.32406	8.29249	1.71263	8.55945e-28
ANO8	8.05533	0.221523	0.248039	0.840432	0.743505	0.0265161	0.110801
ANP32A	66.009	2.86011	3.32388	6.72928	5.32874	0.463761	0.00850038
ANP32A-IT1	70.6672	2.15382	1.67221	3.15438	2.50573	-0.481608	4.47487e-09
ANP32B	58.5842	3.62575	4.2665	14.4132	11.3904	0.640756	0.109404
ANP32E	59.8657	3.05926	5.0582	13.43	11.5195	1.99894	2.9921e-20
ANTXR1	56.0415	3.03642	2.68455	9.77604	7.65655	-0.351878	0.0779744
ANTXR2	33.3605	1.17932	1.35182	5.62494	5.01248	0.172504	0.00998324
ANXA1	29.882	1.10453	5.13351	9.52543	22.4412	4.02898	3.36946e-53
ANXA11	8.27909	0.190565	0.653399	1.16915	3.20932	0.462834	8.0581e-09
ANXA2	46.2775	2.13304	6.61733	13.7982	17.6356	4.48429	3.59572e-67
ANXA2P1	5.37022	0.220774	0.256766	1.49835	1.20475	0.0359916	0.0207597
ANXA2P2	6.24491	0.133959	0.156032	0.376385	0.449273	0.0220732	0.66831
ANXA2R	20.7893	1.20151	1.36594	7.20071	6.19185	0.164428	0.0331797
ANXA4	16.2124	0.728949	1.38408	4.87068	7.5083	0.655128	1.71205e-07
ANXA5	83.6249	6.1054	9.63313	19.8415	7.2264	3.52772	7.05355e-72
ANXA6	48.7998	2.19723	3.67847	10.0077	11.1071	1.48123	4.7737e-14
ANXA7	41.5989	1.99572	3.59546	10.891	12.7908	1.59974	4.65614e-16
ANXA9	3.25468	0.0949607	0.1381	0.381467	0.528176	0.0431391	0.169226
AOC2	3.01058	0.173346	0.125994	0.898289	0.535733	-0.0473521	0.722876
AOC4	6.85517	0.131759	0.132402	0.313521	0.314895	0.000643392	0.584108
AOX1	3.92596	0.124256	0.183089	0.806532	0.95896	0.0588324	0.0391403
AP1AR	25.1221	1.07425	1.64263	6.56083	7.88837	0.568388	1.36623e-05
AP1B1	52.1155	2.31081	2.95396	8.36126	7.80057	0.643151	2.09628e-05
AP1G1	74.6542	3.23434	3.6011	8.15049	6.51398	0.366756	0.018586
AP1G2	26.4036	1.00427	1.26533	4.26277	4.3189	0.261051	0.00101344
AP1M1	70.8096	4.01906	5.5693	13.5299	8.88063	1.55025	2.51071e-09
AP1S1	46.6843	2.51451	2.76952	9.52505	8.12453	0.255014	0.195834
AP1S2	62.144	3.185	5.60525	14.6411	12.9078	2.42025	7.85747e-26
AP1S3	89.7681	3.10792	2.66994	2.27862	1.81377	-0.437986	2.5918e-15
AP2A1	58.7673	2.2726	3.19456	7.00562	5.8675	0.921955	2.85464e-10
AP2A2	49.6135	1.57869	1.93726	4.49199	4.15243	0.358565	0.000156709
AP2B1	85.2319	5.41293	5.82499	9.64472	5.82583	0.412058	0.980235
AP2M1	86.3303	6.39233	7.35983	13.6748	6.37435	0.967499	0.225806
AP2S1	62.8356	3.86168	5.22506	14.0535	10.828	1.36338	4.53587e-08
AP3B1	55.2278	1.84178	3.35866	7.48364	8.14667	1.51688	4.65695e-24
AP3B2	29.1904	1.44755	1.15159	6.488	4.75443	-0.295959	0.146267
AP3D1	74.5321	3.22209	3.99996	7.48301	4.90639	0.777874	2.12964e-06
AP3M1	85.0488	3.53594	3.41008	7.51336	6.71976	-0.125862	0.372462
AP3M2	25.2034	1.3064	1.4336	7.17411	6.37919	0.127196	0.102612
AP3S1	50.4272	2.89198	4.00349	14.5168	13.4994	1.11151	7.1609e-07
AP3S2	65.3173	2.45954	2.86894	7.12624	6.59078	0.409402	0.00554758
AP4B1	28.926	1.71175	1.81284	9.27503	8.24911	0.101091	0.21839
AP4B1-AS1	63.6493	2.23578	1.88841	4.0061	2.86665	-0.347366	0.000535546
AP4E1	72.1725	1.73726	1.60066	3.07841	2.81067	-0.136597	0.0836913
AP4M1	34.6013	2.01961	2.2685	9.75235	9.11923	0.248891	0.101236
AP4S1	86.2897	2.70166	2.74477	3.34894	2.92595	0.0431112	0.5593
AP5B1	63.0797	1.57616	1.52809	3.2687	3.20067	-0.0480685	0.54875
AP5M1	36.0862	1.81348	2.66262	9.94511	10.752	0.849134	1.42883e-06
AP5S1	49.6338	1.60603	2.3894	5.14044	6.85521	0.78337	2.61461e-08
AP5Z1	84.703	2.8563	3.2311	4.93729	3.98154	0.374801	0.00182296
APAF1	68.3279	2.13601	1.62889	4.89325	3.33625	-0.507117	0.000447641
APBA1	17.3718	0.816603	0.763175	3.89473	3.26255	-0.0534285	0.893542
APBA2	60.8625	3.50188	3.48156	11.236	9.36737	-0.0203193	0.780876
APBA3	24.5525	0.988215	1.75387	5.50381	7.54269	0.765656	6.04528e-09
APBB1	61.1066	4.41024	4.18243	14.6544	11.3408	-0.227807	0.0112464
APBB2	69.1212	2.82122	3.42906	8.55625	7.44384	0.607845	8.53026e-05
APBB3	43.511	1.80251	2.39545	7.49091	7.35798	0.592939	9.66903e-06
APC	73.0675	3.52795	3.75827	9.02546	6.92263	0.230319	0.375527
APC2	50.6916	1.82765	1.58381	4.54579	3.5198	-0.243842	0.213242
APCDD1	15.3377	0.294468	0.685548	1.40006	2.81014	0.39108	7.98887e-08
APCDD1L	3.4581	0.0407434	0.300683	0.189339	1.45885	0.25994	4.15564e-06
APCDD1L-AS1	5.8991	0.0420428	0.523199	0.321405	2.47785	0.481156	1.80927e-12
APEH	58.4418	2.71879	3.97006	10.2329	9.91047	1.25127	1.17935e-11
APEX1	77.7055	6.08279	6.88711	16.3077	9.66729	0.80432	0.961226
APEX2	16.4768	0.631413	1.28848	3.92805	6.29254	0.657063	2.77816e-08
APH1A	56.8552	2.68787	3.97974	10.1689	8.93663	1.29187	9.09181e-12
APH1B	27.4207	0.978864	1.80472	5.37663	7.05128	0.825855	1.02317e-11
API5	64.2799	3.49726	4.87864	13.227	10.4839	1.38138	2.57831e-09
APIP	42.0057	2.13881	3.25917	11.2113	12.2289	1.12036	1.10789e-08
APITD1	16.1107	0.590798	1.24644	3.67746	6.08569	0.655642	7.2287e-08
APITD1-CORT	7.91294	0.196533	0.587877	0.998753	2.71702	0.391344	5.43065e-07
APLF	6.89585	0.171187	0.392298	0.91075	1.81924	0.221111	2.74346e-05
APLN	3.98698	0.0337553	0.333946	0.196387	1.77285	0.300191	3.06099e-07
APLP1	32.0993	2.14808	1.62955	10.4568	7.35442	-0.51853	0.00461511
APLP2	88.8324	5.50278	7.35526	11.8234	4.5827	1.85249	4.23813e-22
APMAP	70.9113	4.00445	6.07716	15.8815	10.8494	2.07271	2.02337e-15
APOA1BP	67.4125	4.13919	5.56672	14.6676	10.8356	1.42753	1.53134e-08
APOBEC2	6.30594	0.25001	0.269886	1.29008	1.24934	0.0198766	0.565294
APOBEC3A	53.987	1.86014	1.45726	3.57809	2.33225	-0.402881	0.00011683
APOBEC3B	4.25142	0.128078	0.402936	0.969126	2.66752	0.274858	0.000249176
APOBEC3C	12.1847	0.422942	0.940065	3.0833	5.6312	0.517124	6.16546e-06
APOBEC3D	63.3645	1.76322	1.54561	2.79757	2.04925	-0.217613	0.0179967
APOBEC3F	67.9007	1.46956	1.53637	2.20981	2.61229	0.0668174	0.880185
APOBEC3G	8.29943	0.21321	0.626738	1.2372	3.00162	0.413528	1.14073e-08
APOC1P1	26.3426	0.916614	0.838336	3.04484	2.32016	-0.0782781	0.991785
APOD	31.8145	2.56863	1.73337	15.6526	10.8949	-0.835259	9.89394e-05
APOE	11.8999	0.320474	1.51106	2.32547	10.0834	1.19058	9.20361e-15
APOF	6.2856	0.128658	0.254286	0.407233	1.05446	0.125627	0.0271851
APOL1	76.9121	2.25863	2.36074	2.72908	3.26512	0.102107	0.233153
APOL2	61.0252	2.09131	3.01922	6.25328	8.09869	0.927916	5.05516e-09
APOL3	4.49552	0.0800252	0.342566	0.434134	1.99002	0.26254	0.00014655
APOL4	84.2555	3.42213	3.57274	5.56857	4.80407	0.150607	0.766747
APOL6	76.7901	1.26483	2.11051	1.87536	4.15988	0.845673	2.50231e-11
APOLD1	43.9382	0.927171	1.24431	2.09484	3.99919	0.317143	0.0749817
APOM	9.37754	0.424797	0.539109	2.39688	2.84534	0.114312	0.206241
APOO	45.0976	2.67977	4.01138	13.9158	13.2925	1.33161	6.19177e-08
APOOL	80.0854	3.31605	3.74288	8.23932	6.11701	0.426826	0.0319366
APOPT1	62.3474	2.84168	4.25236	10.0365	9.26904	1.41068	4.06627e-14
APP	89.9308	5.55977	7.58702	10.7598	3.90638	2.02725	1.32745e-32
APPBP2	53.3157	2.15206	2.89963	8.35453	7.5752	0.74757	2.5252e-07
APPL1	77.1155	2.33113	2.87824	5.94041	5.99619	0.547115	4.80603e-05
APPL2	50.2441	2.39959	2.96026	9.60559	9.35407	0.56067	0.000591355
APRT	47.2539	2.75729	4.1716	13.9071	13.0041	1.41431	7.00892e-09
APTX	32.7299	1.73914	2.20459	9.39265	9.32214	0.465454	0.000773396
AQP1	6.36697	0.351485	0.621178	2.41175	4.12455	0.269693	0.00742193
AQP11	13.4459	0.6884	0.77713	3.86686	3.77715	0.0887291	0.138038
AQP4	40.3987	0.87243	5.79021	5.67189	15.8973	4.91778	8.25059e-98
AQP4-AS1	53.5395	1.3659	1.52332	2.67461	3.44192	0.157417	0.402637
AQP6	71.847	2.16398	1.9099	2.91696	2.3812	-0.254085	0.000219392
AQP7P1	12.8967	0.530203	0.593976	2.51576	2.50782	0.0637733	0.143467
AQP7P3	9.01139	0.750922	0.477803	4.68871	2.44974	-0.273119	0.126781
AQR	40.419	1.70215	2.24426	6.92104	7.29639	0.542108	4.69366e-05
AR	17.4329	0.262502	0.958518	1.32701	3.19972	0.696016	7.25497e-22
ARAF	43.9992	1.93246	3.3953	9.48545	10.0824	1.46283	8.05546e-16
ARAP1	36.9609	1.54506	1.64445	6.04583	5.60374	0.0993874	0.212691
ARAP2	40.4394	0.657039	2.6391	2.91271	6.50318	1.98207	2.25218e-56
ARAP3	44.9552	1.29492	1.8189	3.76977	3.81673	0.523987	1.90078e-08
ARC	51.7697	2.95423	3.22175	12.5697	11.8777	0.267521	0.202885
ARCN1	80.2685	3.71007	4.58052	9.8664	8.07893	0.870446	1.9367e-05
ARF1	90.7648	7.70086	8.22956	11.7425	5.61424	0.528707	0.0962119
ARF3	68.7144	2.93432	4.05135	8.09098	5.71758	1.11703	5.56889e-11
ARF4	81.6111	6.45897	7.11039	16.001	10.0249	0.651426	0.64084
ARF5	85.0488	6.22348	7.28097	14.1951	6.77535	1.05749	0.152109
ARF6	48.8812	1.73957	2.76012	7.02543	7.50811	1.02054	3.95232e-14
ARFGAP1	67.2295	3.24902	4.21065	10.2238	7.26508	0.961625	9.54479e-07
ARFGAP2	57.4451	2.71973	3.94346	10.9963	9.6497	1.22373	6.14569e-10
ARFGAP3	64.1579	3.36016	4.29702	12.6744	10.3061	0.936859	1.59341e-05
ARFGEF1	44.6908	1.51122	1.82555	5.49157	5.06621	0.314324	0.000508896
ARFGEF2	33.9097	1.02376	1.41323	4.19127	3.9452	0.389464	2.78634e-08
ARFIP1	36.6762	1.84266	2.65554	9.91792	10.3473	0.812871	8.83608e-07
ARFIP2	66.7819	2.74704	3.15937	8.39306	7.03652	0.412322	0.00600365
ARFRP1	38.4255	1.59642	2.90195	7.89036	9.59791	1.30553	1.54802e-14
ARG2	28.1937	1.39585	1.46422	7.30639	6.05088	0.0683681	0.104735
ARGFX	85.4353	2.24968	1.87235	1.66859	1.05166	-0.377327	1.07227e-11
ARGLU1	92.2905	6.67839	6.7669	7.73051	6.44198	0.088512	0.718419
ARHGAP1	94.2229	4.67315	4.77506	4.78916	3.22415	0.101913	0.593341
ARHGAP10	8.99105	0.395207	0.381126	1.89742	1.65058	-0.0140815	0.791654
ARHGAP11A	51.3832	1.31606	1.42288	4.1785	4.39737	0.106815	0.442936
ARHGAP11B	8.56387	0.418011	0.55052	2.71756	3.15213	0.132509	0.0558456
ARHGAP12	44.6501	1.71098	3.06211	8.06782	9.63238	1.35113	3.3458e-16
ARHGAP17	45.8503	1.88627	2.20767	6.54478	5.6793	0.321407	0.00311083
ARHGAP18	13.2425	0.380102	1.15353	2.35605	5.42813	0.773425	7.80762e-13
ARHGAP19	11.8389	0.33431	0.734827	1.80213	3.28732	0.400517	1.04549e-06
ARHGAP19-SLIT1	10.2929	0.279569	0.683409	1.56553	3.40748	0.40384	1.07465e-05
ARHGAP20	20.0163	0.590803	1.05173	2.92029	4.11822	0.46093	3.12207e-08
ARHGAP21	65.8462	2.65775	3.72403	8.07332	6.58393	1.06628	1.05932e-10
ARHGAP22	4.55655	0.192556	0.0865093	0.936566	0.387442	-0.106047	0.0108377
ARHGAP23	30.2685	0.727842	1.19513	2.46446	2.8191	0.467283	7.99264e-11
ARHGAP24	8.99105	0.389699	0.221522	2.08546	0.945603	-0.168177	0.290385
ARHGAP25	10.2929	0.37361	0.70443	2.26835	3.62735	0.33082	0.000169372
ARHGAP26	74.5321	1.42161	1.48724	1.75701	2.55596	0.0656291	0.277275
ARHGAP27	3.72254	0.267546	0.112667	1.38381	0.505244	-0.15488	0.0123748
ARHGAP28	3.74288	0.211755	0.048609	1.17088	0.240786	-0.163146	6.06085e-05
ARHGAP29	3.51912	0.0534966	0.207254	0.284277	0.874329	0.153758	2.61645e-05
ARHGAP30	9.21481	0.323833	0.522275	1.87902	2.34906	0.198443	0.000809407
ARHGAP31	44.4264	1.04983	2.27015	4.09295	6.39874	1.22032	1.95336e-21
ARHGAP32	47.5997	1.98732	1.98614	6.77739	5.35843	-0.00117768	0.402696
ARHGAP33	57.5468	3.19798	2.52158	9.00369	6.99625	-0.676398	2.45122e-05
ARHGAP35	62.3474	2.5544	2.59718	6.59758	5.20448	0.0427701	0.622591
ARHGAP39	18.8365	0.513731	0.595572	1.82087	1.74089	0.0818405	0.0299829
ARHGAP4	6.20423	0.269416	0.271856	1.34924	1.29075	0.00244006	0.766548
ARHGAP42	23.9626	0.782524	1.19488	3.568	4.23606	0.41236	3.83989e-07
ARHGAP5	63.0391	2.14981	3.55704	7.76785	6.83636	1.40724	2.36994e-22
ARHGAP5-AS1	9.37754	0.240299	0.894934	1.78891	4.82457	0.654635	6.49964e-11
ARHGAP6	7.81123	0.0677584	0.573007	0.325331	2.51564	0.505248	3.70233e-13
ARHGDIA	69.6501	2.87329	3.62818	6.91771	4.77128	0.754893	9.86797e-06
ARHGEF1	52.441	2.20253	2.97211	8.21273	7.40609	0.76958	4.22238e-07
ARHGEF10	19.345	0.420422	1.14297	1.84378	4.5488	0.722543	1.1023e-13
ARHGEF10L	20.1383	0.709689	0.954917	3.19798	3.76704	0.245228	0.000848606
ARHGEF11	30.8177	1.09155	1.09767	3.97126	3.26735	0.00611703	0.150971
ARHGEF12	39.3816	1.21352	1.75077	4.68739	4.75248	0.537249	1.94706e-08
ARHGEF17	21.3588	0.538829	1.12805	2.22062	3.43771	0.58922	2.70064e-13
ARHGEF18	33.6046	1.22221	1.49329	4.85877	4.4561	0.271079	0.00059548
ARHGEF19	3.47844	0.162487	0.115946	1.00029	0.538898	-0.0465413	0.955154
ARHGEF2	71.0537	3.9205	3.78194	8.86955	7.97845	-0.138559	0.317088
ARHGEF25	13.3849	0.917466	0.408788	4.62656	1.75175	-0.508678	9.62003e-05
ARHGEF26	64.0358	1.63318	4.77164	6.07748	6.76778	3.13845	4.65537e-78
ARHGEF26-AS1	98.8405	6.11292	5.74679	1.85871	1.29415	-0.366129	4.71343e-15
ARHGEF28	8.6249	0.319279	0.34676	1.53085	1.45443	0.0274806	0.304736
ARHGEF3	32.262	1.34344	1.7337	6.75092	7.42955	0.39026	0.000839555
ARHGEF33	3.58015	0.126621	0.0968604	0.578331	0.324238	-0.029761	0.834234
ARHGEF37	7.97396	0.277172	0.533689	1.46708	2.68217	0.256517	0.000788926
ARHGEF39	51.3019	1.26523	1.1659	2.667	2.25424	-0.0993285	0.751031
ARHGEF4	17.5549	0.581411	1.07499	2.76869	4.44839	0.493579	2.02162e-06
ARHGEF40	47.8641	1.41411	3.08589	5.70838	7.2758	1.67178	3.40827e-30
ARHGEF6	51.8714	1.88124	3.84629	8.83735	9.46288	1.96506	1.88582e-28
ARHGEF7	77.4207	4.58152	4.37335	9.91431	7.98317	-0.208169	0.0082674
ARHGEF9	49.4711	2.47428	2.03823	8.25535	6.20902	-0.436048	0.0450321
ARID1A	78.8853	3.48319	3.20482	5.69387	4.36679	-0.278365	0.0348755
ARID1B	57.8926	1.91396	1.91693	5.51196	4.12549	0.00297104	0.104793
ARID2	73.0472	3.3605	3.42933	7.9842	5.983	0.0688334	0.829523
ARID3A	5.45159	0.216723	0.135514	0.793348	0.440042	-0.0812097	0.18934
ARID3B	25.1831	1.17828	1.04185	4.77656	3.65411	-0.136437	0.971875
ARID4A	50.2441	2.24777	2.19145	7.76031	6.39579	-0.056321	0.785511
ARID4B	74.7356	3.82331	3.82358	9.48936	6.94488	0.000272633	0.55851
ARID5A	25.0203	1.17544	2.01836	7.38761	9.89489	0.842927	1.41831e-07
ARID5B	49.3287	1.87522	2.84141	7.60678	7.67623	0.966191	1.09907e-11
ARIH1	43.3483	1.81546	1.86041	6.98755	6.126	0.0449474	0.208335
ARIH2	71.5419	3.90879	4.62089	11.4192	8.39069	0.712099	0.00170276
ARIH2OS	60.9845	2.19079	2.03386	4.64738	4.20111	-0.15693	0.15261
ARL1	49.2677	2.55756	4.46516	12.4465	12.4281	1.9076	2.73062e-18
ARL10	13.4662	0.450359	0.633764	2.17665	2.63758	0.183405	0.00270549
ARL11	48.9626	1.02051	0.801747	1.49493	0.883474	-0.218761	0.0251568
ARL13B	38.4459	1.31078	2.14698	5.33739	6.09828	0.8362	1.51241e-11
ARL14EP	34.9675	1.68879	2.37146	9.29647	9.70211	0.682671	6.86728e-06
ARL15	20.1383	1.27791	0.971122	8.08879	5.51468	-0.306792	0.120717
ARL16	60.5574	2.85804	3.74722	10.8997	10.2475	0.889174	6.82362e-06
ARL17A	80.1668	4.18342	4.009	8.85476	6.40407	-0.174417	0.102303
ARL17B	31.7331	1.61136	1.91685	7.70008	7.40148	0.305495	0.0293621
ARL2	43.0838	2.21852	3.47495	11.8161	11.6619	1.25643	4.4827e-09
ARL2BP	63.3442	4.01891	5.54708	17.2837	13.6723	1.52817	1.11667e-07
ARL3	44.8942	2.38775	2.5068	8.81544	7.01421	0.119045	0.656605
ARL4A	61.8186	3.0506	5.58484	14.6835	11.8809	2.53424	6.62516e-27
ARL4C	47.8641	2.73037	2.44415	10.7557	8.1394	-0.286217	0.334516
ARL4D	21.6436	2.11007	1.01	13.0469	5.76374	-1.10008	3.68102e-09
ARL5A	48.4133	2.3376	3.16265	10.3155	9.72446	0.825052	8.4258e-07
ARL5B	19.5891	0.860566	0.934916	4.89018	4.59418	0.07435	0.288402
ARL6	12.144	0.503888	0.792883	3.21895	4.47615	0.288995	0.00285632
ARL6IP1	92.5753	7.54337	8.38584	11.9893	5.83271	0.842465	0.0133398
ARL6IP4	63.5679	3.42566	4.90239	12.5277	9.54981	1.47674	6.55849e-11
ARL6IP5	62.0016	3.8934	5.47151	16.9507	12.5622	1.57812	3.5904e-07
ARL6IP6	54.4345	3.15797	4.31434	14.5279	13.2186	1.15636	9.46929e-07
ARL8A	36.8999	1.35022	1.55801	4.63572	4.02898	0.207789	0.00936399
ARL8B	54.8413	2.87217	4.03663	13.0776	12.2086	1.16446	1.16507e-08
ARL9	9.07242	0.713213	0.526746	4.76418	2.93599	-0.186467	0.419626
ARMC1	50.8544	2.71427	3.04087	11.5984	9.92282	0.3266	0.0387343
ARMC10	69.2433	2.36447	2.44892	4.76657	4.92718	0.0844476	0.987548
ARMC12	4.27177	0.128735	0.374017	0.709946	2.05797	0.245283	0.000498543
ARMC2	12.6729	0.33824	0.69859	1.62474	2.67088	0.36035	3.55864e-08
ARMC5	48.9015	1.63603	1.9235	5.43208	4.98588	0.287472	0.000579794
ARMC6	44.8535	1.94741	3.26769	8.93994	10.3161	1.32028	6.43326e-13
ARMC7	15.9683	0.792887	1.04664	4.5306	4.9921	0.253756	0.00446848
ARMC8	73.4133	4.03719	4.34973	10.8593	9.00506	0.312538	0.195525
ARMC9	67.6159	1.92134	2.40489	4.85563	5.97795	0.483548	0.00234242
ARMCX1	37.5915	2.60198	2.46159	14.3244	11.9568	-0.140388	0.45706
ARMCX2	37.856	1.73213	3.28331	10.4844	13.1719	1.55118	1.53274e-14
ARMCX3	59.9268	3.72635	4.31856	14.5082	12.1253	0.592205	0.0856383
ARMCX4	32.4858	1.56461	1.52707	7.52336	6.04651	-0.0375355	0.352487
ARMCX5	31.0008	1.40972	1.47491	7.09229	6.33968	0.0651858	0.346623
ARMCX5-GPRASP2	16.3751	0.667765	0.420893	2.7269	1.5392	-0.246872	0.0593021
ARMCX6	35.0081	1.99842	2.93859	11.9569	12.5793	0.940167	6.78778e-06
ARNT	41.4972	1.69782	2.39346	7.39668	7.60079	0.695649	2.75464e-07
ARNT2	61.9406	2.56841	3.84601	8.68947	7.16122	1.2776	3.30929e-14
ARNTL	26.1798	0.731165	2.34875	4.66734	10.1703	1.61758	9.06759e-26
ARNTL2	63.7103	1.14374	1.19876	1.80015	1.86193	0.0550133	0.522479
ARPC1A	84.1741	6.12546	7.46135	15.2824	6.83631	1.33589	0.00214906
ARPC1B	32.7095	1.26072	2.77303	6.49891	9.88511	1.51231	1.99077e-20
ARPC2	82.2823	6.16137	6.95986	14.2524	8.56277	0.79849	0.279887
ARPC3	78.9056	5.75231	7.34447	17.8197	9.17953	1.59216	0.000189052
ARPC4	79.9837	4.88278	6.25046	13.2353	7.09072	1.36768	3.83013e-06
ARPC4-TTLL3	21.0334	0.74349	0.962128	2.87564	3.2397	0.218638	0.00335101
ARPC5	67.6566	4.79297	5.42396	16.8994	12.7355	0.630985	0.423226
ARPC5L	39.463	2.15166	2.75409	10.8632	11.1019	0.602429	0.000778465
ARPP19	96.7657	5.62841	6.5259	6.59925	3.97407	0.897488	1.97678e-09
ARPP21	19.345	0.938598	0.651873	4.58178	2.81502	-0.286725	0.0943632
ARRB1	11.0049	0.671521	0.172656	2.90597	0.682008	-0.498864	2.0517e-12
ARRB2	26.4239	0.998089	1.07677	3.80689	3.28365	0.0786799	0.0861933
ARRDC1	18.8975	0.756184	1.28748	4.21673	5.67999	0.531294	1.45862e-06
ARRDC2	5.00407	0.155257	0.345875	0.912213	1.92212	0.190618	0.0101697
ARRDC3	66.3548	4.90592	4.33027	15.1179	12.6031	-0.575648	0.000296684
ARRDC3-AS1	94.8129	4.35976	3.92829	2.27541	1.56953	-0.431469	1.08796e-14
ARRDC4	15.9683	0.750967	0.849144	3.97638	4.17811	0.0981773	0.256415
ARSA	81.2246	2.52915	2.58862	3.84182	3.59319	0.0594713	0.845217
ARSB	62.0627	1.59768	1.6876	3.7144	3.6301	0.0899237	0.329292
ARSD	45.6265	1.09882	1.47028	3.39885	4.30128	0.371462	0.00046555
ARSE	5.63466	0.0718318	0.362818	0.487558	1.84926	0.290986	7.447e-07
ARSF	4.00732	0.167905	0.10603	0.919309	0.539991	-0.0618753	0.372412
ARSG	11.7372	0.415231	0.630338	2.17153	2.79417	0.215107	0.00149395
ARSJ	20.6876	0.322853	2.15644	1.97273	8.54194	1.83359	2.94774e-41
ARSK	46.5012	1.19721	1.50921	3.08203	4.74008	0.311997	0.164446
ART3	5.87876	0.181505	0.506253	1.29878	3.14723	0.324748	8.93185e-05
ARV1	33.5028	1.58436	2.58198	9.70368	11.6584	0.997624	1.26434e-07
ARVCF	21.8063	1.01848	0.994868	4.36667	3.90044	-0.0236082	0.670621
ARX	5.53295	0.437855	0.203611	2.85434	0.93759	-0.234244	0.182491
AS3MT	65.7242	2.17385	2.05246	3.65764	3.29644	-0.121396	0.0600396
ASAH1	64.8902	3.60289	5.44323	15.6158	11.6746	1.84034	4.21066e-12
ASAH2	5.45159	0.211248	0.177939	0.819856	0.627638	-0.0333084	0.825529
ASAH2B	9.90643	0.776974	0.525559	4.94685	3.04685	-0.251414	0.0716123
ASAP1	72.9658	3.44717	3.9894	8.68558	6.37107	0.542226	0.00190396
ASAP1-IT1	4.04801	0.130681	0.252942	0.878904	1.3556	0.122261	0.0130501
ASAP2	43.633	1.24479	2.17594	4.74963	5.50339	0.931149	3.29319e-16
ASAP3	13.9544	0.248678	1.17609	1.3431	5.48366	0.927409	1.17957e-17
ASB1	25.4882	0.916241	1.18497	4.15308	4.03602	0.268733	0.000308993
ASB11	54.6379	1.31252	1.07587	2.13083	1.31291	-0.23665	0.0219036
ASB13	16.1513	0.705924	0.967406	4.04217	4.66439	0.261482	0.00136075
ASB14	8.11635	0.343658	0.2283	1.53121	0.878615	-0.115358	0.30766
ASB16	34.3165	0.959727	0.760687	2.26886	1.59094	-0.19904	0.122958
ASB16-AS1	59.7844	2.56591	2.54158	7.8086	6.70477	-0.0243279	0.719695
ASB3	50.7526	2.81121	3.38672	12.0516	10.5392	0.575505	0.00165871
ASB4	22.5997	0.399265	0.352161	0.8643	0.579266	-0.0471034	0.655082
ASB6	83.6859	3.08254	3.26612	5.89204	5.24191	0.183582	0.221694
ASB7	20.8706	0.706491	1.26239	3.7791	5.63711	0.555902	7.61772e-07
ASB8	76.7494	3.54426	3.75101	9.27417	8.66286	0.20675	0.341052
ASCC1	30.3906	1.39188	1.9546	7.17401	8.88978	0.562726	0.0010684
ASCC2	43.0635	2.16142	2.58755	9.96742	8.9172	0.426138	0.00514158
ASCC3	55.7771	2.12289	2.77917	7.20129	6.30826	0.656282	1.96434e-07
ASCL1	57.1806	4.24608	2.57691	13.7322	9.4278	-1.66917	1.20417e-18
ASF1A	39.5443	2.47815	2.67803	12.2198	11.2373	0.199875	0.252992
ASF1B	14.6664	0.536648	1.18922	3.75783	6.89752	0.65257	1.72514e-07
ASGR1	6.69243	0.342828	0.357339	2.01432	1.82956	0.0145104	0.469451
ASH1L	76.5663	3.08858	3.64087	7.17861	5.46049	0.552289	0.000387175
ASH1L-AS1	23.2303	0.962622	1.0124	4.20993	3.66696	0.0497733	0.124326
ASH2L	40.7445	1.97395	2.92257	10.1925	10.5927	0.948624	1.77581e-07
ASIC1	27.0138	1.4733	0.855471	6.67217	3.71832	-0.617831	3.94981e-05
ASIC3	11.0659	0.425474	0.423369	2.00314	1.76887	-0.00210498	0.576936
ASIC4	42.0871	2.67017	1.71991	10.765	7.29278	-0.950255	1.49855e-07
ASIP	3.68186	0.17409	0.260635	1.10176	1.41448	0.0865447	0.070446
ASL	35.6998	1.40454	2.35779	7.07468	8.49281	0.953255	1.91189e-11
ASMT	6.2856	0.264369	0.153037	0.897482	0.442961	-0.111332	0.0775272
ASMTL	34.5199	1.19891	2.81046	6.2703	10.3204	1.61154	2.05875e-21
ASMTL-AS1	41.2327	1.1419	1.148	3.13356	2.73736	0.00610316	0.396724
ASNA1	65.4597	3.39892	5.42167	13.486	10.3448	2.02276	7.99775e-19
ASNS	39.0561	2.69293	2.53102	13.6531	11.5613	-0.161913	0.585783
ASNSD1	47.3149	3.07605	3.25355	14.0548	11.9014	0.177503	0.52662
ASPDH	3.60049	0.143736	0.128238	0.815958	0.602251	-0.0154976	0.801364
ASPH	67.7787	3.24837	5.13313	11.7339	9.19368	1.88477	9.47824e-21
ASPHD1	13.1611	0.360967	0.874119	2.09373	4.21901	0.513151	1.29794e-07
ASPHD2	10.4557	0.366248	0.614531	2.01111	2.68734	0.248283	0.000233067
ASPM	18.1448	0.770527	0.781029	3.64944	3.75476	0.0105017	0.874996
ASPN	8.74695	0.200025	0.360535	0.868818	1.43832	0.160511	0.00214806
ASPRV1	6.79414	0.288568	0.325883	1.59178	1.67828	0.0373151	0.450491
ASPSCR1	28.0716	1.00587	1.69332	5.27048	6.6921	0.68745	1.11487e-08
ASRGL1	47.4369	3.29577	2.35574	11.5467	8.79592	-0.940035	1.63559e-07
ASS1	11.4727	0.453532	0.786419	2.4604	4.14935	0.332886	0.00136144
ASTE1	17.7787	0.864211	1.15389	5.0849	5.85596	0.289684	0.00482463
ASTN1	61.5338	2.7401	3.79791	9.73946	8.24875	1.05782	5.69019e-09
ASTN2	99.7966	7.951	7.41664	1.30962	0.879288	-0.534357	3.0147e-35
ASUN	31.3873	1.17108	2.05939	6.48703	8.12874	0.888313	2.24574e-11
ASXL1	49.7762	1.47143	2.3057	5.278	5.59245	0.834266	6.43989e-13
ASXL2	44.7722	1.44997	1.90221	4.68089	4.85058	0.45224	1.47122e-05
ASXL3	22.8845	1.24547	0.527441	5.0135	2.06868	-0.718026	1.81556e-11
ASZ1	13.2018	0.220756	0.224404	0.445917	0.379724	0.00364849	0.314293
ATAD1	51.5256	2.73981	3.34838	11.3986	10.8747	0.60857	0.000477227
ATAD2	29.7396	1.12644	1.72871	5.78732	6.7331	0.60227	5.22736e-08
ATAD2B	47.0708	1.90346	1.93462	6.53945	5.41066	0.031156	0.234661
ATAD3A	24.2474	0.955036	1.33849	4.47419	5.43637	0.383451	0.0005283
ATAD3B	22.8845	0.750262	1.11571	3.60718	4.1095	0.365449	6.53519e-06
ATAD3C	61.1269	1.41443	1.37194	2.25384	1.64258	-0.0424856	0.864734
ATAD5	37.0016	1.49005	1.5981	6.12063	5.59021	0.108048	0.110692
ATAT1	65.8666	4.90652	3.80808	14.5533	10.4813	-1.09844	4.12968e-13
ATCAY	95.9927	5.47371	3.01904	4.74383	2.72116	-2.45467	2.11271e-90
ATE1	21.2978	1.08874	1.06783	6.09602	5.24763	-0.0209119	0.694253
ATF1	21.3588	0.88203	1.19261	4.92291	5.47589	0.310575	0.00132013
ATF2	56.9365	3.42678	3.62624	12.34	9.71526	0.19946	0.70388
ATF3	35.6387	1.82358	3.49362	11.0814	15.2883	1.67004	1.53061e-15
ATF4	83.5842	7.2508	6.78912	13.0728	10.7005	-0.461677	1.65062e-09
ATF5	25.4272	0.86579	0.914603	3.48694	2.83631	0.048813	0.0447625
ATF6	69.6908	2.26985	3.28607	7.01593	6.36746	1.01622	3.44583e-13
ATF6B	66.1513	3.32958	4.14461	10.091	7.97451	0.815029	3.60146e-05
ATF7	62.1644	2.75338	4.21659	9.85062	8.32886	1.46321	2.00128e-16
ATF7IP	82.9536	5.31895	5.19517	9.94292	7.81031	-0.123778	0.0234108
ATF7IP2	3.82425	0.149657	0.0446439	0.624672	0.10345	-0.105013	0.0489727
ATG10	37.5915	1.44645	1.45553	5.80725	4.94434	0.009084	0.331863
ATG12	88.8527	4.4194	4.67674	8.24973	6.31759	0.257343	0.350707
ATG13	60.0692	2.89601	3.32222	9.68563	7.98478	0.42621	0.0199038
ATG14	61.4931	1.86303	1.93059	5.16888	4.60563	0.0675502	0.266253
ATG16L1	29.2514	1.20801	1.60997	5.57253	6.33605	0.401965	0.00096343
ATG16L2	17.4329	0.507444	0.872306	2.04439	3.05061	0.364862	2.01423e-06
ATG2A	34.1334	0.944618	1.37011	3.2979	3.64655	0.425492	5.96526e-07
ATG2B	43.2669	1.36619	1.71472	4.72957	4.39199	0.348534	5.7939e-05
ATG3	53.5395	3.17851	5.17318	16.9083	15.4321	1.99467	9.1167e-14
ATG4A	9.80472	0.382872	0.679516	2.59967	3.86441	0.296644	0.00107133
ATG4B	62.4491	3.27747	3.83286	11.0288	8.55843	0.555393	0.0122437
ATG4C	21.8877	1.01084	1.47361	5.9316	7.03058	0.462771	3.83172e-05
ATG4D	12.2457	0.546853	0.653374	3.07953	2.95621	0.106521	0.0299827
ATG5	38.6697	1.96013	2.54419	9.42996	9.29898	0.584062	0.000494851
ATG7	42.7787	1.45854	2.15507	5.80857	6.03999	0.696532	1.46896e-09
ATG9A	53.4988	2.46998	3.32953	9.50535	8.90885	0.859547	3.10869e-07
ATG9B	6.55004	0.428681	0.168057	2.27375	0.736223	-0.260623	0.00155748
ATHL1	10.7811	0.168636	0.74506	0.769772	3.1299	0.576424	1.91748e-12
ATIC	48.3116	3.00821	3.71072	14.2986	13.0427	0.702507	0.00231856
ATL1	26.1595	1.3297	1.40896	7.77808	7.09744	0.0792655	0.23988
ATL2	28.2547	1.37028	1.8805	7.38777	8.50981	0.510228	0.000490865
ATL3	21.4809	0.573373	1.69412	3.40906	6.98887	1.12075	5.5177e-20
ATM	82.323	2.04519	2.15773	3.9209	3.67583	0.112546	0.254876
ATMIN	24.4508	0.964748	1.11331	4.43468	4.3589	0.148564	0.0387124
ATN1	74.7559	2.78241	2.97613	4.8068	3.68674	0.193725	0.218509
ATOH8	6.83483	0.242636	0.158497	1.09726	0.614423	-0.0841388	0.30954
ATOX1	43.8975	2.24085	3.86336	12.392	12.3671	1.62251	2.53265e-13
ATP10A	3.09194	0.0524336	0.147402	0.245525	0.591297	0.0949682	0.000737208
ATP10B	11.0862	0.442917	0.200426	2.09919	0.915816	-0.242491	0.000113354
ATP10D	22.0098	0.642113	1.26933	3.05532	4.59168	0.62722	6.60437e-11
ATP11A	51.2408	1.72874	2.33165	5.5308	5.50184	0.602904	2.60427e-07
ATP11B	31.0008	1.01804	1.26031	4.0399	4.2863	0.242266	0.00223272
ATP11C	15.236	0.560361	0.640643	2.67962	3.04839	0.0802824	0.268146
ATP13A1	46.4809	1.6845	2.97872	6.89969	7.69961	1.29421	1.18028e-17
ATP13A2	20.4841	0.99467	1.00783	4.88718	4.09785	0.0131602	0.31761
ATP13A3	37.083	1.09601	1.70167	4.29235	5.29408	0.605663	8.17622e-09
ATP13A4	51.3019	1.63315	4.40801	7.69511	9.42238	2.77486	1.83636e-53
ATP13A5	11.6151	0.309687	0.326274	1.19939	1.10728	0.0165865	0.558611
ATP1A1	65.7648	2.71338	4.73473	10.2482	8.78979	2.02135	1.01871e-27
ATP1A1OS	11.6762	0.5765	0.678931	3.40503	3.45232	0.102431	0.0738443
ATP1A2	58.2994	1.44394	4.53576	6.26927	14.4767	3.09182	6.75688e-47
ATP1A3	40.5411	2.67713	0.999346	9.23578	4.65925	-1.67779	6.78363e-32
ATP1A4	3.53946	0.0180642	0.157512	0.0393346	0.625623	0.139448	3.82833e-05
ATP1B1	49.5118	3.73496	2.23481	13.5613	9.22878	-1.50015	1.79002e-13
ATP1B2	83.0553	2.90313	6.16158	7.32063	4.98998	3.25846	2.22965e-89
ATP1B3	69.9756	5.09186	5.68504	17.7066	12.7749	0.593181	0.603902
ATP1B4	67.6159	1.41274	1.13257	1.70765	1.03928	-0.280162	0.000315339
ATP2A1	5.12612	0.162943	0.124609	0.647502	0.383395	-0.0383344	0.811429
ATP2A2	58.9097	2.32933	2.88058	7.57286	6.5552	0.551252	4.09338e-05
ATP2B1	55.9805	2.00013	3.95231	7.86101	7.92039	1.95218	1.51035e-30
ATP2B2	24.8576	0.843299	0.799556	3.16209	2.74788	-0.0437431	0.993596
ATP2B4	62.3474	2.85254	3.2608	8.93305	7.93012	0.40826	0.0132523
ATP2C1	51.5663	2.49837	3.1559	9.98349	9.48835	0.657537	0.000160108
ATP2C2	5.69569	0.274527	0.171967	1.24515	0.675542	-0.10256	0.576899
ATP5A1	91.3751	7.92711	9.02867	12.124	4.75041	1.10156	6.72738e-06
ATP5B	95.3824	8.77587	9.50974	9.35589	3.42521	0.733865	0.0117216
ATP5C1	72.7624	5.18648	6.48237	18.684	12.0735	1.29589	0.00533832
ATP5D	80.0448	5.01094	6.9875	14.0859	6.70529	1.97656	8.30627e-20
ATP5E	80.5736	5.4805	7.41886	15.3069	7.38804	1.93836	6.52584e-19
ATP5EP2	28.5395	1.16818	1.721	5.19332	5.82106	0.552825	1.57483e-05
ATP5F1	88.0187	5.68913	7.21581	12.871	6.81127	1.52668	7.55396e-10
ATP5G1	67.6566	4.35269	5.68537	16.4738	11.3657	1.33268	3.88446e-05
ATP5G2	91.8226	6.8011	8.03993	11.7264	3.89622	1.23883	3.38139e-06
ATP5G3	84.8454	5.34013	6.47876	10.8624	5.5789	1.13863	7.02782e-07
ATP5H	70.5452	4.51352	6.43692	16.5461	9.92938	1.9234	2.08486e-12
ATP5I	67.1277	4.0011	5.30148	14.5221	9.84933	1.30038	1.26819e-05
ATP5J	79.7803	5.949	6.58285	14.4699	9.00715	0.633848	0.852917
ATP5J2	77.3596	5.00539	6.23763	13.7219	7.66935	1.23224	6.31071e-05
ATP5J2-PTCD1	13.2018	0.428718	0.504135	1.85634	2.03685	0.0754167	0.212765
ATP5L	77.6444	4.66174	5.46022	12.4791	8.59607	0.798474	0.00583164
ATP5L2	9.90643	0.385467	0.286801	1.58247	1.04733	-0.0986653	0.337272
ATP5O	79.821	6.50393	7.19033	16.7798	10.2133	0.6864	0.674882
ATP5S	47.0301	1.59085	2.7754	6.75744	8.77246	1.18455	3.27004e-14
ATP5SL	39.7274	2.24472	3.30892	12.0262	12.542	1.06419	2.88886e-07
ATP6AP1	76.1391	4.67729	6.44184	15.3438	8.45783	1.76455	2.16961e-10
ATP6AP1L	6.61107	0.397427	0.379901	2.49538	1.93828	-0.0175255	0.595933
ATP6AP2	90.5411	6.49006	8.43348	13.0822	4.80484	1.94342	5.11502e-21
ATP6V0A1	70.9723	4.05022	4.44972	11.9675	9.02897	0.399501	0.361201
ATP6V0A2	76.7087	2.0788	1.93143	3.82685	3.54666	-0.14737	0.120459
ATP6V0B	78.2343	6.12343	6.89984	17.6731	10.8556	0.776411	0.644786
ATP6V0C	78.926	3.88094	4.34819	7.66133	4.42539	0.467252	0.548549
ATP6V0D1	59.1945	3.72595	4.56215	15.2878	12.3027	0.836198	0.0293534
ATP6V0D2	30.0041	0.676145	0.561588	1.44417	0.943766	-0.114557	0.565303
ATP6V0E1	66.131	4.53665	6.11791	18.259	13.0352	1.58126	1.12008e-06
ATP6V0E2	84.1334	6.11151	7.12134	12.4994	7.71824	1.00983	4.06976e-05
ATP6V0E2-AS1	8.60456	0.379942	0.585276	2.36852	2.79381	0.205335	0.00101733
ATP6V1A	73.2913	3.11677	3.61237	10.05	8.89676	0.495602	0.00534169
ATP6V1B1	8.90968	0.43368	0.309747	2.32736	1.31348	-0.123933	0.673723
ATP6V1B2	58.1164	3.61795	4.3791	14.7816	12.7176	0.761143	0.00473281
ATP6V1C1	47.5386	1.91902	2.70612	8.26702	8.15774	0.787097	4.09496e-07
ATP6V1C2	6.08218	0.152816	0.270525	0.614783	1.16661	0.117709	0.0339123
ATP6V1D	45.7893	2.5139	3.80591	13.6962	12.8207	1.29201	2.84464e-08
ATP6V1E1	55.7974	3.49738	4.44909	15.5481	12.525	0.95171	0.00145304
ATP6V1F	79.1701	5.83223	6.78374	15.3492	9.87255	0.951508	0.0275473
ATP6V1G1	78.4581	5.87716	6.27345	15.0994	9.75453	0.396285	0.024881
ATP6V1G2	18.3076	1.22983	1.00631	8.32081	6.19327	-0.223523	0.409353
ATP6V1H	45.6876	2.55232	3.29925	13.2635	12.3055	0.746932	0.000898008
ATP7A	42.3515	0.9815	0.904896	3.28016	2.73531	-0.076604	0.923737
ATP7B	9.09276	0.447096	0.291152	2.15172	1.36143	-0.155945	0.0598745
ATP8A1	23.6168	0.879446	0.704764	3.79013	2.76392	-0.174682	0.276809
ATP8B1	39.3002	0.718708	0.676612	1.60409	1.21033	-0.0420957	0.452138
ATP8B2	56.8959	1.24432	1.12518	2.82354	2.21424	-0.11914	0.828513
ATP8B5P	5.04475	0.0684251	0.0956033	0.225734	0.214488	0.0271783	0.104194
ATP9A	55.2278	2.10445	2.22863	6.3518	5.61113	0.124184	0.116701
ATP9B	39.8902	1.73608	2.17221	7.31445	7.53069	0.436126	0.000440602
ATPAF1	14.9512	0.562583	1.017	3.21956	5.06947	0.454419	1.55587e-05
ATPAF2	28.7836	1.29741	1.97593	7.14345	8.9589	0.67852	6.71442e-06
ATPBD4	28.5598	1.15659	2.08688	6.62927	9.10236	0.930296	5.57284e-10
ATPBD4-AS1	3.43775	0.0821924	0.292223	0.462208	1.62531	0.210031	0.000631333
ATPIF1	60.598	3.98171	5.32804	16.8168	13.386	1.34633	1.6891e-06
ATR	40.7648	1.27695	1.81618	5.05473	5.44864	0.539229	2.2788e-07
ATRAID	68.5924	4.16517	6.93829	19.0254	10.956	2.77312	2.29233e-21
ATRIP	10.5777	0.399604	0.52331	2.20016	2.14047	0.123707	0.0134577
ATRN	46.074	1.62138	2.50747	6.4391	6.8069	0.886087	3.96764e-11
ATRNL1	14.9715	0.861699	0.351836	4.59963	1.85968	-0.509863	2.94604e-08
ATRX	86.7575	4.91933	4.48979	7.72989	5.11477	-0.429543	4.32348e-08
ATXN1	44.6705	1.19967	1.96168	4.2512	4.21706	0.762012	1.4319e-15
ATXN10	80.5126	5.63333	6.19938	13.6586	8.74739	0.566044	0.639719
ATXN1L	41.0903	1.53387	1.77639	5.62532	4.97753	0.242518	0.00220901
ATXN2	65.4801	3.16909	3.59309	8.94087	7.4288	0.423996	0.0130538
ATXN2L	69.1212	3.08456	3.26617	7.26885	5.53366	0.18161	0.202327
ATXN3	34.1131	0.752695	0.625422	1.90473	1.32844	-0.127273	0.836869
ATXN7	42.3515	1.19389	1.43387	3.91292	3.42047	0.239984	2.94132e-05
ATXN7L1	25.4272	0.826043	1.07851	3.68015	3.85318	0.252469	0.00178506
ATXN7L2	29.4752	1.3797	1.38335	6.48709	5.1518	0.00365594	0.342495
ATXN7L3	18.2465	0.772426	0.842456	3.68385	3.43752	0.0700299	0.14812
ATXN7L3B	68.572	4.47461	4.65334	13.7451	11.0008	0.178728	0.592871
AUH	21.725	1.02238	1.35889	5.45547	6.20535	0.336512	0.00196866
AUNIP	27.4817	0.73012	0.778534	2.2792	2.59397	0.0484139	0.674308
AUP1	81.428	5.6317	6.46463	12.5219	7.48764	0.832931	0.0494516
AURKA	23.9219	0.721516	0.918755	3.25012	4.68684	0.197239	0.458306
AURKAIP1	60.0285	3.57414	5.05868	14.826	11.115	1.48455	3.44916e-07
AURKAPS1	5.57364	0.211286	0.338954	1.24688	1.8121	0.127668	0.0261951
AURKB	9.13344	0.408131	0.766345	2.96973	5.13922	0.358214	0.00216919
AURKC	7.20098	0.408682	0.441525	2.42134	2.10579	0.0328433	0.191468
AUTS2	50.5696	2.09394	1.73751	6.96688	4.37459	-0.356433	0.577961
AVIL	25.773	1.49433	0.799343	6.19671	2.70031	-0.69499	6.08065e-05
AVL9	61.9203	3.48192	3.63973	10.1739	8.11678	0.15781	0.641208
AVPI1	4.27177	0.20072	0.323327	1.40561	2.02791	0.122607	0.079318
AVPR1A	35.5167	0.376325	0.318177	0.439866	0.282736	-0.0581479	0.873131
AXIN1	24.6135	0.855159	1.202	3.63735	4.1619	0.346838	0.000132819
AXIN2	15.1139	0.642235	0.649766	3.1787	2.9646	0.00753102	0.595542
AXL	85.2319	2.39531	2.67242	2.38442	3.88663	0.277114	0.574886
AZGP1	8.72661	0.322181	0.694732	2.31415	4.60066	0.372551	0.000337164
AZI1	18.4703	0.767442	0.875585	3.75567	3.81928	0.108143	0.255737
AZI2	51.2408	3.02034	3.1186	12.1561	10.2621	0.0982602	0.612004
AZIN1	68.8568	4.43279	4.57127	13.6591	10.8485	0.138479	0.608407
B2M	93.7754	8.61433	11.7038	17.2404	3.05149	3.08951	8.67114e-68
B3GALNT1	44.8942	2.51741	3.43227	12.7997	12.4847	0.914861	3.15243e-05
B3GALNT2	62.5509	1.90015	2.44237	5.5344	5.83814	0.542218	4.67358e-06
B3GALT1	5.02441	0.159304	0.352936	0.949842	1.74776	0.193633	0.00103513
B3GALT2	16.7819	0.783329	0.67194	4.72459	3.38731	-0.111388	0.867168
B3GALT6	22.5386	0.891199	1.30935	4.07875	4.57654	0.418156	2.39582e-05
B3GALTL	28.0919	0.630516	2.72064	3.37031	9.90652	2.09012	6.16071e-40
B3GAT1	42.3718	1.75532	1.9882	6.9195	5.97592	0.232885	0.0286881
B3GAT2	9.49959	0.593981	0.371501	3.12944	2.02874	-0.22248	0.0122161
B3GAT3	50.9967	2.3175	3.95286	10.6743	10.3144	1.63536	9.59278e-16
B3GNT1	51.7697	2.49946	4.56179	12.8336	12.9906	2.06233	1.8088e-19
B3GNT2	7.28234	0.359762	0.538547	2.47059	3.14209	0.178785	0.0182879
B3GNT5	22.6404	0.721085	1.69079	4.56709	7.41936	0.969702	3.0617e-15
B3GNT6	55.1058	1.51791	1.2135	2.40382	1.60134	-0.304404	0.0011885
B3GNT7	28.336	0.890958	0.994818	3.31848	2.95412	0.10386	0.0222743
B3GNT9	8.15704	0.201148	0.505116	1.12588	2.40664	0.303968	3.51583e-06
B3GNTL1	13.6086	0.531721	0.983643	2.85234	4.79062	0.451922	5.08055e-05
B4GALNT1	42.5753	3.99697	1.61742	18.2814	7.76569	-2.37955	9.1126e-30
B4GALNT4	35.1098	1.63588	1.18685	5.50216	3.62495	-0.449031	0.00356583
B4GALT1	12.022	0.258845	0.725483	1.38685	2.97415	0.466638	6.44971e-11
B4GALT2	23.1692	0.985826	1.12345	4.67759	4.25447	0.13762	0.0179144
B4GALT3	45.7893	2.68092	2.95926	11.761	10.4788	0.278346	0.120619
B4GALT4	32.1806	1.28665	2.12089	7.3192	8.93712	0.834243	3.78602e-10
B4GALT5	52.9292	1.51066	2.5158	4.84	5.3982	1.00514	1.80912e-16
B4GALT6	8.21806	0.386956	0.380036	2.13136	1.97271	-0.00691927	0.755518
B4GALT7	27.2376	1.15472	2.20064	6.863	8.93355	1.04593	5.27953e-12
B9D1	27.7461	1.01839	2.2007	5.41552	8.74851	1.1823	4.78905e-15
B9D2	18.5313	0.812781	1.27484	5.0636	5.83146	0.462062	3.32872e-06
BAALC	52.319	2.49835	3.95539	11.8911	11.058	1.45704	3.23457e-14
BABAM1	65.0122	3.75629	5.40728	13.3616	10.5255	1.65099	4.22599e-13
BACE1	51.2408	1.78309	2.11653	6.17987	5.54799	0.33344	0.000164023
BACE1-AS	27.1155	1.03048	0.997371	3.74946	3.16564	-0.0331095	0.824801
BACE2	7.66884	0.286546	0.547251	1.70056	2.55078	0.260705	0.000256366
BACH1	35.7404	1.79509	2.00209	8.40339	7.33529	0.207008	0.0302496
BACH2	20.1993	0.692372	0.67213	2.64058	2.22104	-0.0202421	0.425296
BAD	53.0106	2.95924	4.60244	13.9659	11.827	1.6432	1.14261e-10
BAG1	42.3108	1.49305	1.31692	5.01143	3.90463	-0.176123	0.692232
BAG2	12.2864	0.490414	0.907446	2.97537	5.04948	0.417033	0.000194382
BAG3	15.1343	0.411707	1.07902	2.34291	4.57094	0.667309	2.84062e-13
BAG4	41.8633	1.97397	2.4421	9.08144	8.57144	0.468131	0.00125482
BAG5	57.6485	2.05539	3.20451	7.89798	8.70143	1.14912	6.01412e-12
BAG6	68.7144	2.99082	3.28778	6.72285	5.26174	0.296968	0.0458906
BAGE	3.27502	0.141961	0.118053	0.679313	0.477106	-0.0239083	0.792718
BAGE4	3.27502	0.0224568	0.0122412	0.031638	0.0239052	-0.0102156	0.630064
BAGE5	3.23434	0.102116	0.0801711	0.410381	0.266601	-0.0219446	0.88073
BAHCC1	20.4434	0.573143	0.375763	1.76324	0.952518	-0.197381	0.124312
BAHD1	19.9756	0.834258	0.758972	3.35049	2.58519	-0.0752858	0.867247
BAI1	17.0057	0.586081	0.543915	2.14316	1.73691	-0.0421657	0.870487
BAI2	42.026	1.54303	2.6056	6.98356	7.88556	1.06256	9.78661e-13
BAI3	54.3531	2.22274	2.76943	7.80472	6.837	0.546693	8.21608e-06
BAIAP2	42.1888	1.44917	3.2103	6.68386	9.06251	1.76113	3.37776e-27
BAIAP2-AS1	61.188	1.37961	1.38494	2.40747	2.25825	0.00533459	0.784912
BAIAP2L1	6.63141	0.193625	0.186881	0.857941	0.730024	-0.00674459	0.380611
BAIAP3	10.4353	0.419072	0.611777	2.29129	2.96178	0.192704	0.015605
BAK1	23.3523	1.07987	1.71001	6.28638	7.91921	0.63014	2.14653e-06
BAMBI	10.6794	0.796883	0.378299	4.56106	2.09355	-0.418584	6.84764e-05
BANF1	79.0887	4.54034	5.96653	11.1008	5.88002	1.42619	5.41426e-11
BANP	26.4443	1.22327	1.20513	5.78127	4.88477	-0.0181424	0.346438
BAP1	53.2954	2.5502	2.94214	9.64429	7.97464	0.391936	0.0111987
BARD1	31.6111	1.11659	2.17827	5.84074	8.81208	1.06169	2.26613e-13
BASP1	19.2433	2.12739	0.242048	9.8348	1.24388	-1.88534	4.20328e-54
BATF2	3.41741	0.103873	0.390025	0.834218	2.30968	0.286152	1.37884e-05
BATF3	8.74695	0.150855	0.98621	1.06687	4.98666	0.835356	6.85372e-16
BAX	26.8714	1.19206	1.94215	6.01987	7.19843	0.750087	3.41249e-08
BAZ1A	40.2563	1.72876	1.76467	6.70825	5.38768	0.0359109	0.198442
BAZ1B	67.9618	2.99276	3.30819	7.8458	6.74346	0.315432	0.0483178
BAZ2A	67.677	2.58004	2.70633	6.46666	4.66586	0.126293	0.17245
BAZ2B	83.6046	4.80016	4.49074	9.713	6.26836	-0.309424	0.000978092
BBC3	5.06509	0.295663	0.172763	1.50926	0.633345	-0.1229	0.429671
BBIP1	48.1286	2.07383	2.25345	8.38459	7.56076	0.179615	0.0573993
BBOX1	21.2368	0.346065	3.06976	2.53324	13.3875	2.72369	5.29396e-50
BBS1	36.9609	1.32978	2.40171	6.77242	8.64189	1.07192	5.67159e-13
BBS10	29.109	1.34025	2.0402	7.52558	8.38617	0.699951	7.76773e-07
BBS12	4.71928	0.139991	0.388228	0.981423	2.49786	0.248236	0.00171649
BBS2	67.738	3.27391	5.52992	12.7771	9.56852	2.25602	3.89453e-27
BBS4	32.0586	1.59692	2.17503	8.75117	9.09177	0.578108	2.8272e-05
BBS5	75.8747	2.42308	2.51096	3.63089	3.3262	0.087876	0.827137
BBS7	28.4784	1.51914	1.57984	7.56044	6.58865	0.0606954	0.194918
BBS9	39.6054	1.458	2.07749	6.1176	6.87782	0.619494	8.40681e-07
BBX	59.5403	2.47353	3.143	8.31271	6.43389	0.669464	2.99591e-05
BCAM	11.8999	0.124791	0.8357	0.567735	3.10171	0.710909	4.47563e-21
BCAN	79.4548	6.49277	8.24314	23.2794	13.1345	1.75038	1.51129e-05
BCAP29	64.3409	2.69713	4.62804	10.5198	8.22566	1.93091	4.11519e-24
BCAP31	73.3523	4.27627	6.54191	15.406	8.93599	2.26564	2.00455e-21
BCAR1	34.7234	1.83826	1.51341	7.55357	5.62269	-0.324853	0.191388
BCAR3	9.78438	0.235268	0.928927	1.20274	4.3828	0.693659	3.90545e-12
BCAS1	47.9862	1.1411	0.856582	3.19587	1.75619	-0.284516	0.116704
BCAS2	55.2278	4.00167	4.31435	17.8142	13.9938	0.312689	0.932731
BCAS3	34.0928	1.50668	1.85805	6.89468	7.16882	0.35137	0.00430884
BCAS4	13.9341	0.589802	0.874907	3.59659	4.612	0.285104	0.00458466
BCAT1	56.2856	2.08786	4.31503	9.01537	10.6121	2.22717	3.37908e-32
BCAT2	26.8308	1.12125	1.88535	6.17978	7.86384	0.7641	9.88182e-08
BCCIP	49.5932	2.93586	3.48643	13.3341	11.1393	0.550573	0.0158092
BCDIN3D	34.5199	0.993534	1.32801	4.31963	4.84755	0.334476	0.000176137
BCDIN3D-AS1	30.2685	0.737242	0.733086	2.08247	2.04154	-0.0041564	0.57422
BCHE	59.6623	3.86124	4.7493	16.422	14.0454	0.888057	0.00422758
BCKDHA	45.4434	2.84795	3.156	12.6767	11.1697	0.308046	0.201722
BCKDHB	77.8682	2.33836	3.57217	5.58452	7.59894	1.2338	2.66036e-14
BCKDK	44.8739	2.267	3.59196	11.3332	11.6056	1.32496	1.69256e-10
BCL10	41.131	1.84739	2.21218	8.05368	7.47038	0.364787	0.00178901
BCL11A	29.6176	2.20995	0.765001	8.65737	3.19801	-1.44495	1.14552e-24
BCL11B	10.8828	0.771062	0.0970165	3.47176	0.399419	-0.674045	3.11672e-22
BCL2	5.49227	0.179233	0.280798	0.955067	1.20553	0.101565	0.0100448
BCL2L1	56.9569	2.44254	3.98141	9.14273	8.39613	1.53887	3.05032e-18
BCL2L11	25.2441	1.006	0.894129	4.67091	3.5357	-0.111874	0.934312
BCL2L12	16.9447	0.376627	1.29031	1.71341	4.5427	0.913682	3.81561e-19
BCL2L13	39.9919	1.54355	2.44051	7.01431	8.28928	0.89696	1.00321e-08
BCL2L14	7.07893	0.261897	0.304588	1.334	1.58193	0.0426914	0.555559
BCL2L15	78.1123	1.80131	1.5797	1.77662	1.30276	-0.221604	0.000685446
BCL2L2	13.0797	0.399772	0.77347	2.0889	3.41394	0.373699	1.09704e-05
BCL2L2-PABPN1	73.4133	3.58814	4.08023	9.4187	6.24911	0.492081	0.0332565
BCL3	7.20098	0.218524	0.413002	1.07024	1.69374	0.194478	0.000470469
BCL6	57.7299	2.91407	3.39813	10.8963	9.88406	0.484058	0.00737087
BCL7A	36.2083	1.86288	0.986901	6.21351	3.48363	-0.875976	9.19493e-12
BCL7B	29.7396	1.42632	2.25985	8.15675	9.4877	0.833522	2.20969e-07
BCL7C	10.9439	0.276331	0.822024	1.43425	3.77035	0.545693	9.69817e-09
BCL9	44.7315	1.85862	1.96378	6.27641	5.41158	0.105165	0.143774
BCL9L	35.5167	1.33875	0.785433	4.0067	2.13124	-0.553315	1.14595e-05
BCLAF1	85.2726	4.96694	5.24474	9.15408	6.03327	0.277801	0.723479
BCO2	6.59072	0.196849	0.293761	1.02219	1.17112	0.0969113	0.00272665
BCOR	27.0749	1.42147	0.794555	5.7213	3.30068	-0.626916	3.32833e-08
BCORL1	22.559	0.654268	0.612497	1.89842	1.7043	-0.0417713	0.988979
BCR	37.8967	1.24809	1.49712	4.74712	4.71245	0.249032	0.00485249
BCRP2	13.4662	0.498053	0.429232	2.33234	1.56927	-0.0688208	0.723234
BCRP3	7.7502	0.27439	0.185445	1.2225	0.640607	-0.088945	0.80976
BCS1L	39.8698	2.24874	2.75729	11.7722	10.7241	0.508553	0.00748988
BCYRN1	26.3222	1.46943	1.59074	8.22794	7.42928	0.121309	0.289792
BDH1	53.4784	1.26559	1.78752	3.77771	4.58415	0.521929	2.12545e-06
BDH2	25.834	0.695155	2.42837	3.96604	9.0875	1.73321	4.02352e-30
BDNF	3.37673	0.0641311	0.133539	0.296226	0.53104	0.0694078	0.0182608
BDNF-AS	10.2726	0.364656	0.586868	1.85573	3.07206	0.222212	0.0299827
BDP1	72.3963	2.81299	2.9344	6.24386	4.60043	0.121408	0.302728
BEAN1	4.31245	0.104785	0.161487	0.480239	0.708139	0.0567022	0.0803342
BECN1	52.0545	2.93547	3.98152	13.6665	11.8594	1.04605	2.85379e-06
BEGAIN	4.37347	0.168443	0.165311	0.830628	0.659431	-0.00313227	0.444987
BEND2	28.0716	0.48668	0.370942	0.827331	0.472133	-0.115738	0.427776
BEND3	14.9919	0.466828	0.464024	1.77779	1.71208	-0.00280426	0.877643
BEND3P3	20.179	0.463987	0.478825	1.68099	1.64875	0.0148381	0.518787
BEND5	29.7803	2.38057	1.42204	12.2819	7.54752	-0.958536	2.22665e-07
BEND6	8.36046	0.359403	0.541769	2.25294	2.76496	0.182366	0.00155759
BEND7	7.8926	0.337343	0.251268	1.74339	1.04135	-0.0860744	0.692715
BEST1	12.6119	0.650101	0.565874	3.1471	2.43785	-0.0842267	0.867168
BEST3	32.262	2.10897	1.13668	10.8089	4.76884	-0.972284	1.94122e-05
BEST4	3.15297	0.0825981	0.156052	0.332566	0.647125	0.0734535	0.0805647
BET1	28.6819	1.28096	2.08682	7.29794	9.42311	0.805865	6.20185e-07
BET1L	39.4833	1.53994	2.71618	7.56981	8.4473	1.17624	3.4057e-15
BEX1	56.55	5.64316	3.66458	20.2926	16.9974	-1.97857	5.50851e-22
BEX2	33.096	3.03647	1.66549	16.8071	10.1235	-1.37099	1.97751e-11
BEX4	52.38	4.77491	3.27344	19.5015	15.3734	-1.50147	3.91078e-14
BEX5	7.0179	0.661096	0.151362	4.39048	0.977755	-0.509734	2.42284e-09
BFAR	44.2636	2.1013	2.76326	8.91852	9.73164	0.66196	7.73867e-05
BGLAP	3.13263	0.166571	0.150743	0.994944	0.693157	-0.0158283	0.642604
BGN	17.0667	0.703599	1.04654	4.41933	5.97202	0.342941	0.00353197
BHLHB9	23.393	1.15389	0.982596	5.69017	4.5398	-0.171291	0.414916
BHLHE40	17.2701	0.421773	1.78547	2.82908	8.53171	1.3637	1.18908e-24
BHLHE41	10.9642	0.267908	0.845801	1.46427	3.75243	0.577894	2.14407e-11
BHMT2	77.9699	2.47082	2.10435	2.81212	2.00295	-0.366469	1.5775e-07
BICD1	58.4825	2.35253	3.85793	8.13408	7.50562	1.5054	1.01271e-20
BICD2	27.38	1.11032	1.15621	4.80367	4.4351	0.0458951	0.265459
BID	38.9544	2.18838	2.58773	10.7139	10.1636	0.399346	0.0220628
BIN1	25.061	1.64139	0.901022	7.5948	4.23332	-0.740369	1.15687e-07
BIN3	26.8104	1.14913	1.7562	6.62426	7.58528	0.607065	2.02413e-06
BIRC2	46.5419	2.65406	3.45486	12.9608	11.7436	0.800795	4.82842e-05
BIRC5	18.7144	1.00711	1.40783	6.87322	8.49363	0.400715	0.00482871
BIRC6	75.4882	2.83966	2.90558	6.19753	4.62372	0.0659143	0.486109
BIVM	56.8348	2.55619	2.62348	9.31367	8.67375	0.0672975	0.523726
BIVM-ERCC5	3.51912	0.142911	0.145813	0.738799	0.656332	0.002902	0.639719
BLCAP	63.6697	4.0112	4.54478	15.6878	10.9459	0.533573	0.200905
BLM	45.9113	1.88706	2.76836	8.69902	8.25209	0.881296	2.30196e-10
BLMH	40.8055	2.31028	3.16882	12.311	11.7457	0.858538	1.88175e-05
BLOC1S1	61.8999	3.34644	5.15121	14.1901	10.4443	1.80478	6.11075e-13
BLOC1S1-RDH5	13.2832	0.37464	0.890865	1.8967	3.70892	0.516225	1.57176e-08
BLOC1S2	69.406	3.16859	3.18159	9.13399	7.86872	0.012996	0.881996
BLOC1S3	34.4996	1.13765	1.45281	4.32291	4.93843	0.315164	0.00533203
BLOC1S4	13.6697	0.619213	0.875184	3.36603	4.05868	0.255971	0.00129006
BLOC1S5	31.7331	1.22612	1.5002	5.94371	6.6585	0.274074	0.0268686
BLOC1S6	75.2644	3.45738	3.58892	9.45774	7.92614	0.131544	0.326178
BLVRA	55.716	3.72624	4.72975	17.2541	13.9109	1.00351	0.0052557
BLVRB	17.2091	0.503525	1.89795	3.64094	10.42	1.39442	1.32854e-18
BLZF1	51.9731	1.9101	2.27562	6.073	6.80366	0.365521	0.0180787
BMI1	3.82425	0.126729	0.343211	0.9197	2.28284	0.216482	0.00306487
BMP1	26.607	1.13351	1.4669	5.32581	5.53431	0.33339	0.00123006
BMP2	13.1814	0.531955	0.691707	2.86622	3.21372	0.159751	0.0224146
BMP2K	14.1375	0.418551	0.767895	1.74769	2.69799	0.349344	2.81476e-07
BMP3	17.9414	0.333983	0.164225	0.755052	0.253104	-0.169758	0.00891205
BMP7	80.3702	2.6754	3.29155	6.10459	5.57136	0.616148	3.31651e-06
BMP8A	58.2587	1.5595	1.35809	3.8413	2.89257	-0.20141	0.384329
BMP8B	19.4467	0.39888	0.379004	1.05062	1.11527	-0.0198768	0.987429
BMPER	11.3303	0.454459	0.354232	2.50377	1.87921	-0.100228	0.353975
BMPR1A	27.7258	1.30271	1.95274	6.44809	7.98901	0.65003	2.90471e-06
BMPR1B	22.62	0.455294	1.96067	2.43569	7.95236	1.50538	5.51363e-30
BMPR2	72.4166	2.93774	2.71698	6.82513	5.32313	-0.220757	0.25278
BMS1	67.1277	2.3979	2.43912	5.74906	4.41076	0.0412226	0.229296
BMS1P1	87.3068	2.85021	2.67126	3.89469	3.438	-0.178953	0.163562
BMS1P2	65.297	1.91883	2.06156	4.55676	3.76273	0.14273	0.0262055
BMS1P4	44.8332	1.36154	1.36039	3.93702	3.53149	-0.00114841	0.605856
BMS1P5	87.5509	2.82052	2.68973	3.95665	3.38734	-0.130793	0.381033
BMS1P6	65.358	1.92196	2.05554	4.57439	3.72235	0.133579	0.0307901
BNC2	4.37347	0.0325372	0.0934112	0.0972971	0.289626	0.060874	0.00292986
BNIP1	32.9129	1.89654	2.00411	9.8014	8.52518	0.107568	0.243264
BNIP2	52.6241	2.61008	3.91132	12.2879	11.0909	1.30124	2.41382e-11
BNIP3	51.9731	3.69319	4.85993	18.6818	16.3272	1.16674	5.11218e-05
BNIP3L	78.6819	5.0669	5.60833	12.5509	8.82126	0.541427	0.223773
BNIPL	61.9406	1.95593	1.55632	3.04316	2.02822	-0.399601	8.64431e-06
BOC	36.2693	0.975967	2.14451	4.66029	6.60573	1.16855	4.38949e-23
BOD1	26.3629	1.2726	1.56964	6.58292	6.88362	0.29704	0.0150897
BOD1L1	45.952	1.59756	1.5256	5.15134	3.9299	-0.0719686	0.45281
BOK	4.17006	0.203999	0.229944	1.20871	1.24757	0.0259449	0.353936
BOLA1	20.3214	0.997116	1.79858	7.37031	9.65561	0.80146	2.24129e-07
BOLA2	46.9487	1.48215	2.13291	4.40789	4.13263	0.650765	4.1953e-09
BOLA2B	46.9487	1.48215	2.13291	4.40789	4.13263	0.650765	4.1953e-09
BOLA3	29.6989	1.43884	2.71548	8.49417	11.0416	1.27663	1.98079e-12
BOLA3-AS1	53.153	1.4737	1.84399	4.65643	5.63206	0.370285	0.00907557
BOP1	22.1318	0.925729	1.46472	5.2183	6.39407	0.538993	3.97165e-06
BORA	12.4898	0.658176	0.62725	4.03774	3.50516	-0.0309259	0.746852
BPGM	42.6566	2.92247	3.3377	15.3121	13.7576	0.415232	0.208412
BPHL	31.7941	1.63382	1.96983	8.47747	8.68112	0.336009	0.0297374
BPNT1	64.0968	2.45954	2.29586	6.55667	5.75548	-0.163675	0.372462
BPTF	85.3336	3.96774	3.69273	5.95551	3.98349	-0.275007	0.000927714
BRAF	43.2872	1.89479	1.846	7.47098	5.65889	-0.0487939	0.425448
BRAP	40.2563	1.73798	2.3642	8.33219	8.74868	0.626222	1.75975e-05
BRAT1	66.4972	3.50775	4.69565	12.4714	9.45378	1.1879	4.13189e-07
BRCA1	49.3491	1.50219	1.81831	5.21008	5.52895	0.316111	0.00189273
BRCA2	20.0163	0.598011	0.733137	2.65196	2.80528	0.135127	0.0773268
BRCC3	36.3914	1.68089	2.20797	7.85234	8.60759	0.527078	0.000575458
BRD1	24.5118	1.1555	0.899589	5.04072	3.67102	-0.255907	0.149168
BRD2	88.7103	5.58445	5.66776	8.5869	5.41684	0.0833077	0.104236
BRD3	73.271	4.47378	3.52454	8.55842	7.14736	-0.949249	1.71258e-12
BRD4	63.1814	2.09818	2.59895	5.14752	4.41605	0.500776	4.12364e-06
BRD7	46.9487	2.14623	2.53758	8.66263	7.43063	0.391347	0.00183173
BRD7P3	12.4085	0.411056	0.862332	2.74158	4.61961	0.451276	9.3294e-07
BRD8	75.834	4.51072	4.55591	11.3182	8.82647	0.0451961	0.694994
BRD9	42.9007	2.02995	1.75917	7.2227	5.79678	-0.270787	0.254263
BRDT	31.489	0.516537	0.466467	0.870453	0.595523	-0.0500706	0.704533
BRE	46.6029	2.20165	3.26986	10.2539	10.2124	1.06821	1.77299e-09
BRE-AS1	3.60049	0.0514425	0.263839	0.329619	1.32759	0.212397	3.32543e-05
BREA2	19.1416	0.626701	0.475988	2.09829	1.30544	-0.150713	0.205233
BRF1	25.6103	0.723315	1.42917	3.30668	4.97088	0.705857	2.10641e-11
BRF2	18.1652	0.895663	1.31255	5.7382	6.80903	0.416884	0.000836784
BRI3	17.4532	0.92057	1.1791	5.36939	5.43689	0.258529	0.00547693
BRI3BP	8.19772	0.326874	0.394947	1.92012	1.71028	0.0680736	0.0238453
BRICD5	8.82832	0.408179	0.572479	2.4097	2.66017	0.1643	0.00909357
BRIP1	91.4768	2.46941	2.18574	1.80171	1.69137	-0.283668	5.46794e-08
BRIX1	39.6664	2.65739	3.13022	14.6884	13.162	0.472829	0.0876006
BRK1	82.7299	6.45419	7.54938	14.3393	7.15873	1.09519	0.00689243
BRMS1	35.1505	2.06665	2.9647	11.6313	12.3227	0.898051	2.68357e-05
BRMS1L	25.2238	1.35049	1.67067	8.01719	8.2096	0.320178	0.00283743
BROX	33.0146	1.69025	2.11693	8.93514	8.60095	0.426676	0.00301193
BRPF1	14.402	0.59823	0.59601	2.81264	2.40832	-0.00221962	0.371138
BRPF3	31.9976	1.40824	1.52312	6.19635	5.22373	0.114878	0.0770358
BRSK1	5.1668	0.180872	0.12573	0.648258	0.344549	-0.0551416	0.647243
BRSK2	21.2368	0.835404	0.314053	2.70584	0.909317	-0.521351	9.64401e-11
BRWD1	78.214	4.26417	4.01066	10.2894	8.25738	-0.253511	0.255807
BRWD3	32.5061	0.92795	0.823817	3.15328	2.43261	-0.104132	0.903734
BSCL2	49.6949	2.72458	3.81281	13.9445	12.9881	1.08823	3.63864e-07
BSDC1	60.3539	3.77009	3.5955	12.6772	10.647	-0.174589	0.224972
BSG	95.9927	7.09577	8.30859	6.82904	1.94312	1.21282	2.77788e-24
BSN	40.5004	1.43193	0.934958	4.05727	2.45134	-0.49697	0.00028608
BSN-AS2	42.1481	0.945212	0.840306	1.80407	1.42468	-0.104906	0.446982
BST2	29.1294	1.05269	3.88687	7.95875	18.7024	2.83418	9.99802e-36
BTAF1	40.7445	1.73963	1.75523	6.84928	5.6802	0.0155985	0.31624
BTBD1	34.5606	1.29879	2.36869	6.49581	8.33239	1.06991	4.58444e-14
BTBD10	36.7168	2.04779	2.4805	10.8147	10.5122	0.432711	0.00808748
BTBD17	27.6037	1.71417	1.61452	9.6975	8.32722	-0.0996494	0.927679
BTBD18	12.7339	0.518897	0.488735	2.4909	2.09117	-0.0301617	0.513349
BTBD19	6.55004	0.162531	0.450056	0.695841	1.81885	0.287524	3.17812e-06
BTBD2	32.3434	1.16071	1.9463	5.15366	5.81494	0.785591	2.20376e-11
BTBD3	40.1749	1.80653	3.25047	8.65523	10.3576	1.44395	3.81605e-16
BTBD6	12.8153	0.445122	0.667105	2.18821	2.60989	0.221983	0.000234245
BTBD7	36.0659	1.09173	1.39603	4.30941	4.21198	0.304299	6.79248e-05
BTBD8	6.00081	0.457629	0.256901	2.85113	1.55836	-0.200728	0.0304701
BTBD9	36.3507	1.15791	1.49924	4.36815	4.00122	0.341331	1.03666e-05
BTD	16.8836	0.866512	0.902332	4.95719	4.41619	0.0358202	0.271189
BTF3	93.0228	8.29573	8.8797	10.6284	3.11824	0.583968	0.00694514
BTF3L4	80.4923	4.94573	5.05836	10.6134	7.64471	0.112625	0.113173
BTF3P11	4.94304	0.163483	0.164771	0.632068	0.533759	0.00128839	0.543363
BTG1	52.7665	3.16696	2.29278	10.3736	7.30047	-0.874189	3.2795e-07
BTG2	62.0423	4.82185	4.02502	18.2086	15.2418	-0.796835	4.72324e-05
BTG3	63.69	4.59759	4.92083	17.0565	14.1277	0.323236	0.975119
BTN2A1	34.3572	1.82616	2.27088	9.39535	8.94542	0.444722	0.0022966
BTN2A2	14.9512	0.670811	1.00854	3.83694	4.82755	0.337727	0.000507081
BTN2A3P	14.5647	0.324852	0.688319	1.3366	2.84079	0.363468	2.62884e-05
BTN3A1	35.3133	1.15307	1.95935	4.86327	7.47152	0.806276	2.64237e-08
BTN3A2	66.7006	1.85736	2.39557	3.91491	5.61736	0.538208	0.00159706
BTN3A3	13.5476	0.254821	1.38772	1.7776	7.04155	1.1329	3.48912e-20
BTRC	36.7372	1.57736	1.63808	6.60252	6.11094	0.0607234	0.363449
BUB1	12.3474	0.557766	0.87708	3.92696	5.14699	0.319314	0.00148312
BUB1B	12.3271	0.59672	0.840619	3.86793	5.11201	0.243899	0.0506076
BUB3	54.6379	3.33016	3.8754	15.0347	13.0473	0.545239	0.0642968
BUD13	27.8072	1.50341	1.7397	8.01905	7.85669	0.236291	0.0521
BUD31	81.8959	6.04682	7.01788	14.5883	7.99793	0.971065	0.102763
BVES	62.856	1.38729	1.16372	2.63028	1.82655	-0.223569	0.0632063
BYSL	26.3222	1.39927	1.45478	7.55728	6.7112	0.0555117	0.17909
BZRAP1	17.86	0.558065	0.707215	2.36434	2.67783	0.14915	0.0341818
BZW1	88.2628	6.88123	7.55447	12.9003	6.76902	0.673238	0.694043
BZW2	51.9528	3.87886	3.44279	16.6162	13.1206	-0.436071	0.00822597
C10orf10	13.2628	0.660949	1.34989	4.70464	8.60681	0.688944	1.15643e-06
C10orf107	3.64117	0.0951648	0.323532	0.528011	2.04053	0.228367	0.00224395
C10orf111	18.3686	0.575013	0.446754	1.91557	1.24083	-0.128259	0.419437
C10orf118	17.9211	0.772667	0.477625	3.55115	1.78788	-0.295042	0.0761555
C10orf12	13.9544	0.826849	0.52678	4.01427	2.24551	-0.300069	0.018857
C10orf137	24.4915	1.0012	1.07062	4.75625	4.41856	0.069425	0.25004
C10orf2	11.8186	0.64805	0.530215	3.50923	2.63777	-0.117834	0.553636
C10orf25	7.77055	0.353961	0.563393	2.33939	2.74405	0.209432	0.00136389
C10orf32	81.7535	3.31927	3.32304	5.56622	5.56335	0.0037679	0.65321
C10orf32-AS3MT	12.978	0.389261	0.385027	1.39231	1.114	-0.00423446	0.481933
C10orf35	12.6932	1.20047	0.726383	7.54995	4.73384	-0.474084	0.000828219
C10orf68	3.33605	0.0980974	0.151374	0.497384	0.668731	0.053277	0.0834428
C10orf76	60.2929	1.92607	2.0039	5.62248	5.18677	0.0778355	0.266243
C10orf88	11.9406	0.691706	0.754608	4.25485	4.34289	0.0629021	0.465042
C10orf90	8.25875	0.276068	0.532863	1.69193	2.63621	0.256794	0.000183061
C11orf1	14.7071	0.777564	1.27487	5.32283	7.47866	0.497306	0.000188038
C11orf24	40.6631	1.56648	2.64666	7.05222	8.33085	1.08017	5.97439e-12
C11orf30	50.6306	2.27104	1.93567	6.59212	5.2226	-0.335367	0.0784122
C11orf31	76.546	3.99578	5.43464	11.031	6.53181	1.43886	2.5204e-10
C11orf44	11.4117	0.151206	0.143948	0.25815	0.233275	-0.00725819	0.780876
C11orf48	46.2368	2.44759	2.96862	9.78185	8.76469	0.521028	0.00645447
C11orf49	68.9992	3.99466	5.67191	14.0505	9.34369	1.67725	1.84926e-11
C11orf54	37.4491	1.72854	2.15525	8.084	8.08131	0.42671	0.00122529
C11orf57	36.0252	1.84898	1.92997	8.16624	7.03353	0.080988	0.210135
C11orf58	98.454	7.00431	6.9967	5.07148	2.69026	-0.00761061	6.49062e-05
C11orf63	28.0716	0.789995	0.695906	2.36851	1.77039	-0.094089	0.890307
C11orf65	3.53946	0.161984	0.197414	1.16548	1.11343	0.0354301	0.250581
C11orf68	10.4963	0.536875	0.739602	3.26892	3.93861	0.202727	0.0144201
C11orf70	37.978	1.023	0.908209	2.5532	2.24521	-0.114792	0.378427
C11orf71	13.2832	0.711858	0.724141	4.4113	4.00523	0.0122825	0.414058
C11orf73	52.4817	3.07869	4.11112	13.8795	11.9251	1.03243	0.00010314
C11orf74	21.2571	1.46979	1.42281	9.14033	7.78321	-0.0469779	0.90436
C11orf75	3.72254	0.119388	0.296687	0.867665	1.82259	0.177299	0.00695414
C11orf80	23.393	0.830337	0.968788	3.94773	3.37884	0.13845	0.00312875
C11orf82	12.8356	0.453023	0.862843	2.81457	4.61431	0.40982	7.65325e-05
C11orf83	48.2913	1.67305	2.50413	5.46277	5.73755	0.831075	1.58363e-10
C11orf84	5.32954	0.126197	0.174036	0.454333	0.537136	0.0478391	0.0628803
C11orf92	41.5989	0.693944	0.570315	1.17207	0.81619	-0.12363	0.407166
C11orf95	11.1066	0.651292	0.292134	3.66541	1.3339	-0.359158	0.00168713
C11orf96	11.1269	0.548498	0.442049	2.98032	2.37255	-0.106449	0.307039
C12orf10	51.0374	2.93555	4.03839	14.0591	12.4719	1.10284	7.84761e-06
C12orf23	49.3694	2.29202	3.95258	12.1232	12.2511	1.66056	1.75404e-15
C12orf29	36.4321	1.78208	2.62534	9.35856	10.632	0.843259	1.14039e-06
C12orf4	34.8657	1.58292	2.10842	7.98816	7.90823	0.525505	1.23982e-05
C12orf43	47.8234	2.01941	2.40932	8.14483	7.82944	0.389912	0.00409771
C12orf44	38.2628	2.37323	2.9434	12.8179	12.1705	0.570164	0.013627
C12orf45	23.5761	1.45772	2.00072	9.48688	10.4649	0.542998	0.00211913
C12orf49	16.8633	0.568018	1.04136	3.26906	4.75833	0.473345	2.66543e-07
C12orf5	87.3271	3.02556	2.84035	5.37534	4.70849	-0.185205	0.110058
C12orf52	24.5932	1.17001	2.05215	6.94829	9.48349	0.882136	2.87496e-08
C12orf57	77.5224	5.77577	6.06049	13.5822	9.36138	0.284711	0.388444
C12orf61	5.655	0.18984	0.448574	1.10179	2.15551	0.258734	0.000105129
C12orf65	87.978	4.28585	4.01194	6.71951	4.90986	-0.273908	0.0130501
C12orf66	14.9105	0.488439	0.817195	2.77103	3.83207	0.328756	6.52235e-05
C12orf68	12.795	0.406404	0.898863	2.25416	3.94881	0.49246	6.89496e-08
C12orf71	3.35639	0.111893	0.131515	0.609585	0.548408	0.0196225	0.231235
C12orf73	25.6509	1.38249	1.70077	7.40307	7.15391	0.31828	0.00603693
C12orf75	6.89585	0.399146	0.500782	2.80085	3.20917	0.101636	0.215066
C12orf76	33.3605	1.75253	2.88763	10.2227	11.8324	1.1351	6.9444e-09
C12orf77	35.4963	0.96076	0.829292	2.2545	1.54991	-0.131468	0.506784
C14orf1	36.4321	1.67822	3.10093	9.85117	11.9306	1.42272	6.18128e-13
C14orf101	25.2238	0.964347	1.29472	4.50104	4.55213	0.330378	4.36946e-05
C14orf105	43.3889	1.03248	0.844742	2.11603	1.28204	-0.187733	0.326879
C14orf119	46.3995	1.88843	3.21095	8.71868	9.03014	1.32252	6.47466e-14
C14orf132	60.6591	2.42031	1.83611	7.89044	6.11222	-0.584201	0.00341202
C14orf142	20.3824	0.815031	1.90457	5.64832	9.74687	1.08954	3.40594e-13
C14orf159	28.7836	0.867293	1.94253	4.55114	7.69836	1.07524	6.50026e-16
C14orf166	64.5037	4.21279	5.6783	17.0058	12.1558	1.46551	5.60901e-06
C14orf169	5.02441	0.120024	0.227669	0.526262	0.963472	0.107646	0.0132951
C14orf178	16.6802	0.659199	0.554151	2.64191	1.80258	-0.105049	0.761968
C14orf182	31.7535	0.657826	0.531158	1.29453	0.810644	-0.126668	0.519559
C14orf2	71.786	4.27251	6.07882	14.8582	9.69924	1.80631	1.61342e-14
C14orf23	74.7966	3.03031	2.95612	5.80753	4.38201	-0.074187	0.309079
C14orf28	5.61432	0.254763	0.375631	1.74131	2.10582	0.120868	0.0315386
C14orf37	24.3491	1.64349	1.28525	9.16541	6.57406	-0.358236	0.099708
C14orf64	17.3718	0.547122	0.689267	2.12438	2.46335	0.142145	0.104978
C14orf79	11.1473	0.256723	1.02579	1.69903	5.13899	0.769063	1.44315e-13
C14orf80	7.42474	0.238054	0.419869	1.46082	1.87643	0.181815	0.00038233
C14orf93	12.5509	0.8445	0.730457	5.22434	3.79453	-0.114043	0.955706
C15orf37	7.70952	0.359346	0.356716	1.86326	1.60044	-0.00263075	0.50053
C15orf38	27.6444	1.10125	1.73083	5.44963	6.36586	0.629581	3.76779e-07
C15orf38-AP3S2	23.393	0.750143	1.03051	3.33215	3.89008	0.280366	0.000411633
C15orf39	18.2465	0.438719	0.783715	1.76906	2.35705	0.344996	3.74416e-09
C15orf40	74.9593	3.16319	3.30966	6.45533	5.29093	0.146463	0.473416
C15orf41	20.0976	1.29488	0.946168	7.07577	4.70836	-0.348711	0.0668429
C15orf52	27.2986	0.600713	1.02022	2.14703	3.65553	0.419507	3.11961e-05
C15orf57	16.5989	0.943704	1.02255	5.407	5.2351	0.0788487	0.362093
C15orf61	23.4744	0.87441	1.57241	5.18078	6.76462	0.697997	2.63696e-08
C15orf62	4.06835	0.146807	0.203682	0.830107	0.94237	0.0568746	0.0803342
C16orf13	58.7469	3.57314	4.821	14.5023	11.1284	1.24786	3.97292e-06
C16orf3	4.39382	0.182734	0.218018	0.975786	1.13594	0.0352833	0.493586
C16orf45	69.6908	4.23013	5.02481	13.7061	10.3254	0.794682	0.018774
C16orf46	14.5647	0.543114	1.00088	2.99333	4.55848	0.457766	4.49259e-06
C16orf52	15.7648	0.529948	0.534285	2.2732	1.94995	0.00433659	0.329783
C16orf54	12.0016	0.183809	0.192211	0.407291	0.346884	0.00840216	0.262988
C16orf55	27.6444	1.01391	1.41317	4.10492	5.01855	0.399261	0.000199801
C16orf58	49.8983	2.35809	3.13007	9.18737	8.55036	0.771988	3.92952e-06
C16orf59	10.537	0.449434	0.605742	2.81109	3.21911	0.156308	0.0513734
C16orf62	53.8446	2.28166	3.42858	8.66518	8.12075	1.14692	9.76288e-13
C16orf70	31.5094	1.44706	1.72653	7.20085	6.75688	0.27947	0.00219559
C16orf71	5.93979	0.124656	0.26279	0.578004	0.99142	0.138134	0.000897578
C16orf72	33.0553	1.57481	1.48144	7.18062	5.4692	-0.0933711	0.42368
C16orf80	56.0008	4.19281	4.06377	18.2492	14.8255	-0.129039	0.0492844
C16orf87	27.319	2.21141	1.50235	12.2812	8.0383	-0.709054	0.000370707
C16orf88	46.9691	2.32742	2.89415	9.63295	8.66825	0.566733	0.000420213
C16orf89	6.16355	0.116031	0.18662	0.435952	0.855587	0.0705894	0.206627
C16orf91	30.3702	1.74821	2.30475	10.0392	10.2161	0.556549	0.00306238
C16orf93	13.6493	0.545113	0.897248	3.15475	3.86816	0.352135	1.89888e-05
C16orf95	7.72986	0.202982	0.578309	1.25996	3.05748	0.375327	5.42292e-06
C17orf100	15.6428	0.736028	1.17249	4.91056	6.15288	0.436465	7.28183e-05
C17orf102	4.14972	0.0452903	0.0677864	0.104216	0.128758	0.0224961	0.145848
C17orf103	65.6021	1.5436	1.31692	2.67604	1.87996	-0.226683	0.0470526
C17orf104	5.10578	0.178948	0.199941	0.879857	0.818727	0.0209928	0.233892
C17orf49	51.5867	3.2539	3.93784	14.5793	12.694	0.683946	0.017669
C17orf51	33.8893	1.10813	1.26845	4.38035	3.90673	0.160328	0.0055924
C17orf53	11.0659	0.362157	0.5629	1.953	2.71797	0.200743	0.00485249
C17orf58	27.1766	1.77878	1.64604	9.85478	7.84071	-0.13274	0.928725
C17orf59	6.71277	0.246847	0.50679	1.60534	2.97489	0.259943	0.00182553
C17orf61-PLSCR3	4.4345	0.207182	0.225888	1.03005	1.14671	0.0187062	0.836083
C17orf62	69.1212	4.15806	5.28389	14.1311	9.44213	1.12584	0.000385001
C17orf70	55.5736	3.02634	3.29889	10.1545	8.29643	0.272556	0.215832
C17orf75	95.7282	4.01947	3.6154	3.04092	2.47705	-0.404065	1.13327e-07
C17orf76-AS1	82.2417	5.00975	5.95413	10.0871	6.20116	0.944377	2.28892e-05
C17orf77	27.4003	0.64781	0.482221	1.26204	0.817438	-0.165589	0.0732202
C17orf78	3.0716	0.182334	0.136918	1.1691	0.723471	-0.0454154	0.781215
C17orf80	33.6656	1.64629	2.29999	8.74301	9.17247	0.653709	1.84731e-05
C17orf85	74.5118	2.29994	2.35569	5.58937	4.46025	0.0557492	0.192702
C17orf89	41.7413	1.95313	3.45979	9.71774	11.4358	1.50665	7.02204e-14
C17orf96	3.9463	0.220883	0.115843	1.11408	0.48046	-0.10504	0.232923
C18orf21	33.8893	2.01396	2.19248	10.6127	9.70899	0.178523	0.205492
C18orf25	48.1286	2.19537	3.02547	8.88413	8.89353	0.830101	3.54489e-07
C18orf32	72.498	5.32582	6.30676	17.6746	11.2286	0.980937	0.310463
C18orf54	21.7453	0.887578	1.22129	4.43387	5.59913	0.333714	0.00337088
C18orf56	8.07567	0.303546	0.710509	1.99009	3.94226	0.406963	1.57577e-05
C18orf61	41.0903	0.857211	0.708864	1.50889	1.0214	-0.148348	0.207112
C18orf8	35.3743	1.78724	2.20188	9.34751	9.68058	0.414643	0.00487117
C19orf10	75.5899	4.79785	6.69428	15.5504	8.10669	1.89644	2.36552e-11
C19orf12	62.0627	1.80514	2.55511	5.57009	6.07884	0.74997	8.16073e-09
C19orf18	13.2018	0.558249	0.811875	2.92055	3.45724	0.253626	0.000836671
C19orf24	44.4874	2.1361	3.62885	9.68419	10.042	1.49275	1.08995e-14
C19orf25	36.7779	1.56577	2.70201	8.11302	9.58322	1.13624	2.0776e-11
C19orf26	4.08869	0.0621464	0.203106	0.339914	0.672831	0.140959	1.59485e-05
C19orf35	37.6729	1.02264	0.73001	2.16959	1.30937	-0.292632	0.00575268
C19orf40	31.7941	1.02748	1.05252	3.46959	3.37445	0.025043	0.587471
C19orf43	66.5582	4.10933	4.97452	12.8684	8.82095	0.865196	0.00858764
C19orf44	20.3214	0.434695	1.30847	1.91927	4.76789	0.873774	2.3429e-17
C19orf47	15.5818	0.829915	0.836082	4.30018	3.87685	0.00616725	0.576857
C19orf48	50.9357	2.82278	4.42642	14.0592	14.1669	1.60364	2.73381e-11
C19orf52	14.0968	0.598308	1.05899	3.87132	5.33771	0.460684	6.04442e-06
C19orf53	68.5924	3.52354	5.917	13.2366	8.12696	2.39346	4.36749e-29
C19orf54	54.943	1.52099	1.76306	4.15691	4.04764	0.242064	0.00728305
C19orf55	31.0822	0.781324	1.69597	3.31964	4.507	0.914642	3.37934e-19
C19orf57	21.2368	0.734192	1.36489	4.14312	5.94083	0.630698	3.77025e-08
C19orf60	66.5378	3.77386	5.5236	14.3791	9.8245	1.74975	1.11915e-11
C19orf66	31.9162	0.952705	2.9469	5.76352	10.2053	1.99419	3.82472e-33
C19orf70	54.1497	2.18426	4.60009	10.099	8.59638	2.41583	2.17272e-32
C19orf73	7.60781	0.274997	0.673262	2.04671	3.7673	0.398265	5.56616e-06
C1D	38.6493	2.40414	3.22036	13.5423	13.3937	0.81622	0.000319539
C1GALT1	43.511	1.54005	2.24923	6.42398	7.41324	0.709175	3.07928e-06
C1GALT1C1	21.6436	1.17651	1.80907	7.7384	9.9693	0.632561	9.30182e-05
C1orf101	3.05126	0.0867192	0.141627	0.503776	0.64364	0.0549074	0.0669995
C1orf106	33.93	1.09298	0.809984	3.847	2.63615	-0.282994	0.0469379
C1orf109	27.2783	1.73128	1.96214	9.76592	9.33588	0.230863	0.0803678
C1orf111	3.17331	0.155156	0.165893	0.8569	0.728667	0.0107362	0.303246
C1orf112	20.3214	0.601327	1.25928	3.40081	5.59322	0.657954	8.20589e-10
C1orf114	13.6086	0.800669	0.756054	5.13997	4.20601	-0.044615	0.702529
C1orf122	38.8527	1.82946	3.00658	8.73577	9.3978	1.17712	5.41231e-11
C1orf123	50.4679	2.6216	3.95968	12.9583	12.1606	1.33809	3.34624e-09
C1orf131	28.926	1.46875	2.27646	8.63921	9.57799	0.807717	4.39103e-07
C1orf140	27.8478	0.471925	0.332975	0.776688	0.487044	-0.138951	0.0654886
C1orf141	11.6151	0.257432	0.190295	0.582139	0.391447	-0.0671368	0.405601
C1orf145	4.23108	0.388174	0.196942	2.38295	1.13195	-0.191232	0.0110419
C1orf151-NBL1	13.7917	0.652686	0.445622	2.69414	1.56009	-0.207064	0.143793
C1orf159	19.7722	1.12034	1.14125	5.8768	4.98905	0.0209163	0.376329
C1orf173	4.86168	0.11576	0.370322	0.636841	1.90093	0.254562	6.24578e-05
C1orf174	73.9219	3.10278	3.43061	7.65816	7.1537	0.327837	0.0472209
C1orf192	3.86493	0.158578	0.353903	0.855405	2.22496	0.195325	0.0264178
C1orf198	37.978	1.96826	2.27535	9.07702	9.71289	0.307094	0.0827025
C1orf204	5.24817	0.167438	0.282108	0.791333	1.40463	0.11467	0.0438576
C1orf21	63.9544	2.49691	2.94235	6.6482	5.55667	0.445441	0.000600079
C1orf210	52.6851	1.69862	1.39269	3.41297	2.26069	-0.305933	0.00511646
C1orf213	14.402	0.491927	1.08921	3.03213	5.12248	0.597284	4.76789e-09
C1orf216	18.0228	1.04541	1.30601	6.86981	7.32085	0.260604	0.0244032
C1orf220	44.9552	1.04867	0.917897	1.89941	1.51116	-0.130776	0.237167
C1orf226	18.8365	0.548998	1.51447	3.31225	6.70116	0.965473	3.19181e-15
C1orf229	51.1188	1.33683	1.19856	2.56756	1.89803	-0.138271	0.287422
C1orf27	53.5598	2.45264	2.86219	8.69637	7.90763	0.409558	0.00378858
C1orf35	41.7209	2.32566	2.61009	9.91681	8.70113	0.284428	0.104195
C1orf43	76.5867	5.18059	6.50303	15.9265	9.82706	1.32244	0.000469846
C1orf50	18.0024	1.10907	1.19959	6.89788	6.5302	0.0905197	0.314274
C1orf51	15.2563	1.02757	0.83911	6.21817	4.5222	-0.188465	0.481091
C1orf52	51.9528	2.86157	3.28544	10.9243	9.4406	0.423871	0.0694266
C1orf53	8.78763	0.303694	0.925712	2.151	5.20692	0.622019	7.93062e-09
C1orf54	6.14321	0.155673	0.783262	1.314	5.2615	0.627589	4.87008e-09
C1orf56	46.725	2.15178	2.77422	8.61604	8.41735	0.622441	4.92695e-05
C1orf61	90.3377	7.54744	7.98264	12.5837	8.03521	0.435201	0.83802
C1orf63	47.6404	2.61893	3.81863	13.2079	12.2768	1.19969	7.19084e-08
C1orf74	6.14321	0.362006	0.530669	2.77244	3.28822	0.168663	0.0115397
C1orf85	19.8739	0.641968	1.81636	3.89284	8.65965	1.17439	9.12112e-16
C1orf86	81.8755	2.96923	3.15689	4.96299	4.55827	0.187661	0.139218
C1orf94	5.34988	0.189798	0.361447	1.24948	2.08889	0.17165	0.0119591
C1orf95	3.7022	0.0775769	0.153262	0.341093	0.638897	0.0756856	0.100467
C1QBP	79.048	5.51985	7.16361	16.2468	9.74149	1.64376	6.51914e-11
C1QL1	13.4052	0.583164	0.305414	2.41859	1.15584	-0.27775	0.00111733
C1QTNF1	8.58421	0.185961	0.49335	0.990925	2.25101	0.307389	3.09043e-06
C1QTNF2	29.2514	0.707936	0.707398	1.77562	1.86653	-0.000537845	0.903652
C1QTNF3	25.0407	0.766327	0.921196	3.52679	3.98403	0.154869	0.325216
C1QTNF5	6.44833	0.0491467	0.28247	0.135453	0.854346	0.233324	1.82073e-10
C1QTNF6	61.0659	1.56036	2.01446	3.08384	4.89264	0.454099	0.0130697
C1QTNF7	6.65175	0.195685	0.151116	0.837323	0.565646	-0.0445688	0.9193
C1QTNF9	5.30919	0.129538	0.228239	0.441416	0.961792	0.0987004	0.134396
C1QTNF9B-AS1	3.88527	0.0986902	0.39853	0.591034	2.32951	0.299839	4.47677e-05
C1R	26.7494	0.753569	3.43332	5.28701	14.4775	2.67975	3.70932e-44
C1RL	62.978	1.57851	1.87865	2.71858	3.32763	0.300144	0.0110784
C1RL-AS1	10.3336	0.137637	0.209461	0.340426	0.6562	0.0718231	0.103082
C1S	17.4532	0.588711	1.85597	4.02373	10.9586	1.26726	3.49501e-15
C2	5.49227	0.157863	0.357756	0.762522	2.03389	0.199893	0.00542067
C20orf111	45.6672	2.69794	3.3685	13.5689	11.5192	0.670563	0.00137301
C20orf112	58.991	3.54188	2.45496	10.4629	7.25359	-1.08692	1.22651e-10
C20orf166-AS1	18.0431	0.404007	0.352999	0.990267	0.799671	-0.0510079	0.987552
C20orf194	38.751	1.49941	1.81765	5.99981	5.78084	0.318244	0.00081941
C20orf196	13.5069	0.653799	0.896864	4.43294	5.08695	0.243066	0.00674126
C20orf201	3.11229	0.0720729	0.23388	0.456951	1.1694	0.161807	0.000853181
C20orf203	41.2734	0.786734	0.616804	1.41184	0.83588	-0.169929	0.196591
C20orf24	29.3328	1.43157	2.52979	9.37367	11.5914	1.09822	8.65446e-10
C20orf26	5.75671	0.154826	0.430006	0.857605	2.15807	0.27518	2.58831e-05
C20orf27	44.0399	1.7465	3.73734	8.56083	10.5693	1.99085	4.0262e-26
C20orf96	26.3222	0.948439	2.03297	5.43407	7.49129	1.08453	9.62573e-16
C21orf119	20.7893	0.799547	2.53757	5.68987	12.6155	1.73802	2.82845e-21
C21orf2	25.712	1.12458	1.68043	5.67002	6.80106	0.555853	7.20893e-06
C21orf33	68.9178	3.57114	5.00962	11.2695	7.71077	1.43847	3.26489e-13
C21orf49	15.8462	0.425447	0.534605	1.58988	2.00324	0.109158	0.129558
C21orf58	19.4874	0.542329	0.864111	2.59933	3.2093	0.321781	2.63353e-05
C21orf59	63.0391	3.54072	5.07279	13.9095	10.476	1.53206	4.73195e-11
C21orf62	93.9178	3.39812	4.46096	2.69646	4.22041	1.06284	1.03592e-16
C21orf67	8.36046	0.305252	0.488141	1.64833	2.37105	0.18289	0.00676938
C21orf7	7.0179	0.259356	0.752213	1.78743	4.68171	0.492857	2.92962e-06
C21orf88	5.47193	0.185752	0.193049	0.785861	0.74932	0.00729704	0.705891
C21orf91	14.6461	0.748149	0.553032	3.68344	2.60019	-0.195117	0.196648
C22orf23	5.53295	0.235553	0.260031	1.40366	1.28906	0.0244776	0.268753
C22orf28	54.821	3.31884	4.312	14.6473	13.2351	0.993157	0.000156577
C22orf29	53.4784	1.47196	1.53239	4.45513	4.22109	0.0604254	0.17079
C22orf32	50.1831	2.48268	3.03283	10.0145	9.02103	0.550154	0.00164606
C22orf39	48.8609	2.38446	3.14212	10.7389	10.701	0.757656	2.34396e-05
C22orf46	9.82506	0.349883	0.443169	1.79512	2.03935	0.0932857	0.129909
C2CD2	38.5679	0.670779	0.837368	1.57679	2.31013	0.166589	0.153821
C2CD2L	7.36371	0.335667	0.255593	1.64107	1.12332	-0.0800742	0.656073
C2CD3	42.4532	1.95584	1.98494	7.2139	6.12423	0.0291021	0.351389
C2CD4A	8.17738	0.121386	0.160111	0.26024	0.412246	0.0387248	0.202473
C2CD5	42.5549	1.93837	2.26865	8.14465	7.62107	0.33028	0.0158623
C2orf15	13.5476	0.405199	0.337579	1.53672	1.08817	-0.0676203	0.934114
C2orf16	8.82832	0.538625	0.493069	3.12212	2.54027	-0.0455561	0.967556
C2orf27A	15.9276	1.12526	0.47558	5.45739	2.22921	-0.649682	5.50083e-08
C2orf42	16.7209	0.903248	1.22542	5.16506	6.18212	0.322175	0.00534154
C2orf43	25.3865	1.21122	1.5859	6.80525	7.90128	0.374678	0.00470375
C2orf44	20.8299	0.868412	1.19182	4.69264	5.81944	0.323404	0.00829616
C2orf47	23.2303	1.2242	1.74295	7.31594	8.29433	0.518746	0.000260465
C2orf48	4.06835	0.1713	0.123961	0.991081	0.637546	-0.0473387	0.638896
C2orf49	20.5858	1.1907	1.23393	6.75114	5.86421	0.0432269	0.280513
C2orf54	3.29536	0.068746	0.054155	0.162422	0.110622	-0.014591	0.845942
C2orf61	3.62083	0.121723	0.137003	0.629124	0.61491	0.0152796	0.338466
C2orf66	18.5924	0.96726	1.23634	5.35863	5.35185	0.26908	0.00356067
C2orf68	70.5452	3.22623	3.10737	7.63396	5.82416	-0.118867	0.457095
C2orf69	42.799	1.91346	2.1329	9.09435	7.74044	0.21944	0.0170115
C2orf72	13.3442	0.428748	0.839625	2.05519	3.33882	0.410877	1.65426e-07
C2orf74	20.179	1.45312	1.44284	9.42344	8.09076	-0.0102779	0.692436
C2orf76	19.3043	0.90545	1.13024	5.06027	4.78383	0.224787	0.0057867
C2orf80	26.4036	2.36258	1.68226	13.7444	9.21847	-0.680322	0.00157953
C2orf81	11.1676	0.459742	0.789526	2.69027	3.81142	0.329784	0.000361595
C2orf83	49.5321	1.3639	1.13261	2.52312	1.68665	-0.231295	0.0364848
C2orf88	19.3653	0.727569	1.19619	3.74568	5.50995	0.468616	3.36249e-05
C2orf91	81.7941	2.28843	2.02494	2.32051	1.35619	-0.263495	5.4203e-06
C3	5.49227	0.209416	0.677302	1.5682	5.21732	0.467886	3.22445e-05
C3orf14	33.8283	2.62129	2.43392	15.3264	12.9902	-0.18737	0.381674
C3orf17	39.8698	1.63811	2.3368	7.8433	7.82754	0.698686	5.58547e-08
C3orf18	12.9984	0.507822	1.01937	3.39235	5.39571	0.511552	1.0215e-06
C3orf20	3.01058	0.141612	0.0754173	0.648676	0.268375	-0.0661944	0.340932
C3orf27	20.7689	0.48715	0.32803	1.09529	0.578041	-0.15912	0.114302
C3orf33	67.9821	2.33868	2.28484	4.86239	4.10065	-0.0538403	0.40898
C3orf35	5.69569	0.254777	0.255575	1.37649	1.20205	0.000798163	0.375232
C3orf37	24.8169	1.49168	2.07332	9.09542	10.1504	0.581642	0.00064789
C3orf38	32.6892	1.74714	2.29112	9.70944	10.4788	0.54398	0.00139871
C3orf45	11.0252	0.436975	0.447606	2.13737	1.80831	0.0106308	0.273349
C3orf58	30.4719	0.929778	2.28627	5.28467	8.83048	1.35649	5.17e-21
C3orf62	55.0651	1.43111	1.3095	3.27754	2.6466	-0.121616	0.608119
C3orf70	84.0317	4.09883	4.09954	8.49161	7.17691	0.00070885	0.77926
C3orf72	70.1587	1.66512	1.33275	2.00797	1.23664	-0.33237	1.12006e-05
C4A	24.6542	0.571979	1.79728	2.71227	6.87458	1.2253	2.24062e-22
C4B	13.4866	0.20289	0.941073	1.05607	3.88644	0.738183	5.7258e-18
C4B_2	13.4866	0.20289	0.941073	1.05607	3.88644	0.738183	5.7258e-18
C4orf19	74.7762	2.06055	2.13933	2.58724	3.28178	0.0787787	0.226942
C4orf21	21.5826	0.700985	0.96413	3.28728	4.06861	0.263145	0.00540565
C4orf26	68.0228	2.23986	1.90613	3.54254	2.45141	-0.333725	7.75779e-05
C4orf27	53.7225	3.38576	3.66677	14.5384	11.9109	0.281014	0.342587
C4orf29	22.8641	0.904318	1.14452	4.26353	4.80006	0.240206	0.0125371
C4orf3	70.952	3.53716	5.80822	12.9785	8.67779	2.27105	3.94752e-26
C4orf33	17.7177	1.01894	0.92038	5.97399	5.09029	-0.0985598	0.779196
C4orf40	13.8527	0.213515	0.149865	0.399286	0.200877	-0.0636497	0.481776
C4orf46	25.5492	1.47135	1.37354	8.34716	6.54677	-0.0978078	0.961226
C4orf47	5.08544	0.229789	0.367809	1.43283	2.10432	0.13802	0.0743547
C4orf48	47.3556	2.77376	2.83524	11.3672	9.13377	0.0614818	0.929167
C4orf52	35.537	2.05207	2.97822	12.313	13.0893	0.926152	3.53894e-05
C5	17.7177	0.448364	0.936173	2.17907	3.69234	0.487809	5.22118e-09
C5AR1	10.1912	0.245509	0.284049	0.669521	0.946416	0.0385399	0.819919
C5AR2	3.03092	0.0768213	0.0709538	0.227638	0.216094	-0.00586753	0.938445
C5orf15	58.2181	3.2623	4.95689	15.8412	13.1191	1.69458	1.14261e-10
C5orf22	31.367	1.63659	2.03379	8.77288	8.63169	0.397206	0.00619239
C5orf24	81.2042	3.05865	3.90237	7.77889	6.78774	0.84372	1.44848e-08
C5orf27	34.2352	0.934413	0.886581	2.29864	1.86117	-0.0478318	0.756966
C5orf28	46.7657	1.36982	2.18476	5.49235	7.97466	0.814942	1.32307e-07
C5orf30	21.6233	1.17125	1.49433	6.79608	7.75985	0.323078	0.016813
C5orf34	14.8698	0.537379	0.974045	3.25131	5.08222	0.436667	2.12176e-05
C5orf4	18.2872	0.548907	1.48616	3.19512	7.14308	0.937253	1.71764e-12
C5orf42	52.1155	1.60182	2.00774	4.8902	4.67591	0.405916	3.14777e-05
C5orf45	29.3328	1.43351	1.91212	8.00747	7.54463	0.478611	9.32215e-05
C5orf51	60.2522	2.8792	3.78266	9.76239	8.16118	0.903463	5.46179e-07
C5orf54	23.393	1.06618	1.50634	6.11245	7.25616	0.440163	0.000376493
C5orf55	57.2213	2.04746	2.24124	4.8391	5.8922	0.193775	0.608508
C5orf56	18.45	0.826228	1.41603	5.03188	6.62295	0.589803	4.279e-07
C5orf60	7.66884	0.191776	0.144041	0.67041	0.393472	-0.0477351	0.66743
C5orf63	16.4361	0.786111	0.714881	4.19704	3.37487	-0.0712301	0.88273
C5orf64	55.9805	1.33845	1.16246	2.13947	1.58419	-0.175983	0.0763578
C6orf1	39.3816	1.90903	3.83284	10.9217	12.9612	1.9238	1.56769e-19
C6orf106	19.9959	0.768614	1.10088	3.88316	4.63158	0.332262	0.000183661
C6orf118	8.52319	0.392374	0.764827	2.47863	4.2002	0.372453	0.000259445
C6orf120	26.0781	1.10489	2.17969	6.35941	8.76049	1.0748	1.20338e-13
C6orf123	49.7356	1.52493	1.2064	3.18307	1.97152	-0.318532	0.00776636
C6orf132	27.5224	0.306879	0.260483	0.403165	0.31992	-0.0463959	0.84338
C6orf136	20.3621	1.01796	1.20885	5.53231	5.55968	0.19089	0.050518
C6orf141	6.36697	0.119914	0.705184	0.940669	3.75604	0.58527	3.27257e-12
C6orf147	19.0399	0.636091	0.738663	2.74841	3.04826	0.102573	0.213464
C6orf15	5.24817	0.23549	0.645683	2.42402	4.78777	0.410193	1.20592e-05
C6orf163	4.59723	0.179821	0.161513	0.888952	0.700134	-0.0183079	0.865844
C6orf170	56.3263	1.47963	1.54127	3.96519	4.28978	0.0616343	0.65974
C6orf203	28.1326	1.58539	2.16327	9.57899	10.4471	0.577873	0.000833207
C6orf211	23.0879	1.09848	1.84804	6.8342	9.01112	0.749567	3.59523e-07
C6orf226	21.6029	0.711688	2.17317	5.01437	9.97968	1.46149	3.11174e-20
C6orf25	57.1603	1.6371	1.31145	2.80681	1.82558	-0.325646	0.000745087
C6orf47	29.7396	1.28847	2.06725	7.13355	8.34827	0.778774	2.62069e-08
C6orf48	78.214	5.73579	7.0179	15.7171	9.23498	1.28211	1.20678e-05
C6orf52	4.35313	0.317717	0.277071	2.19713	1.75862	-0.0406462	0.938099
C6orf57	10.9439	0.541387	0.837417	3.70174	4.55371	0.29603	0.00129006
C6orf62	97.7421	8.70982	9.3362	6.26145	2.18173	0.626381	0.00100692
C6orf70	25.3051	1.0812	1.74559	5.94729	7.682	0.664392	5.89816e-07
C6orf89	62.9984	2.39878	3.3524	7.98145	7.32769	0.95362	8.16073e-09
C7	19.4874	0.25356	0.236166	0.435919	0.308031	-0.0173938	0.469687
C7orf10	7.64849	0.3948	0.532227	2.55777	2.95649	0.137427	0.0410272
C7orf13	6.36697	0.496533	0.269566	3.11355	1.56755	-0.226967	0.0152723
C7orf25	22.498	1.12856	1.9777	7.4867	10.0336	0.849138	3.7229e-07
C7orf26	22.9455	1.07289	1.04553	4.4729	3.82176	-0.0273618	0.577931
C7orf29	4.04801	0.189298	0.114529	1.00681	0.553644	-0.0747686	0.170223
C7orf31	6.12286	0.242209	0.159425	1.02146	0.61542	-0.0827838	0.345001
C7orf41	22.1522	1.17116	0.547667	5.04157	2.33721	-0.623488	9.04083e-09
C7orf43	11.9813	0.390243	0.652285	1.87654	2.46523	0.262043	5.03778e-05
C7orf49	54.1497	2.45252	4.43088	11.0223	11.2713	1.97836	2.69138e-24
C7orf50	74.8169	4.85346	6.14343	15.328	9.314	1.28997	0.000381235
C7orf53	12.0016	0.55313	0.693624	3.19649	3.56754	0.140494	0.0643344
C7orf55	81.0415	3.95246	4.50167	8.0116	5.75336	0.54921	0.00297112
C7orf55-LUC7L2	19.1823	0.639647	1.04962	3.25754	4.04952	0.40997	4.64895e-06
C7orf60	36.6965	1.7856	1.65224	7.83812	6.54985	-0.133361	0.821584
C7orf61	16.3954	0.526422	0.953635	2.96884	4.61768	0.427213	2.19434e-05
C7orf63	11.9406	0.283549	0.644325	1.49674	2.57233	0.360777	9.11237e-09
C7orf65	21.1351	0.442276	0.338988	0.854617	0.498615	-0.103288	0.574691
C7orf73	82.9536	5.16272	6.28584	12.6026	6.83761	1.12312	9.00906e-05
C8orf31	30.3092	1.12886	0.744237	3.45683	2.04426	-0.384626	0.00165464
C8orf33	80.3092	4.69404	5.46955	13.0084	9.49127	0.775509	0.00806776
C8orf37	36.2693	0.733826	0.901926	2.17717	3.02417	0.1681	0.12782
C8orf4	35.4353	1.05185	3.8822	7.28123	13.959	2.83035	4.22496e-48
C8orf40	31.3263	1.61857	2.75328	10.2594	11.9915	1.13471	3.43027e-09
C8orf42	8.90968	0.466536	0.333142	2.40079	1.67714	-0.133394	0.0892806
C8orf44	30.4923	1.03381	0.900996	3.88062	2.63426	-0.132817	0.815091
C8orf44-SGK3	4.4345	0.162013	0.137331	0.597112	0.441508	-0.0246821	0.910644
C8orf46	54.7396	3.78823	3.74716	16.1565	14.2259	-0.0410671	0.603989
C8orf56	5.1668	0.114984	0.546361	0.780015	3.10443	0.431377	1.53171e-07
C8orf58	4.53621	0.203348	0.337257	1.31222	1.84377	0.133909	0.0209606
C8orf59	44.3247	2.21121	3.19317	10.3331	9.65065	0.981958	3.3047e-07
C8orf76	33.9097	1.56786	2.42393	8.48864	9.67858	0.856074	5.25651e-08
C8orf82	7.62815	0.199825	0.342939	0.851154	1.26151	0.143114	0.00285992
C8orf86	39.5647	0.938603	0.815904	1.92935	1.25424	-0.122699	0.71259
C9orf114	45.3011	2.09092	2.68403	7.96606	7.64317	0.593109	0.000115564
C9orf116	5.655	0.202761	0.610803	1.42274	3.6512	0.408042	8.39989e-06
C9orf117	9.23515	0.230239	0.343472	0.933165	0.999871	0.113233	0.00111706
C9orf123	43.1652	1.53426	2.75153	6.61038	7.74295	1.21727	3.63339e-16
C9orf129	5.83808	0.336453	0.17757	1.69633	0.844998	-0.158883	0.0255454
C9orf131	10.8218	0.680992	0.40065	3.91164	2.00422	-0.280341	0.0347951
C9orf139	18.8568	0.345115	0.271047	0.750901	0.441882	-0.0740681	0.865463
C9orf142	56.9162	3.20953	4.4263	13.4534	11.2093	1.21677	1.42585e-06
C9orf156	18.6737	0.760244	1.33378	4.92768	7.02806	0.573537	6.14752e-06
C9orf16	54.2514	3.46016	3.82052	13.1379	10.7904	0.360362	0.586974
C9orf174	10.0488	0.312422	0.304491	1.18815	0.99746	-0.00793091	0.478985
C9orf24	3.7022	0.202173	0.210785	1.13709	1.15127	0.00861157	0.670781
C9orf3	84.0724	3.12243	2.86229	5.44123	4.26298	-0.260141	0.0638248
C9orf37	30.533	1.43121	2.0776	7.4098	8.25736	0.646396	6.36304e-06
C9orf40	5.63466	0.180795	0.31174	0.968186	1.33077	0.130945	0.00670142
C9orf41	7.9943	0.296906	0.324527	1.57811	1.55481	0.0276211	0.186772
C9orf43	3.53946	0.0935755	0.138241	0.427574	0.58896	0.0446654	0.122971
C9orf50	4.33279	0.04201	0.396544	0.221471	1.80516	0.354534	8.71437e-09
C9orf64	41.9854	1.47552	2.19289	6.30256	8.41175	0.717376	2.8149e-05
C9orf66	24.8373	0.500406	0.416621	0.956738	0.626871	-0.0837849	0.763658
C9orf69	10.1912	0.41468	0.616621	2.14245	2.60058	0.201941	0.00206833
C9orf72	32.14	2.30795	1.93779	12.5338	10.0673	-0.370163	0.0788608
C9orf78	73.5354	4.2034	4.64399	11.8452	9.48031	0.440589	0.241877
C9orf84	8.42148	0.221598	0.229694	0.795639	0.681054	0.00809655	0.143068
C9orf85	62.1033	2.19125	2.31798	5.1243	4.77348	0.126737	0.510309
C9orf89	23.8202	1.3856	1.70983	7.45248	7.79058	0.324231	0.0151917
C9orf9	12.5305	0.584948	1.11095	3.70193	5.90328	0.526	7.36377e-06
C9orf91	46.8267	1.1386	1.00271	2.767	2.25296	-0.135898	0.411794
C9orf96	3.19365	0.0893334	0.104907	0.38678	0.316309	0.0155734	0.121264
CA10	14.3409	1.28177	0.259964	8.85921	1.83734	-1.02181	3.52477e-18
CA11	9.92677	0.379209	0.59544	2.10218	2.71535	0.216231	0.00259867
CA12	26.0171	0.880872	2.64103	5.36909	11.8702	1.76016	1.73672e-24
CA13	37.8356	0.7463	1.17421	2.0054	3.1965	0.427908	6.94156e-06
CA14	17.0057	1.21092	1.11294	8.1262	6.67728	-0.0979727	0.696442
CA2	26.1798	0.444757	3.73176	3.32944	16.1575	3.28701	1.016e-57
CA3	3.19365	0.0509849	0.363708	0.311347	2.48483	0.312723	5.95781e-05
CA5B	87.083	2.55147	2.60649	2.68703	2.99559	0.0550133	0.202007
CA5BP1	34.9064	1.43851	2.06963	6.25931	7.17264	0.631116	6.60255e-06
CA8	17.8194	1.2174	0.616593	7.07128	3.64341	-0.600802	6.90663e-06
CA9	6.26526	0.378451	0.488433	2.838	3.51721	0.109982	0.337902
CAAP1	28.336	1.37179	1.66801	7.09119	6.81265	0.296215	0.00616104
CAB39	24.6338	1.15487	1.48889	6.32537	6.36725	0.334022	0.00116375
CAB39L	19.9349	1.21024	1.02514	6.52124	5.03758	-0.185095	0.562501
CABIN1	59.6623	2.11742	2.72522	6.34487	5.24683	0.607796	2.16196e-07
CABLES1	4.80065	0.176182	0.194594	0.913684	0.947716	0.018412	0.442996
CABLES2	12.9373	0.523106	0.58235	2.62521	2.55644	0.0592433	0.353416
CABP1	3.43775	0.15356	0.154486	1.01518	0.999357	0.000926546	0.985208
CABP4	89.7478	2.9803	2.59085	2.30057	1.52976	-0.389449	3.3751e-11
CABP7	8.869	0.463013	0.202067	2.448	0.924851	-0.260946	0.00167217
CABYR	8.42148	0.706678	0.28023	4.80791	1.62248	-0.426448	0.000577622
CACFD1	31.7535	2.10346	1.76689	10.5555	8.24591	-0.336568	0.112378
CACHD1	32.0789	0.928313	1.54977	3.68993	4.42121	0.621461	1.16493e-11
CACNA1A	22.5997	1.13291	0.239195	3.71361	0.7065	-0.893719	3.13469e-28
CACNA1D	11.0049	0.334904	0.264465	1.38479	0.980531	-0.0704388	0.809256
CACNA1E	12.2457	0.660603	0.185108	2.72368	0.675676	-0.475495	1.89727e-12
CACNA1H	3.72254	0.174293	0.0830309	0.681413	0.298154	-0.0912616	0.0179331
CACNA2D1	14.9308	1.06262	0.302028	5.24869	1.53297	-0.760594	1.18925e-15
CACNA2D2	4.98373	0.238119	0.0579949	1.05167	0.187133	-0.180124	4.48528e-05
CACNB1	26.7087	1.35912	1.07839	5.72684	4.18119	-0.280732	0.140955
CACNB2	36.6965	1.25261	0.971522	4.49779	3.04311	-0.281091	0.444291
CACNB3	27.0952	1.36429	0.884848	5.41265	3.30873	-0.479444	0.00101299
CACNB4	26.3426	0.896039	1.00371	3.45735	3.49883	0.107668	0.218931
CACNG2	4.17006	0.174736	0.0832447	0.749235	0.352435	-0.091491	0.0242138
CACNG4	25.7526	1.41492	0.846782	6.37041	3.62232	-0.56814	0.000123006
CACNG5	3.78356	0.519389	0.0995414	3.45277	0.617956	-0.419847	7.41889e-09
CACNG7	20.0163	0.586807	0.875848	2.30594	2.86492	0.289041	0.000142432
CACNG8	80.6753	1.49546	1.55127	1.70866	1.76872	0.0558042	0.949949
CACTIN	14.5647	0.550548	0.653684	2.59287	2.29957	0.103136	0.0078607
CACUL1	88.1408	3.11989	3.13022	4.87956	4.61133	0.0103257	0.914602
CACYBP	72.3352	4.68384	4.92323	13.4811	10.5006	0.239385	0.630051
CAD	42.3312	1.55368	2.33059	5.81429	6.49859	0.776909	2.79266e-09
CADM1	67.026	3.73535	4.13795	12.4276	11.1895	0.402598	0.197366
CADM2	72.8234	4.04164	3.40354	10.0553	7.34221	-0.638098	5.95054e-05
CADM2-AS2	4.02766	0.180258	0.119171	0.724754	0.413935	-0.0610867	0.337889
CADM3	27.9089	1.54623	0.7493	5.24847	3.34678	-0.79693	4.55663e-15
CADM4	35.3133	1.43098	1.39536	5.07827	3.94444	-0.0356233	0.489722
CADPS	11.9813	0.581947	0.40688	2.76422	2.03866	-0.175067	0.0536376
CADPS2	8.46216	0.125339	0.388606	0.457178	1.69495	0.263267	6.63607e-05
CAGE1	5.77705	0.140895	0.149312	0.436609	0.440567	0.00841709	0.625276
CAHM	13.629	0.391387	1.19175	2.36331	5.60314	0.800364	1.98765e-12
CALCOCO1	63.5069	3.65743	3.66433	11.9312	9.7576	0.00689778	0.876716
CALCOCO2	50.8544	2.24262	3.37008	9.64541	10.1733	1.12746	6.80904e-10
CALCRL	28.6208	1.70441	1.21055	8.47901	5.97637	-0.493865	0.00308705
CALD1	80.0854	3.80518	5.4731	9.7654	6.22089	1.66792	8.6631e-21
CALHM2	6.34662	0.192534	0.486398	1.15254	2.76083	0.293864	0.000285031
CALM1	98.3116	8.2551	9.13837	4.68431	1.95308	0.88327	1.63294e-19
CALM2	97.7014	10.285	10.4423	6.75401	2.49507	0.157346	0.0045025
CALM3	79.821	4.46768	4.90226	9.59807	6.01458	0.434578	0.56003
CALML4	16.192	0.508449	0.564699	2.11867	1.83958	0.0562503	0.0176145
CALN1	45.6876	0.566394	0.388828	0.807482	0.337379	-0.177565	0.0247452
CALR	95.8503	7.26785	8.89525	9.37009	1.92227	1.6274	1.09558e-26
CALU	85.6998	4.75626	6.9559	12.9009	6.08891	2.19964	2.91204e-27
CAMK1	19.8129	0.617998	0.990891	2.70187	3.94504	0.372892	8.08813e-05
CAMK1D	73.6778	2.5365	2.19038	3.87222	2.7763	-0.346124	9.79264e-05
CAMK2A	10.0285	0.180162	0.622838	0.834677	2.52646	0.442676	5.34736e-11
CAMK2B	28.8446	0.940635	1.97763	4.56045	7.15517	1.03699	2.66176e-15
CAMK2D	73.1896	3.25518	6.08347	11.6243	6.70466	2.82829	1.47957e-46
CAMK2G	31.7535	1.43783	2.18243	6.92291	8.12184	0.744601	3.26876e-07
CAMK2N1	41.7209	1.97894	2.12205	8.04007	6.73765	0.143111	0.0895351
CAMK2N2	4.80065	0.227942	0.209248	1.19734	0.903092	-0.0186938	0.644786
CAMK4	10.7608	0.655878	0.579707	4.28036	3.44094	-0.0761715	0.740121
CAMKK1	3.03092	0.165835	0.0948391	0.980838	0.470169	-0.0709956	0.250873
CAMKK2	39.402	1.80254	1.70745	6.87458	5.9575	-0.0950899	0.97238
CAMKMT	15.8055	0.72061	1.05711	4.38273	5.17911	0.336504	0.000571923
CAMKV	9.31652	0.694543	0.329888	4.31002	1.92482	-0.364655	0.000317136
CAMLG	84.8657	4.73389	4.88999	10.6241	8.10103	0.156099	0.86748
CAMSAP1	32.9536	1.65206	0.947751	5.92166	3.32816	-0.704306	2.22328e-06
CAMSAP2	47.3352	2.23181	1.82827	7.69001	5.41975	-0.403543	0.0829562
CAMSAP3	5.77705	0.39946	0.0650201	1.70853	0.213799	-0.334439	4.10353e-10
CAMTA1	70.7893	4.18441	4.52345	11.2408	9.47685	0.339043	0.208141
CAMTA2	40.0325	1.02907	1.50724	3.32277	3.24083	0.478167	1.58017e-10
CAND1	58.7266	2.70262	3.53148	10.1759	8.75468	0.828861	1.54195e-06
CAND2	21.6029	0.97986	0.887157	4.60851	3.9792	-0.0927023	0.52662
CANT1	33.7063	1.0179	1.69814	4.12057	4.57238	0.680239	1.20652e-10
CANX	94.6908	7.00403	8.79101	9.74916	1.65932	1.78698	1.69521e-29
CAP1	71.4199	4.0332	5.49918	12.8197	8.87265	1.46598	6.99873e-10
CAP2	26.1595	1.38031	1.8204	7.22971	8.37817	0.440087	0.00312699
CAPG	13.9748	0.663342	1.62725	5.00517	9.27254	0.963911	7.49686e-11
CAPN1	44.3653	2.25427	3.16453	10.5916	10.5068	0.910264	4.9307e-06
CAPN10	11.8592	0.596914	0.59671	3.1537	2.65329	-0.00020398	0.496176
CAPN12	6.00081	0.179161	0.120637	0.648977	0.311395	-0.058524	0.615817
CAPN2	66.5989	2.88623	5.27175	11.6017	9.80281	2.38551	1.79635e-31
CAPN3	10.1709	0.43423	0.537237	2.66561	2.77541	0.103006	0.107043
CAPN5	54.5159	2.67302	3.57603	10.6896	9.62369	0.903017	5.00881e-07
CAPN7	42.677	1.99794	2.39371	8.6898	8.37814	0.395767	0.00259572
CAPNS1	49.5932	2.05966	3.79858	9.43962	9.50942	1.73892	2.427e-22
CAPRIN1	84.4589	5.94317	6.2399	10.902	7.07634	0.296726	0.18105
CAPRIN2	43.7347	1.45415	2.68449	6.51839	7.50469	1.23034	6.54219e-20
CAPS	23.2303	0.838144	1.34594	4.00598	4.86444	0.507799	5.77444e-07
CAPS2	4.86168	0.168118	0.243737	0.924416	1.04302	0.0756189	0.0302672
CAPZA1	81.7128	4.69666	6.38377	13.4568	7.47378	1.68711	4.56479e-13
CAPZA2	85.2522	6.36856	7.68924	14.7103	7.73067	1.32067	7.32787e-05
CAPZB	76.7901	4.13602	5.49177	11.3062	6.90922	1.35575	9.69966e-11
CARD14	6.83483	0.194807	0.300418	0.970996	1.31299	0.105611	0.0389672
CARD16	9.31652	0.158096	1.34088	1.28763	7.64527	1.18278	3.13843e-20
CARD6	53.5395	1.11523	1.05016	1.82289	1.6946	-0.0650679	0.600427
CARD8	87.0627	2.69428	3.1532	4.10498	4.63297	0.458915	0.00234716
CARD9	3.27502	0.0486387	0.237612	0.206151	1.13442	0.188973	0.000212135
CARHSP1	64.3613	2.86643	2.9261	7.35111	5.39512	0.0596636	0.780916
CARKD	50.4272	2.85803	3.62229	12.2219	11.491	0.764256	0.000369235
CARM1	38.6493	1.12548	1.24426	3.24639	2.42003	0.118775	0.0031945
CARS	49.4304	2.51001	3.85275	11.9093	11.8532	1.34274	4.72417e-12
CARS2	18.0635	0.901015	0.953912	4.35382	3.96936	0.0528964	0.16656
CASC1	3.33605	0.0871465	0.27267	0.521053	1.47239	0.185523	0.000542308
CASC2	4.33279	0.108508	0.309583	0.621551	1.59806	0.201074	0.000219642
CASC3	85.3133	5.21332	4.96037	7.45862	6.16529	-0.252947	0.00272945
CASC4	88.4255	4.36006	6.14451	9.233	5.66823	1.78446	1.40706e-26
CASC5	14.1782	0.547524	0.69058	3.15421	3.30172	0.143055	0.0214733
CASD1	27.1969	1.15534	1.15649	5.53052	4.94401	0.00115529	0.444417
CASK	59.3775	2.74551	2.38449	7.57081	5.46899	-0.361026	0.0561295
CASKIN1	12.0627	0.320231	0.287314	1.04108	0.765974	-0.0329171	0.704533
CASKIN2	28.6005	0.921887	1.09783	3.40524	3.15716	0.175942	0.00253453
CASP1	8.6249	0.128992	1.34898	0.969982	8.14267	1.21998	1.033e-19
CASP10	35.8218	0.531775	0.497706	0.978039	0.743605	-0.0340684	0.262988
CASP14	6.85517	0.0863556	0.0676577	0.167531	0.125711	-0.0186979	0.718797
CASP2	91.1107	5.13033	5.12393	7.66842	6.36989	-0.00639469	0.442799
CASP3	47.7014	2.03719	4.00525	10.9798	13.7042	1.96806	2.46101e-22
CASP4	9.92677	0.216823	1.23473	1.70378	7.01785	1.01791	4.31068e-17
CASP6	47.5386	1.88947	2.2606	6.79692	7.32217	0.371123	0.0137623
CASP7	11.249	0.579236	1.12779	4.12067	6.59316	0.548553	4.16306e-06
CASP8	54.1497	1.28045	1.52499	2.53207	3.5061	0.244545	0.0806619
CASP8AP2	33.3808	1.49677	1.57078	6.5884	5.69492	0.0740177	0.219511
CASP9	22.8031	1.08778	1.24981	6.09657	5.91527	0.162027	0.0780281
CASQ1	5.18714	0.120201	0.53045	0.68613	3.08567	0.410249	4.41659e-06
CASS4	9.47925	0.282475	0.21206	0.919825	0.611525	-0.0704154	0.346956
CAST	45.891	1.55852	3.3407	7.71994	8.90399	1.78219	9.62418e-30
CASZ1	10.415	0.370338	0.429917	1.60783	1.61614	0.0595784	0.185903
CAT	34.1131	1.59051	2.44034	8.6506	10.5383	0.849836	1.37242e-07
CATSPER2	18.3686	0.616298	0.522266	2.34183	1.66674	-0.0940317	0.800299
CATSPER2P1	16.3751	0.472209	0.503105	1.41743	1.52586	0.0308966	0.346886
CATSPER3	3.27502	0.0885351	0.209845	0.470187	0.949602	0.12131	0.0079848
CATSPERG	5.96013	0.184026	0.161158	0.626575	0.538035	-0.0228673	0.987429
CAV1	10.1302	0.635221	0.729296	4.50965	4.82299	0.0940745	0.270483
CAV2	54.5566	1.56848	1.11972	4.06192	1.98948	-0.448767	0.00383092
CBFA2T2	88.1814	2.87279	2.39531	4.38473	2.82208	-0.477482	0.000108751
CBFB	52.1155	2.26815	3.56379	10.0537	9.63628	1.29565	3.71506e-14
CBL	61.8796	1.94927	2.51443	5.64001	5.07419	0.565158	2.45355e-06
CBLB	41.4972	2.42915	1.90984	9.56035	7.12075	-0.519314	0.006016
CBLL1	56.1839	2.58115	3.06616	9.08226	7.51967	0.485014	0.00149247
CBLN4	6.63141	0.0699562	0.747241	0.437767	4.36497	0.677285	8.3592e-14
CBR1	70.952	3.94297	6.4422	15.5768	10.6762	2.49923	1.04974e-25
CBR3	18.3889	0.604642	1.47515	3.85841	7.49971	0.870509	1.45517e-10
CBR3-AS1	9.29618	0.413751	0.474001	2.5861	2.47717	0.0602491	0.101105
CBR4	42.9007	2.22124	2.2903	9.63904	8.19146	0.0690592	0.319022
CBS	44.5484	1.83946	3.48206	9.24279	11.3558	1.6426	1.32429e-17
CBWD1	49.939	3.18256	3.13334	12.8595	11.1204	-0.0492155	0.761883
CBWD2	54.6176	3.2925	3.69148	13.9746	11.0922	0.39898	0.0687248
CBWD3	54.8617	3.15026	3.55041	12.2437	9.79076	0.400148	0.110039
CBWD5	30.8788	1.66848	1.65308	7.60539	6.08579	-0.0154025	0.552532
CBWD6	21.1147	1.04519	1.05864	5.55935	5.00811	0.0134525	0.4779
CBX1	50	2.75993	2.69878	10.8101	8.5884	-0.0611539	0.898586
CBX2	19.0602	0.99898	0.660948	4.91704	2.98059	-0.338033	0.0263512
CBX3	93.5517	7.60671	7.85933	9.58208	4.75156	0.252617	0.000545048
CBX4	17.4125	0.729206	0.741492	3.6665	3.11771	0.0122859	0.251458
CBX5	99.1253	6.24381	6.6201	4.5499	2.29959	0.376288	0.176893
CBX6	20.952	0.800682	0.843417	3.55449	3.25302	0.0427349	0.210037
CBX7	5.655	0.226461	0.243599	1.27954	1.13351	0.0171378	0.301218
CBX8	10.0285	0.42681	0.529503	2.42658	2.45448	0.102694	0.048473
CBY1	32.9536	1.68045	2.65645	9.63853	11.554	0.976003	1.00541e-07
CC2D1A	35.9032	1.18967	1.97294	4.65632	5.53136	0.783273	1.08591e-11
CC2D1B	68.9382	1.8217	1.85506	4.29392	3.41019	0.0333532	0.213096
CC2D2A	74.939	3.00813	3.03702	5.24247	5.17807	0.0288909	0.990719
CC2D2B	3.09194	0.146799	0.0974829	0.837426	0.396977	-0.0493163	0.841887
CCAR1	62.978	3.54835	3.61863	11.4121	9.06141	0.0702731	0.880048
CCBE1	85.2522	2.05811	1.66906	1.59595	1.01267	-0.389042	5.7515e-12
CCBL1	23.5557	1.16938	1.48273	6.34666	6.587	0.313351	0.00352383
CCBL2	27.1155	0.976684	2.33654	6.11491	10.056	1.35986	6.01176e-19
CCBP2	48.8405	1.0389	0.918958	1.6734	1.38591	-0.119942	0.202227
CCDC101	23.7795	0.95729	1.7462	5.94278	8.39856	0.788914	2.2228e-08
CCDC102B	21.786	0.641382	1.73287	3.65237	7.53989	1.09149	3.4201e-17
CCDC103	11.8186	0.338023	1.11729	2.10139	5.50923	0.779269	1.13516e-12
CCDC104	48.2099	2.87703	4.10615	14.1996	13.281	1.22912	6.89496e-08
CCDC106	28.5801	0.838554	1.52375	3.11266	4.04703	0.685192	5.5593e-12
CCDC107	37.4491	1.8902	2.50247	9.08681	9.34354	0.612275	0.000507694
CCDC109B	29.9837	1.4675	3.42914	9.80198	14.3194	1.96164	3.92115e-21
CCDC11	6.2856	0.167878	0.406137	0.889578	1.74902	0.23826	7.70636e-05
CCDC111	33.7469	1.59756	2.12008	8.30815	8.29621	0.522518	5.33168e-05
CCDC112	32.4654	1.85566	1.56123	8.75951	6.2746	-0.294435	0.455054
CCDC113	73.2506	1.78287	1.90154	2.99279	3.38922	0.118674	0.877643
CCDC114	16.2327	0.29257	0.301006	0.636793	0.59192	0.00843616	0.201095
CCDC115	39.4426	2.44617	2.87381	12.9687	11.5725	0.427637	0.0457452
CCDC117	37.4695	1.53188	1.46259	6.75958	5.8517	-0.0692904	0.820967
CCDC12	49.6135	3.03716	3.81487	14.407	12.557	0.777704	0.00755639
CCDC120	45.7689	1.12366	1.01723	2.7774	2.04583	-0.106433	0.911271
CCDC121	8.88934	0.354108	0.545233	2.20482	3.10281	0.191125	0.0139033
CCDC122	57.8926	1.8008	1.7247	3.6259	3.29435	-0.0761061	0.290954
CCDC124	69.7315	3.74162	5.21277	12.2229	8.301	1.47116	2.55996e-10
CCDC125	67.4939	1.88747	1.81252	3.35104	2.9033	-0.0749449	0.558449
CCDC126	30.7974	1.76362	1.6945	9.91541	8.2195	-0.069116	0.735819
CCDC127	18.2262	1.02626	1.37649	6.63576	7.60973	0.35023	0.00789682
CCDC13	4.84133	0.163119	0.231439	0.785352	0.964313	0.0683202	0.0523752
CCDC130	53.6412	2.72424	3.98254	11.9091	10.2295	1.2583	1.95102e-09
CCDC132	38.4459	1.70758	2.28292	8.09672	8.43138	0.575339	2.57432e-05
CCDC134	15.7242	0.827959	0.924383	4.75329	4.39724	0.096424	0.109934
CCDC136	28.3971	1.38806	1.09458	5.74436	4.13344	-0.293483	0.167171
CCDC137	37.1033	1.64111	2.23987	7.54158	8.43794	0.598761	9.2158e-06
CCDC138	16.2531	0.77161	0.957689	4.68598	4.75929	0.186078	0.0232668
CCDC14	53.2343	2.15778	2.70838	8.60197	8.11516	0.5506	7.79554e-05
CCDC141	4.35313	0.0775675	0.0624972	0.299481	0.241941	-0.0150703	0.488601
[truncated: 13,536 more rows]

## Sheet: 3. D-S
gene	% Detection across all malignant cells	Mean expression across cells from M-LOW cluster	Mean expression across cells from M-HIGH cluster	Variance of expression across cells from M-LOW cluster	Variance of expression across cells from M-HIGH cluster	Fold Change = meanM-HIGH - meanM-LOW	BH-adjusted p-value
1/2-SBSRNA4	2.48619	0.103063	0.180926	0.54588	1.24742	-0.0778637	0.753701		Overexpressed in MigHIGH cells (BHadj pval < 0.01)
A1BG	26.5193	1.78085	1.06409	6.42678	6.33586	0.716763	0.000986011		Overexpressed in MigLOW cells (BHadj pval < 0.01)
A1BG-AS1	3.31492	0.253144	0.0488354	1.31066	0.170304	0.204309	0.0957081
A2M	14.3646	1.74296	0.507787	14.0823	4.09863	1.23517	0.000494813
A2ML1	3.31492	0.266229	0.158458	1.71772	1.27709	0.107772	0.289602
AAAS	28.1768	2.18714	1.56954	10.5101	11.0328	0.617603	0.0164577
AACS	5.8011	0.47461	0.236852	2.94667	1.70066	0.237758	0.144489
AADAT	6.62983	0.469242	0.182058	2.54907	1.09896	0.287184	0.0478634
AAGAB	24.3094	2.31672	0.854698	11.2529	6.60413	1.46202	1.52652e-06
AAK1	41.989	2.38155	1.51806	7.80862	6.14586	0.863489	0.00164649
AAMP	41.989	4.29256	2.02351	14.776	13.5692	2.26905	4.29852e-07
AARS	40.0552	4.35443	1.54078	15.8189	10.6837	2.81365	1.86206e-11
AARS2	13.5359	1.36944	0.21381	7.66808	1.32943	1.15563	4.02646e-07
AARSD1	21.547	2.06091	0.979258	10.8041	7.2309	1.08165	0.00040104
AASDH	12.1547	0.842835	0.698228	4.73196	5.07761	0.144607	0.195443
AASDHPPT	37.8453	3.10346	2.36599	12.9344	15.3599	0.737466	0.0490215
AASS	60.7735	4.6892	3.79181	13.319	17.1267	0.897384	0.0597141
AATF	21.547	2.28344	0.545917	11.2633	3.95579	1.73752	1.47722e-08
ABAT	39.779	2.75845	2.38552	12.1501	13.7509	0.372929	0.252913
ABCA1	53.3149	5.48851	1.46644	11.2	8.51039	4.02207	2.8532e-24
ABCA11P	9.94475	0.517934	0.447048	2.62993	2.49021	0.0708865	0.544442
ABCA12	4.14365	0.303294	0.138394	1.7504	0.985201	0.164901	0.0891761
ABCA13	10.4972	0.909162	0.340052	5.62349	2.42193	0.56911	0.00957388
ABCA17P	7.73481	0.652419	0.177014	3.29576	1.28294	0.475406	0.0010948
ABCA2	29.0055	2.66743	1.08498	11.7797	8.34768	1.58245	5.49096e-08
ABCA3	23.2044	2.42847	0.324818	10.5322	2.07685	2.10365	2.73758e-13
ABCA5	9.66851	0.492126	0.82242	3.19001	6.01634	-0.330294	0.363916
ABCA7	3.59116	0.312073	0.0460628	1.99786	0.384043	0.266011	0.00370232
ABCA8	11.0497	0.705299	0.926427	4.65192	7.41505	-0.221128	0.865597
ABCB10	6.62983	0.3924	0.361865	2.00182	2.80968	0.030535	0.288935
ABCB6	15.7459	1.48157	0.619397	8.47801	4.76675	0.86217	0.00105384
ABCB7	19.6133	1.77306	0.45083	8.38089	3.45648	1.32223	5.06075e-09
ABCB8	24.8619	2.69453	0.393933	11.883	2.92216	2.30059	1.84082e-14
ABCB9	7.73481	0.73873	0.348401	4.42694	3.05823	0.390329	0.0147735
ABCC1	11.0497	1.09553	0.149637	6.20616	0.893493	0.945895	8.45173e-06
ABCC10	11.326	1.19397	0.291744	7.22277	2.08814	0.902228	0.000100802
ABCC3	29.2818	3.87065	0.408307	16.2152	3.72944	3.46234	1.204e-20
ABCC4	5.8011	0.420278	0.183131	2.24142	1.41564	0.237147	0.0235498
ABCC5	22.9282	2.26291	0.707774	11.1063	4.98152	1.55513	4.84802e-07
ABCC9	5.24862	0.31222	0.15674	1.73268	0.876433	0.15548	0.269984
ABCD1	4.69613	0.397046	0.0356876	1.98245	0.230522	0.361358	0.000489058
ABCD2	4.97238	0.370181	0.286398	2.56825	2.0864	0.0837832	0.665112
ABCD3	35.9116	2.99937	1.60315	12.26	9.60027	1.39622	4.38025e-05
ABCD4	28.453	2.85533	0.897928	12.6176	6.20605	1.9574	2.84654e-08
ABCE1	32.3204	2.49167	1.80776	11.4415	11.6557	0.683914	0.0342239
ABCF1	48.895	3.5513	1.78358	10.1055	9.72957	1.76772	6.16189e-09
ABCF2	42.2652	4.74347	1.87165	16.6579	13.454	2.87182	1.44903e-09
ABCF3	19.8895	2.41413	0.319789	11.5085	2.71381	2.09434	2.99643e-12
ABHD10	14.6409	1.28682	0.627446	7.15135	4.4169	0.659374	0.00512352
ABHD11	30.1105	2.48581	1.31822	10.2461	8.66964	1.16759	8.17511e-05
ABHD12	30.1105	3.13036	1.03181	13.5689	7.13102	2.09855	1.04124e-08
ABHD12B	6.07735	0.631577	0.0122598	3.75061	0.0272049	0.619317	3.23222e-05
ABHD13	19.337	1.65214	0.900496	8.15327	7.15902	0.751645	0.000973879
ABHD14A	15.4696	1.15232	0.821485	6.14828	5.49917	0.330834	0.0972934
ABHD14B	11.0497	1.01525	0.250143	5.30466	1.73307	0.765105	5.54714e-05
ABHD15	4.69613	0.380536	0.202707	2.4116	1.70044	0.177829	0.11721
ABHD16A	29.558	3.34393	0.923813	14.3139	7.25832	2.42012	1.58691e-11
ABHD2	42.8177	4.05519	1.11466	14.3669	6.77479	2.94053	6.8822e-14
ABHD3	12.1547	0.934043	0.64298	5.37986	4.77659	0.291062	0.0990305
ABHD4	28.1768	3.52505	0.567077	16.0123	4.45529	2.95797	5.60572e-15
ABHD5	33.4254	3.11556	1.40903	12.4125	10.8721	1.70653	1.54608e-07
ABHD6	11.0497	1.28245	0.158765	7.50524	1.18302	1.12369	4.76214e-07
ABHD8	16.0221	1.53686	0.372242	7.56684	2.25798	1.16462	4.7162e-06
ABI1	34.8066	3.29069	1.13517	11.8228	7.55552	2.15552	2.81106e-10
ABI2	49.7238	4.00179	3.01833	13.7137	16.4069	0.983453	0.0263241
ABI3BP	10.221	1.04315	0.0356071	5.6271	0.229484	1.00754	1.1702e-08
ABL1	21.2707	2.39351	0.265456	11.3441	1.75976	2.12805	8.10847e-13
ABL2	33.4254	2.80365	1.37093	12.3414	8.78102	1.43272	1.16897e-05
ABLIM1	50.8287	4.28535	3.18734	14.3636	17.9684	1.09801	0.0246364
ABLIM2	2.20994	0.178899	0.0575362	1.0733	0.344803	0.121363	0.188707
ABLIM3	14.9171	1.56107	0.319528	8.48671	2.2567	1.24154	7.47168e-07
ABR	24.0331	2.27815	0.842738	10.9883	5.97511	1.43541	2.81857e-06
ABT1	25.1381	2.47981	1.14555	11.8256	9.0378	1.33427	3.09295e-05
ABTB1	4.41989	0.374262	0.13213	2.20745	0.93735	0.242132	0.0576776
ABTB2	6.90608	0.637023	0.0841156	3.55562	0.455635	0.552907	0.000214571
ACAA1	36.1878	4.43496	0.866515	15.5199	5.86784	3.56844	2.20805e-18
ACAA2	33.4254	2.6216	2.28133	12.1922	15.7736	0.340269	0.187438
ACACA	24.5856	1.70488	1.20658	8.20947	7.74728	0.498296	0.0212418
ACACB	8.01105	0.607598	0.294459	3.441	1.88002	0.313139	0.0504625
ACAD10	11.0497	0.938077	0.429521	5.23535	3.27889	0.508556	0.0063425
ACAD11	13.5359	0.94145	0.308656	3.81532	1.90393	0.632794	1.83342e-05
ACAD8	27.6243	2.59492	0.806161	11.6847	5.26642	1.78876	1.35688e-08
ACAD9	27.0718	2.71294	1.04412	12.5337	7.10505	1.66882	1.98988e-06
ACADM	41.989	3.02264	2.81023	11.5643	17.0971	0.212408	0.498642
ACADS	3.59116	0.30521	0.100303	1.81279	0.686654	0.204907	0.0669354
ACADSB	6.90608	0.524402	0.32498	3.27571	2.37263	0.199422	0.190846
ACADVL	53.8674	5.93052	2.45671	13.5957	15.2769	3.47381	4.32015e-12
ACAP1	7.73481	0.487323	0.205053	2.15411	1.12374	0.282271	0.0115232
ACAP2	45.5801	3.18338	2.69192	10.7443	13.6145	0.491461	0.242044
ACAP3	17.4033	1.45829	0.513807	7.37463	3.16863	0.944483	6.7552e-05
ACAT1	28.453	1.96977	1.92161	9.47899	12.8293	0.048157	0.475278
ACAT2	27.0718	1.92692	1.99676	10.4407	13.7433	-0.0698423	0.942145
ACBD3	39.5028	2.9607	1.97109	10.0912	10.97	0.989616	0.00400616
ACBD4	2.76243	0.196225	0.0972976	1.08456	0.608737	0.0989269	0.241594
ACBD5	14.9171	1.26956	0.574371	6.92144	4.07886	0.695185	0.00316462
ACBD6	26.5193	2.206	1.40723	10.3024	10.0276	0.798768	0.00760243
ACBD7	5.24862	0.0994954	0.286028	0.319307	1.54327	-0.186532	0.126338
ACCN2	10.4972	1.11474	0.161763	6.32979	1.01581	0.95298	5.96696e-06
ACCN3	3.59116	0.157317	0.271641	0.955393	1.93132	-0.114325	0.434602
ACCN4	5.52486	0.514344	0.0633186	2.95003	0.449362	0.451026	0.000568675
ACCS	3.8674	0.294824	0.19415	1.86699	1.41328	0.100674	0.330426
ACD	23.2044	2.36537	0.623535	10.422	4.61213	1.74184	4.02683e-09
ACER3	18.232	1.89936	0.53897	9.7843	4.28744	1.36039	2.72166e-07
ACHE	27.0718	3.26673	0.278931	13.211	1.94154	2.9878	1.09784e-19
ACIN1	44.4751	3.69495	1.50091	10.3212	8.73868	2.19404	3.70811e-11
ACLY	38.3978	3.94889	1.20448	14.7124	7.2383	2.74441	5.9131e-12
ACN9	38.1215	2.73202	2.2396	9.63231	12.4527	0.492423	0.190034
ACO1	22.3757	1.98589	1.12497	10.2663	8.9325	0.860917	0.00141995
ACO2	25.6906	2.79311	0.966542	12.9885	7.43325	1.82657	1.01207e-07
ACOT1	12.7072	0.696165	0.314488	2.17272	2.06266	0.381677	8.32982e-05
ACOT11	1.38122	0.0743978	0.105536	0.428407	1.01424	-0.0311383	0.698442
ACOT13	28.453	2.27851	1.22913	9.35857	7.87412	1.04938	0.00026954
ACOT2	23.2044	1.97196	0.77846	8.16784	5.93437	1.1935	5.01904e-07
ACOT7	13.8122	1.46218	0.344319	7.68152	2.83525	1.11786	2.10994e-06
ACOT8	23.2044	2.12835	0.710194	9.44259	4.83673	1.41815	5.14327e-07
ACOT9	22.9282	2.07735	1.00741	10.0684	7.39956	1.06994	0.000221748
ACOX1	23.2044	1.53835	1.02507	7.14031	7.0867	0.513272	0.0103716
ACOX2	4.69613	0.464532	0.121121	2.7789	0.949033	0.343411	0.0110987
ACOX3	9.94475	0.85965	0.273081	4.87478	1.90175	0.586569	0.00106839
ACP1	55.5249	4.73033	3.66233	14.0359	19.2721	1.06799	0.0941168
ACP2	11.0497	1.16692	0.237075	7.15366	1.57336	0.929847	0.000132582
ACP6	15.1934	1.58989	0.335305	8.3513	2.53915	1.25458	1.66219e-07
ACPL2	27.9006	2.57054	1.65359	13.6371	12.8107	0.916944	0.00561888
ACRC	3.59116	0.311668	0.0757288	1.9278	0.548041	0.235939	0.0182128
ACSBG1	4.69613	0.356283	0.270776	2.16818	2.37434	0.0855071	0.274807
ACSF2	3.03867	0.199127	0.215413	1.07021	2.09458	-0.0162866	0.428498
ACSF3	12.4309	1.50263	0.185458	8.29531	1.65447	1.31718	4.77276e-08
ACSL1	2.48619	0.27762	0.0427263	2.38512	0.1533	0.234893	0.339313
ACSL3	47.7901	4.2466	2.78185	14.2698	16.3305	1.46475	0.00172015
ACSL4	15.7459	1.37268	0.199097	5.91864	1.33439	1.17358	1.84088e-09
ACSL6	2.76243	0.152242	0.230335	1.26991	1.68906	-0.0780931	0.56193
ACSS1	5.52486	0.319738	0.467061	2.03244	4.20562	-0.147323	0.950578
ACSS2	8.01105	0.701259	0.269592	3.98383	2.30658	0.431667	0.00257256
ACSS3	23.2044	1.96252	0.932039	9.26773	6.15915	1.03048	0.000214958
ACTA1	3.59116	0.0531669	0.0563697	0.0861238	0.0811409	-0.00320284	0.812287
ACTA2	6.07735	0.657405	0.0541426	3.7755	0.530587	0.603263	3.91251e-05
ACTB	99.7238	13.6332	12.2774	0.998726	3.5793	1.35584	2.13293e-22
ACTG1	93.6464	11.649	9.70628	2.1271	15.9302	1.94277	1.36046e-07
ACTL6A	27.6243	2.73317	1.3313	12.6261	10.4174	1.40187	3.06717e-05
ACTN1	45.5801	7.01664	0.833179	15.435	6.51906	6.18346	3.91506e-35
ACTN2	22.9282	2.11647	0.738677	10.1986	5.39984	1.37779	5.54435e-07
ACTN4	40.0552	4.10297	0.768761	13.3483	4.19881	3.33421	2.97262e-20
ACTR10	37.5691	3.7256	1.55023	13.4865	10.8353	2.17537	6.18294e-08
ACTR1A	31.768	2.92259	1.82628	13.3173	13.4023	1.0963	0.00836271
ACTR1B	20.442	2.13113	0.572266	10.2976	4.48484	1.55887	7.83054e-08
ACTR2	36.4641	2.82695	1.38057	10.0303	7.95538	1.44639	2.26838e-06
ACTR3	41.1602	4.73537	1.19515	14.1591	8.47578	3.54022	1.22347e-17
ACTR3B	20.442	1.68258	0.832892	8.42239	5.71102	0.849685	0.00105285
ACTR3C	1.9337	0.0566225	0.01788	0.170914	0.0287828	0.0387425	0.297884
ACTR5	12.4309	1.16045	0.491579	6.65214	4.019	0.668875	0.00249949
ACTR6	27.9006	2.14823	1.56286	9.41301	10.4476	0.585367	0.0230114
ACTR8	12.9834	1.25894	0.486612	6.92095	4.17544	0.77233	0.000419278
ACVR1	12.9834	1.01835	0.574769	5.4763	4.2866	0.443585	0.0323137
ACVR1B	6.62983	0.474899	0.316858	2.59839	2.42222	0.15804	0.135858
ACVR2A	19.6133	1.55619	0.773318	8.13228	5.1947	0.782868	0.00226992
ACVR2B	5.8011	0.495484	0.124556	2.95669	0.590079	0.370928	0.0191109
ACY1	11.326	0.778673	0.232074	3.21772	1.26587	0.546599	0.000392432
ACYP1	22.0994	1.40667	0.932722	5.51864	5.4454	0.473948	0.0169781
ACYP2	37.2928	2.87733	1.46208	8.32358	8.73315	1.41525	2.08698e-06
ADAL	18.232	1.10888	1.02332	5.50533	6.25764	0.0855611	0.336083
ADAM10	19.0608	1.84397	0.622347	9.07254	4.51977	1.22162	7.54365e-06
ADAM12	18.232	1.87807	0.357136	8.85499	2.8864	1.52093	6.08248e-10
ADAM15	23.2044	1.94392	0.645454	8.54704	3.79424	1.29846	1.17768e-06
ADAM17	37.5691	2.34305	1.60448	8.78504	8.09936	0.738573	0.00457268
ADAM19	13.2597	0.459032	1.02797	2.73057	6.36403	-0.56894	0.0185095
ADAM22	23.7569	1.80322	1.03012	8.74413	6.92712	0.773105	0.00241709
ADAM23	13.5359	1.06847	0.293676	4.85924	1.89865	0.774798	3.22624e-05
ADAM32	7.45856	0.512775	0.0732864	2.11917	0.495973	0.439488	1.85641e-05
ADAM33	3.59116	0.420149	0.0821074	2.92672	0.607684	0.338041	0.0177875
ADAM9	44.7514	5.41944	0.968018	13.5868	6.05817	4.45142	4.46819e-26
ADAMTS1	13.8122	1.43602	0.661798	9.63976	5.95736	0.774224	0.00259101
ADAMTS10	4.14365	0.414565	0.126198	3.00553	0.729959	0.288367	0.0821739
ADAMTS12	3.03867	0.260089	0	1.17138	0	0.260089	0.00156807
ADAMTS13	5.52486	0.445669	0.213382	2.74808	1.63918	0.232287	0.0363138
ADAMTS18	4.14365	0.449067	0.00837565	2.77943	0.0126974	0.440691	0.00120583
ADAMTS3	4.41989	0.338803	0.133274	1.81489	1.0983	0.205528	0.0187089
ADAMTS4	5.8011	0.70266	0.00876443	4.77904	0.0139036	0.693895	5.35409e-05
ADAMTS5	3.59116	0.151944	0.211043	0.970737	1.47355	-0.0590988	0.794781
ADAMTS6	13.5359	0.664646	0.867329	3.23105	5.72539	-0.202683	0.86797
ADAMTS9	21.547	2.39795	0.532712	12.4178	3.65418	1.86524	2.00246e-08
ADAMTS9-AS2	8.56354	0.785209	0.104316	4.0938	0.785967	0.680893	1.08628e-05
ADAMTSL1	9.11602	0.809384	0.277986	4.73847	2.06209	0.531399	0.00141339
ADAMTSL4	5.52486	0.571972	0.0322239	3.50915	0.187947	0.539748	9.97003e-05
ADAR	56.3536	5.70869	2.76184	12.9663	16.1893	2.94685	2.00196e-09
ADARB1	4.69613	0.318222	0.234985	1.95963	1.58946	0.0832371	0.505911
ADAT1	16.0221	1.67344	0.458092	8.77512	3.55194	1.21534	3.29486e-06
ADAT2	9.66851	0.794891	0.196923	3.81661	1.33144	0.597968	0.000145138
ADAT3	4.14365	0.355828	0.0852816	1.83475	0.657479	0.270546	0.00725737
ADC	6.90608	0.537836	0.370427	3.23537	2.83788	0.167409	0.200462
ADCK1	7.73481	0.736697	0.366768	5.29479	2.8036	0.369929	0.145404
ADCK2	14.0884	1.5894	0.372243	9.244	2.75692	1.21716	1.24317e-05
ADCK3	19.0608	2.29041	0.343272	12.4922	2.40834	1.94714	5.62953e-10
ADCK4	15.7459	1.43634	0.459818	7.44841	3.03975	0.976523	9.45996e-05
ADCK5	4.97238	0.407014	0.235671	2.46058	2.06367	0.171344	0.0827549
ADCY1	14.9171	1.30369	0.728548	7.82588	5.90631	0.57514	0.0186573
ADCY2	11.326	0.904691	0.63818	5.67989	4.78308	0.266511	0.116664
ADCY3	14.9171	0.816952	0.629078	3.69879	3.61024	0.187874	0.196054
ADCY6	11.0497	0.972267	0.333294	5.68697	2.56469	0.638973	0.000672197
ADCY7	3.31492	0.263311	0.0461954	1.41835	0.265198	0.217116	0.0283616
ADCY8	17.4033	1.9035	0.455641	10.0704	3.55677	1.44786	2.01347e-07
ADCY9	10.221	0.922891	0.265504	4.83591	1.97289	0.657386	0.000232608
ADCYAP1R1	20.9945	1.95025	0.981199	11.49	7.07564	0.969049	0.00356213
ADD1	40.6077	4.04548	1.76576	13.5761	11.7823	2.27972	1.23615e-08
ADD2	8.56354	0.959057	0.155086	5.81311	1.16152	0.803971	5.45433e-05
ADD3	38.674	2.38175	2.68919	10.4464	15.6132	-0.307443	0.98063
ADH5	33.4254	3.76449	1.20224	15.4136	8.49469	2.56225	1.76645e-10
ADHFE1	18.232	1.20412	1.42164	6.78105	10.6615	-0.217516	0.959417
ADI1	36.1878	3.25111	1.90387	12.887	13.0302	1.34724	0.000458923
ADIPOR1	40.6077	4.19751	2.16656	16.3673	15.1252	2.03095	9.34296e-06
ADIPOR2	14.9171	1.04296	0.673281	5.35755	4.71078	0.369684	0.0218961
ADK	21.8232	1.88874	0.75342	8.7565	5.44317	1.13532	1.16619e-05
ADM	32.5967	4.15771	1.37916	20.4061	12.3126	2.77855	3.9844e-10
ADNP	26.5193	2.15219	0.873805	9.60275	6.01884	1.27838	4.61489e-06
ADNP2	16.8508	1.47071	0.524657	7.54077	3.92064	0.94605	2.51521e-05
ADO	9.11602	0.624152	0.281288	3.09014	1.84946	0.342863	0.012022
ADORA1	24.8619	2.95101	0.224228	11.9893	1.49445	2.72678	3.7386e-18
ADPGK	20.9945	2.08631	0.83536	10.6455	6.32249	1.25095	4.52821e-05
ADPRH	4.97238	0.590752	0.0170736	3.75727	0.0527629	0.573678	0.000259268
ADPRHL2	27.3481	2.8411	1.22591	13.4521	10.0049	1.61519	1.78898e-06
ADRA1A	3.03867	0.22402	0.0917053	1.35443	0.616113	0.132315	0.157552
ADRB1	4.69613	0.147029	0.25964	0.692539	1.39672	-0.112611	0.480832
ADRB2	2.48619	0.285908	0.137755	2.23802	1.70893	0.148154	0.12414
ADRBK1	13.8122	0.99629	0.458644	4.53878	3.39805	0.537646	0.00039554
ADRBK2	6.90608	0.539246	0.217803	3.45771	1.14819	0.321443	0.163313
ADRM1	45.8564	5.14335	1.71776	12.6964	11.7282	3.4256	2.17877e-13
ADSL	19.8895	2.0709	0.866898	10.9518	6.85268	1.204	0.000114432
ADSS	19.337	1.5352	0.593768	6.49123	4.11755	0.941434	6.57195e-06
ADSSL1	4.69613	0.531893	0.0305254	3.24841	0.168656	0.501368	0.000460562
AEBP1	31.768	3.27129	1.2523	15.6468	8.11319	2.01899	1.58396e-07
AEBP2	34.8066	2.09734	1.34868	7.56829	6.48123	0.748664	0.00243655
AEN	20.7182	1.83094	0.771618	9.89134	4.79102	1.05932	0.000326471
AES	56.6298	4.78244	2.16059	8.0988	10.4647	2.62185	1.82449e-11
AFAP1	20.9945	1.8027	0.851688	9.02529	6.25669	0.951013	0.000292136
AFAP1L1	7.73481	0.833836	0.00599124	4.89274	0.00649699	0.827844	1.34339e-06
AFF1	27.3481	2.18564	0.738167	8.5845	4.69494	1.44747	7.91227e-09
AFF3	14.9171	1.28468	0.48179	7.33904	2.9116	0.802885	0.000828115
AFF4	57.1823	4.85788	2.5705	12.0363	12.4929	2.28738	1.16928e-08
AFG3L1P	13.5359	1.07687	0.609908	5.96712	4.15854	0.466963	0.039178
AFG3L2	33.7017	2.9638	1.23194	10.9835	7.48355	1.73186	8.35747e-08
AFMID	11.326	0.805932	0.221947	3.6915	1.25321	0.583985	0.00034874
AFTPH	23.4807	1.90025	0.923717	9.50018	5.50775	0.97653	0.00125662
AGA	9.39227	0.907948	0.445021	5.65634	3.85469	0.462926	0.0117729
AGAP1	19.0608	1.57871	0.843277	8.32436	5.78996	0.735428	0.00627041
AGAP2	14.9171	1.69856	0.225003	9.32694	1.7589	1.47356	2.80369e-08
AGAP3	29.0055	2.62552	0.93616	11.0176	6.37268	1.68936	4.48572e-08
AGAP4	3.31492	0.233242	0.086232	1.09991	0.70685	0.14701	0.0301496
AGAP5	3.31492	0.17048	0.0596484	0.75741	0.228601	0.110832	0.104695
AGAP6	11.6022	0.78253	0.322615	3.82538	1.9758	0.459914	0.00253443
AGBL2	4.69613	0.192538	0.345097	1.01094	2.43982	-0.152559	0.783271
AGBL3	16.8508	1.21448	0.702098	5.69844	4.76331	0.512378	0.00306498
AGBL4	3.03867	0.183196	0.223212	1.10375	1.77847	-0.0400158	0.815273
AGBL5	20.9945	1.91232	0.923692	9.4332	6.93947	0.988631	0.000246041
AGER	3.8674	0.267841	0.179484	1.61089	1.18161	0.0883568	0.326211
AGFG1	36.7403	3.70421	1.11305	12.359	7.60203	2.59116	5.03322e-13
AGFG2	20.442	2.23789	0.293782	9.58669	2.29679	1.94411	7.07465e-13
AGGF1	37.0166	2.83338	1.61041	10.6493	9.38576	1.22298	0.000113041
AGK	32.0442	3.29355	0.825474	12.9348	5.49006	2.46808	3.26392e-12
AGL	30.1105	2.10842	2.03645	10.6648	13.8485	0.0719773	0.368653
AGMO	11.0497	0.79407	0.675459	4.74891	5.22444	0.11861	0.273634
AGPAT1	35.0829	3.61461	0.832779	11.5512	5.84724	2.78183	1.65357e-16
AGPAT2	11.326	1.29638	0.141141	6.98185	1.07832	1.15524	3.04948e-07
AGPAT3	27.0718	2.18044	1.05004	9.37912	7.03203	1.1304	2.60643e-05
AGPAT4	18.5083	1.85602	0.554466	9.24874	4.83433	1.30155	2.16176e-07
AGPAT4-IT1	6.35359	0.477599	0.306576	2.63994	2.95236	0.171022	0.0340966
AGPAT5	41.7127	4.656	1.17381	13.7286	8.00933	3.48218	4.62324e-18
AGPAT6	21.547	2.13952	0.525692	11.0075	3.46252	1.61382	5.93921e-07
AGPS	19.337	1.24925	0.657959	5.5847	3.95296	0.591294	0.00329389
AGRN	11.6022	0.825044	0.179996	3.97979	0.885054	0.645048	0.000164803
AGT	43.9227	3.84307	3.87186	18.4271	25.2075	-0.0287867	0.724568
AGTPBP1	11.8785	0.740035	0.668618	3.77595	4.82285	0.0714177	0.251372
AGTRAP	34.8066	3.41978	1.62151	13.4646	11.6414	1.79827	3.37778e-06
AGXT2L2	25.4144	2.70467	0.625446	11.6759	4.61516	2.07922	1.14372e-10
AHCTF1	29.8343	2.36918	1.04442	9.48104	7.09316	1.32476	4.99845e-07
AHCY	26.5193	2.87077	1.0004	14.0067	8.15622	1.87037	1.11136e-07
AHCYL1	61.8785	6.35502	3.61011	15.3764	19.6122	2.74491	2.10398e-07
AHCYL2	25.9669	2.31674	0.86107	10.7088	5.5869	1.45567	1.2164e-06
AHDC1	26.7956	1.36759	0.883977	3.96093	4.86053	0.483608	0.000375923
AHI1	53.0387	4.19447	2.46701	11.5404	12.9662	1.72746	6.03627e-06
AHNAK	30.663	3.76771	0.494175	15.1013	3.71087	3.27354	3.46666e-19
AHNAK2	10.4972	1.28642	0.106204	8.20049	1.01526	1.18022	5.62629e-08
AHR	23.7569	2.38459	0.410455	10.3865	3.10971	1.97413	4.31223e-13
AHSA1	37.0166	4.02164	1.19652	13.5332	8.373	2.82512	1.14253e-12
AHSA2	18.232	1.41508	0.757556	7.11944	5.20398	0.657527	0.00197838
AIDA	15.4696	1.17769	0.37122	4.97452	2.28105	0.806469	1.9379e-05
AIF1L	26.7956	1.55927	2.43245	8.86266	16.691	-0.873182	0.143749
AIFM1	11.8785	1.00427	0.471613	5.55167	3.67936	0.532658	0.00240553
AIFM2	7.45856	0.549953	0.436284	3.59997	3.2941	0.11367	0.59265
AIG1	35.0829	3.00567	1.82951	11.6273	11.9083	1.17616	0.000812019
AIM1	9.11602	0.622014	0.166586	2.76825	1.214	0.455428	9.97594e-05
AIMP1	44.7514	3.10481	2.61925	9.80557	13.3811	0.485559	0.173213
AIMP2	34.2541	2.95163	1.93443	12.3732	12.4718	1.0172	0.0139797
AIP	25.6906	2.28554	1.09173	10.5992	8.02881	1.19381	8.27099e-05
AJUBA	5.52486	0.499613	0.0804808	2.69519	0.605891	0.419132	0.000600513
AK1	24.0331	1.81761	1.34202	8.48197	9.69205	0.475594	0.0146327
AK2	57.4586	5.92516	2.94379	11.7372	16.2432	2.98137	7.12618e-09
AK3	33.4254	3.25435	1.26736	12.5265	8.7635	1.98699	1.54608e-07
AK4	56.9061	4.54018	3.85147	13.1681	18.8277	0.688706	0.343471
AK8	5.52486	0.180828	0.248274	0.700741	1.56675	-0.0674462	0.724124
AKAP1	8.01105	0.788717	0.20206	5.25492	1.30697	0.586657	0.00197039
AKAP10	17.9558	1.2279	0.877916	6.40243	5.99819	0.349989	0.0502755
AKAP11	17.4033	1.76291	0.388108	9.58619	2.60626	1.37481	2.70151e-06
AKAP12	37.8453	4.17036	1.39857	18.1926	8.99431	2.7718	1.35163e-10
AKAP13	39.5028	3.37569	1.60697	12.9656	9.35437	1.76872	2.3371e-06
AKAP2	5.8011	0.307699	0.0352604	0.986698	0.138193	0.272438	0.000334533
AKAP6	15.1934	1.69161	0.251307	9.77618	1.85711	1.44031	6.49014e-08
AKAP7	12.4309	0.60567	0.588035	3.2542	3.01782	0.0176343	0.922264
AKAP8	29.2818	2.62017	1.11495	11.3364	7.80363	1.50521	2.42562e-06
AKAP8L	30.663	3.45267	0.749955	14.4186	5.45704	2.70271	3.49927e-13
AKAP9	76.5193	5.36733	5.68483	10.5126	16.8358	-0.317498	0.0747702
AKD1	8.28729	0.639758	0.390068	4.01147	2.71942	0.24969	0.164365
AKIP1	25.9669	2.08705	1.49411	10.0209	10.5538	0.592938	0.0303378
AKIRIN1	60.221	5.87984	3.61434	13.1325	18.9324	2.2655	4.52693e-05
AKIRIN2	42.8177	4.48708	1.60462	12.8278	10.6437	2.88247	2.42529e-11
AKNA	3.31492	0.220273	0.118027	1.43091	0.714341	0.102246	0.286777
AKNAD1	6.07735	0.331998	0.264026	1.78929	1.5558	0.0679719	0.434869
AKR1A1	37.5691	2.98319	2.58857	12.879	16.8889	0.394614	0.290978
AKR1B1	41.7127	4.18837	2.19543	15.1738	14.9661	1.99294	5.3732e-05
AKR1C3	4.14365	0.394203	0.0869535	2.24982	0.680461	0.30725	0.00713841
AKR7A2	37.0166	3.52531	2.01299	13.7007	14.3978	1.51232	0.000169453
AKT1	27.6243	2.60355	1.06061	11.8904	7.74629	1.54294	4.37746e-07
AKT1S1	22.9282	1.84066	0.326938	5.83624	1.98374	1.51372	1.06585e-12
AKT2	28.7293	2.18499	0.810069	7.88059	4.80432	1.37493	6.49014e-08
AKT3	14.6409	1.18806	0.413525	6.65027	2.38041	0.774532	0.00110002
AKTIP	19.8895	2.03001	0.619249	9.86482	5.50228	1.41077	4.13562e-08
ALAD	13.8122	1.30457	0.249995	6.93678	1.60542	1.05457	1.24608e-06
ALAS1	21.8232	2.16719	0.927514	11.3746	7.0524	1.23968	4.56531e-05
ALCAM	27.3481	1.60438	1.77821	7.96252	10.8805	-0.173829	0.960352
ALDH16A1	7.18232	0.598817	0.134017	3.43485	0.660176	0.4648	0.00658357
ALDH18A1	18.5083	1.79295	0.639522	9.53558	4.55783	1.15343	8.96889e-05
ALDH1A1	2.76243	0.0804498	0.276338	0.616501	2.05694	-0.195889	0.0744854
ALDH1B1	13.8122	1.27868	0.189456	7.27077	1.19808	1.08922	9.59658e-06
ALDH1L1	31.4917	2.49577	1.78247	11.6637	11.8296	0.713296	0.0166122
ALDH1L2	5.24862	0.286086	0.375327	1.7214	2.81926	-0.0892416	0.807203
ALDH2	15.7459	1.10699	1.22865	7.02702	9.27677	-0.121663	0.913575
ALDH3A2	34.2541	3.28357	1.80733	13.656	13.7666	1.47624	8.59097e-05
ALDH3B1	8.56354	0.812058	0.0958071	4.17948	0.680022	0.716251	1.01773e-05
ALDH4A1	10.7735	1.28486	0.181201	7.95316	1.44307	1.10366	4.16069e-06
ALDH5A1	6.62983	0.350986	0.50241	2.26612	3.64558	-0.151424	0.673961
ALDH6A1	22.3757	2.28032	0.923757	11.6667	7.60987	1.35656	5.05227e-06
ALDH7A1	45.5801	3.9431	3.0724	14.9568	18.4762	0.870693	0.0925462
ALDH9A1	35.0829	3.41423	2.10445	15.5722	15.0202	1.30978	0.00292608
ALDOA	88.674	10.2774	8.20987	7.84116	19.1745	2.06757	2.31639e-06
ALDOC	49.4475	5.0361	4.1308	21.1752	27.1054	0.905296	0.243253
ALG1	19.6133	1.87916	0.774759	9.76998	6.06851	1.1044	4.59852e-05
ALG10	5.52486	0.412594	0.188429	2.32313	1.51921	0.224166	0.0350043
ALG10B	3.8674	0.287038	0.120763	1.77115	0.661387	0.166275	0.307863
ALG11	8.28729	0.631369	0.245772	3.3788	1.626	0.385597	0.0137316
ALG12	11.0497	0.99804	0.382184	5.43737	3.27796	0.615856	0.000822907
ALG13	33.7017	2.49479	1.58132	9.00709	10.0057	0.913474	0.000872701
ALG14	17.9558	1.54557	0.632493	7.35478	4.23694	0.913076	0.000140375
ALG2	20.1657	1.88674	0.908994	10.1888	7.31689	0.97775	0.00039198
ALG3	24.0331	2.70486	0.718765	12.6479	5.839	1.9861	2.07875e-09
ALG5	25.1381	1.92338	1.66569	9.99733	11.3094	0.257697	0.274807
ALG6	14.6409	1.04829	0.672749	5.81966	4.72451	0.37554	0.078431
ALG8	23.7569	2.13067	1.13345	10.9722	8.36314	0.997226	0.00119506
ALG9	18.5083	1.35375	0.831582	7.05335	5.83324	0.522173	0.0215723
ALK	4.14365	0.365147	0.0996028	2.07629	0.893129	0.265545	0.00725737
ALKBH1	8.01105	0.874322	0.207448	5.31825	1.77635	0.666874	0.000699481
ALKBH2	34.5304	2.86575	1.95686	11.5215	12.8414	0.908892	0.0102338
ALKBH3	19.8895	1.80618	0.812899	9.17942	6.39942	0.993276	5.98657e-05
ALKBH4	23.2044	2.43575	0.642286	11.267	4.7435	1.79346	4.53658e-09
ALKBH5	33.4254	3.58622	0.86904	12.7311	6.06734	2.71718	4.03286e-14
ALKBH6	14.9171	1.20011	0.509209	5.5316	3.49958	0.690898	0.000634648
ALKBH7	32.0442	3.03705	1.03871	10.4627	6.89108	1.99833	3.47211e-09
ALKBH8	3.31492	0.191237	0.186975	0.976375	1.57208	0.0042618	0.301105
ALMS1	13.2597	0.722155	0.709227	3.9069	4.94462	0.0129275	0.463106
ALOX12	3.8674	0.262879	0.100017	1.44501	0.514321	0.162862	0.129446
ALOX12P2	3.8674	0.187435	0.229796	0.932412	1.50129	-0.0423615	0.984123
ALPK1	7.45856	0.647412	0.215821	3.34705	1.71114	0.431591	0.00186021
ALPK3	5.24862	0.389199	0.192772	2.18048	1.54054	0.196427	0.0525696
ALPL	4.41989	0.463838	0.0871838	2.95304	0.684551	0.376654	0.00433055
ALS2	24.3094	1.4834	1.67521	7.13651	12.0967	-0.191809	0.507192
ALS2CR12	2.76243	0.289542	0.0621672	1.92627	0.399839	0.227375	0.0739728
ALS2CR8	7.18232	0.428484	0.376054	2.40447	2.7515	0.0524306	0.478923
ALX3	2.48619	0.160136	0.0490652	0.624801	0.435737	0.111071	0.0283979
ALYREF	27.0718	2.18983	1.13629	8.60987	7.03834	1.05353	0.000174209
AMACR	4.41989	0.405307	0.0419443	1.97939	0.318438	0.363363	0.000836014
AMBRA1	12.7072	1.02421	0.383863	5.2296	2.92744	0.640344	0.00020747
AMD1	45.0276	4.86756	1.60066	15.6931	11.4505	3.26689	3.98633e-14
AMDHD2	8.01105	0.806399	0.279122	4.89328	2.33306	0.527278	0.00271123
AMFR	31.2155	2.98833	1.15027	12.8377	7.85427	1.83806	4.46192e-07
AMH	5.24862	0.197302	0.332612	1.32853	1.96758	-0.13531	0.135033
AMIGO2	5.24862	0.663062	0	4.29945	0	0.663062	2.54186e-05
AMIGO3	4.41989	0.525279	0.049779	3.41676	0.448509	0.4755	0.00082917
AMMECR1	9.39227	0.844149	0.18484	4.51965	1.19357	0.659309	0.000197688
AMMECR1L	16.8508	1.22165	0.619251	6.28947	4.01599	0.602402	0.0203349
AMN1	14.6409	0.726915	1.32283	4.47771	9.37654	-0.595915	0.0886626
AMOT	5.24862	0.422225	0.187838	2.66706	1.34491	0.234387	0.0504871
AMOTL1	17.9558	1.45425	0.554957	6.58711	3.95531	0.899292	2.07933e-05
AMOTL2	17.9558	1.58272	0.853757	8.99054	6.36353	0.728965	0.00516881
AMPD2	27.3481	2.87987	0.941465	13.5001	6.92965	1.9384	2.44854e-08
AMPD3	3.03867	0.257147	0.0162707	1.30071	0.0479174	0.240876	0.00972676
AMPH	8.01105	0.45583	0.552743	2.93123	4.01016	-0.0969127	0.833521
AMT	6.90608	0.577913	0.277044	3.48036	2.02296	0.30087	0.087718
AMY2B	8.83978	0.520973	0.395129	2.63702	2.65772	0.125844	0.190818
AMZ1	4.14365	0.232792	0.253821	1.58492	1.70293	-0.0210289	0.824619
AMZ2	37.8453	2.68511	2.32941	11.2575	14.2112	0.355695	0.248537
AMZ2P1	22.9282	1.28807	1.80064	7.62821	11.111	-0.512572	0.142737
ANAPC1	25.1381	1.7047	0.859308	6.43488	4.98426	0.845391	0.000170375
ANAPC10	19.337	1.25071	1.16065	5.88284	8.00454	0.0900542	0.163163
ANAPC11	81.2155	5.86449	6.29745	7.25969	14.6581	-0.43296	4.29198e-05
ANAPC13	49.4475	4.25237	3.18741	14.2911	18.4011	1.06495	0.109439
ANAPC16	47.2376	3.72362	2.15438	10.5277	10.9397	1.56923	3.06698e-05
ANAPC2	12.7072	0.770224	0.214603	3.35033	1.09626	0.555621	0.000114944
ANAPC4	16.8508	1.57801	0.706388	8.69173	5.19882	0.871623	0.000745615
ANAPC5	47.7901	4.97289	2.56786	16.0844	15.9823	2.40503	3.01189e-06
ANAPC7	25.9669	2.25668	1.20933	11.1598	8.5613	1.04734	0.000267959
ANG	8.83978	0.961815	0.152194	6.01884	1.1104	0.809621	3.13185e-05
ANGEL1	11.8785	0.988037	0.337351	5.10493	2.35931	0.650686	0.00021128
ANGEL2	24.3094	1.93618	1.00514	9.41025	6.12889	0.931047	0.00261628
ANGPT1	9.94475	1.09726	0.14875	6.09857	1.21937	0.948512	4.81061e-06
ANGPT2	4.69613	0.345517	0.244433	2.1667	1.63893	0.101084	0.507315
ANGPTL1	3.59116	0.145619	0.375692	0.854398	3.19212	-0.230074	0.414226
ANGPTL2	17.4033	1.64548	0.5956	8.57708	4.59568	1.04988	4.46634e-05
ANGPTL4	14.6409	2.02704	0.232586	13.7003	2.08841	1.79446	1.07486e-08
ANK2	45.0276	3.4802	2.25694	12.6661	12.5193	1.22326	0.000606039
ANK3	10.4972	1.04869	0.329727	6.59256	2.38345	0.718968	0.00122541
ANKAR	11.8785	0.706391	0.719166	3.90871	4.90583	-0.0127753	0.568783
ANKDD1A	13.5359	0.784587	0.436045	3.1735	2.91808	0.348542	0.00186176
ANKFN1	14.0884	0.822974	0.818137	5.0676	4.9832	0.00483698	0.739342
ANKFY1	27.0718	2.42427	1.2071	11.2923	9.11898	1.21717	6.27271e-05
ANKH	18.5083	1.82332	0.237324	8.76565	1.22522	1.586	2.61402e-10
ANKHD1	20.1657	1.34281	0.618568	5.3899	3.6741	0.724241	0.000552252
ANKHD1-EIF4EBP3	3.59116	0.195708	0.168987	0.912812	1.13911	0.0267212	0.455479
ANKIB1	37.8453	3.36624	1.43426	12.579	8.6161	1.93198	1.04494e-07
ANKLE2	25.4144	2.21326	1.27451	10.9102	8.67209	0.938753	0.00237021
ANKMY1	5.24862	0.520647	0.145327	3.3953	1.00562	0.37532	0.0156248
ANKMY2	19.0608	1.77342	0.816611	10.0121	6.11152	0.956809	0.000516858
ANKRA2	19.8895	1.59266	0.978506	8.88021	7.29706	0.614152	0.0138707
ANKRD10	66.2983	5.12997	4.41219	12.1171	18.3933	0.717776	0.388031
ANKRD11	56.0773	4.60954	2.60798	9.90103	13.443	2.00156	3.51306e-06
ANKRD12	52.7624	3.93759	3.08378	12.9413	14.5767	0.853817	0.0261062
ANKRD13A	22.9282	1.60883	1.18616	7.41662	7.55942	0.422672	0.0309393
ANKRD13B	8.83978	0.459615	0.276879	2.306	1.16729	0.182736	0.459204
ANKRD13C	25.1381	2.34316	0.834592	10.2438	5.8857	1.50857	7.11876e-07
ANKRD13D	16.8508	1.45667	0.534949	7.40354	3.56526	0.921724	7.99335e-05
ANKRD16	3.59116	0.322149	0.103546	2.01012	0.756215	0.218603	0.0678019
ANKRD17	38.674	3.73576	1.4846	14.4802	9.00127	2.25115	1.39538e-08
ANKRD19P	9.39227	0.33073	0.425272	1.39511	2.387	-0.0945418	0.746136
ANKRD20A4	3.59116	0.0708838	0.0830191	0.212279	0.199746	-0.0121353	0.446747
ANKRD20A5P	4.97238	0.0744713	0.250145	0.277701	0.834049	-0.175674	0.0238475
ANKRD20A8P	4.41989	0.119583	0.100198	0.409324	0.254389	0.0193856	0.993205
ANKRD20A9P	3.03867	0.0994455	0.0429835	0.533062	0.0878308	0.056462	0.411915
ANKRD24	2.76243	0.223841	0.193273	1.53866	1.67433	0.030568	0.58173
ANKRD26	17.9558	1.04667	0.999417	5.25129	6.64771	0.0472546	0.37609
ANKRD27	9.66851	0.848996	0.288785	4.49346	2.2194	0.560211	0.000675079
ANKRD28	19.6133	1.54046	1.01854	8.67302	6.93673	0.521924	0.0273974
ANKRD30BL	14.6409	0.3478	0.366406	0.841385	0.977841	-0.0186065	0.666808
ANKRD32	16.8508	1.0299	1.1155	5.35726	7.67039	-0.0856024	0.584763
ANKRD35	13.5359	1.18125	0.645556	6.77678	4.78784	0.535691	0.0202905
ANKRD36	63.2597	4.35079	3.2477	10.3725	13.9696	1.1031	0.00190051
ANKRD36B	61.0497	4.21614	2.9976	10.3203	13.4954	1.21854	0.000345621
ANKRD36BP1	5.52486	0.444148	0.121936	2.38119	0.812181	0.322212	0.0102845
ANKRD36BP2	2.76243	0.197252	0	0.868616	0	0.197252	0.00261021
ANKRD37	11.0497	0.750241	0.553668	4.12398	3.72085	0.196573	0.146583
ANKRD39	16.2983	1.30568	0.689033	6.44984	5.37331	0.616644	0.00111447
ANKRD40	42.5414	2.66703	1.23822	8.41317	5.38099	1.42881	5.20326e-07
ANKRD42	9.94475	0.922959	0.18613	4.82706	1.29125	0.73683	2.28106e-05
ANKRD44	13.5359	1.10925	0.418566	5.79932	3.44914	0.690688	0.000144015
ANKRD45	5.8011	0.229277	0.430345	1.35579	3.13844	-0.201068	0.51329
ANKRD46	10.7735	0.813221	0.648748	4.94065	5.14609	0.164474	0.209955
ANKRD49	13.2597	0.772538	0.593201	3.94749	3.86472	0.179337	0.111192
ANKRD50	12.4309	0.793172	0.904563	5.44495	6.3809	-0.111391	0.661305
ANKRD52	26.5193	2.06717	0.910943	9.62811	5.51202	1.15623	3.38299e-05
ANKRD53	4.14365	0.281416	0.229062	1.63898	1.70691	0.0523543	0.492424
ANKRD54	16.5746	1.89956	0.462578	11.1798	3.72235	1.43698	6.8686e-06
ANKRD6	8.83978	0.877158	0.199295	5.15832	1.5754	0.677863	0.000156124
ANKRD65	4.14365	0.558639	0.0450989	3.97628	0.368137	0.51354	0.00131474
ANKRD7	3.31492	0.17232	0.252961	0.971625	1.96346	-0.0806409	0.979799
ANKRD9	9.66851	0.853472	0.167552	4.54458	1.12882	0.685919	3.36524e-05
ANKS1A	9.11602	0.811953	0.367812	4.8453	2.74441	0.444142	0.0130656
ANKS1B	13.2597	0.924431	0.80503	5.72025	5.78752	0.119401	0.307609
ANKS3	19.337	1.76789	0.573718	8.83879	3.92863	1.19418	8.43972e-06
ANKS6	12.7072	1.11455	0.429487	5.9721	3.15386	0.685063	0.000585376
ANKZF1	16.8508	1.69797	0.53466	9.83421	3.85587	1.16331	4.89172e-05
ANLN	11.326	0.889891	0.523623	4.92734	3.89271	0.366268	0.0544693
ANO10	15.4696	1.33823	0.383636	6.81469	2.74735	0.954594	1.46275e-05
ANO5	7.18232	0.553284	0.239295	3.12783	1.6403	0.313989	0.0252288
ANO6	29.8343	2.82643	0.711822	10.0594	5.53206	2.11461	2.91008e-13
ANO8	5.24862	0.355033	0.156325	2.14353	0.861776	0.198708	0.127465
ANP32A	37.0166	1.95238	1.2777	4.7871	6.30885	0.674677	5.96244e-05
ANP32B	49.1713	3.65975	2.70865	11.2584	13.8959	0.9511	0.0163635
ANP32E	51.9337	3.66785	2.30449	9.98118	10.5864	1.36336	9.23966e-05
ANTXR1	25.6906	2.32841	0.925889	11.8082	6.41969	1.40253	5.86585e-06
ANTXR2	10.221	0.842064	0.366447	4.72997	2.95118	0.475617	0.00724043
ANXA1	51.105	7.15809	2.37065	18.0269	17.69	4.78745	1.43063e-16
ANXA11	8.83978	0.88414	0.171866	4.6892	1.49146	0.712273	3.86824e-05
ANXA2	51.9337	7.34626	2.5438	21.6351	17.4277	4.80247	5.31936e-18
ANXA2P2	40.3315	2.15128	0.552847	3.51943	1.57546	1.59843	2.05867e-16
ANXA4	8.01105	0.618007	0.397995	3.54106	3.18325	0.220012	0.0629794
ANXA5	78.1768	9.05364	5.53506	6.88286	22.3609	3.51858	1.98111e-10
ANXA6	21.2707	1.68809	0.880228	8.95279	5.65888	0.807858	0.00281919
ANXA7	31.4917	2.92793	1.66522	13.14	12.5191	1.26271	0.000694818
AP1AR	20.7182	1.80753	0.684126	8.40916	4.80548	1.12341	1.45478e-05
AP1B1	25.6906	2.31472	0.63583	10.012	3.67439	1.67889	7.44701e-09
AP1G1	30.9392	2.23167	1.50679	9.87302	9.12699	0.72488	0.0100202
AP1G2	12.9834	0.866772	0.66029	4.51973	4.91176	0.206483	0.0874685
AP1M1	36.4641	3.77625	1.64257	15.1667	11.7044	2.13368	5.695e-07
AP1S1	32.0442	2.33779	0.670689	6.25906	3.87862	1.6671	8.07846e-13
AP1S2	41.4365	4.83461	1.14305	13.9773	8.16122	3.69155	1.48885e-18
AP2A1	26.5193	2.39122	0.456385	8.53063	3.11083	1.93483	4.48301e-14
AP2A2	30.1105	1.77494	0.62211	5.7412	2.36515	1.15283	1.2627e-07
AP2B1	45.8564	3.57045	2.31032	13.9316	13.4918	1.26013	0.00170864
AP2M1	67.4033	6.93366	4.33594	12.5573	20.8732	2.59772	1.62011e-05
AP2S1	50.5525	4.30652	2.09715	9.33089	11.1112	2.20937	4.68658e-08
AP3B1	24.8619	2.20256	1.14257	10.8463	8.10916	1.05998	0.000373556
AP3B2	5.24862	0.410449	0.308237	2.60435	2.517	0.102212	0.302164
AP3D1	43.6464	4.33435	1.39771	12.6041	8.87014	2.93665	9.58567e-15
AP3M1	20.1657	1.74292	0.964344	9.17628	7.1914	0.778574	0.00468441
AP3M2	10.7735	0.897506	0.478623	5.64126	3.91515	0.418883	0.0236094
AP3S1	38.674	3.51294	1.65992	11.9312	10.7849	1.85301	8.87669e-07
AP3S2	16.0221	1.14927	0.320114	4.19845	1.88911	0.829155	8.35216e-07
AP4B1	19.337	1.44703	1.02559	7.56225	7.62256	0.421444	0.0537428
AP4E1	11.326	0.563329	0.358874	2.77625	1.80678	0.204455	0.170075
AP4M1	24.5856	2.25888	0.956513	10.6059	7.23403	1.30237	3.93165e-06
AP4S1	10.7735	0.882434	0.202615	4.28218	1.27422	0.679819	2.23853e-05
AP5B1	4.69613	0.382318	0.149834	2.23277	1.21448	0.232484	0.0391069
APAF1	7.18232	0.530141	0.264043	3.07635	1.63459	0.266098	0.130666
APBA1	9.11602	0.691533	0.386801	4.30333	2.42656	0.304732	0.126411
APBA2	29.2818	3.15748	0.967192	14.1753	7.11072	2.19028	1.6166e-09
APBA3	12.4309	1.16192	0.4625	6.65678	3.39078	0.699415	0.00235811
APBB1	24.3094	2.23825	0.871327	10.9931	6.20002	1.36692	1.77775e-06
APBB2	24.5856	1.61546	1.33053	8.31482	8.50392	0.28493	0.27975
APBB3	16.2983	1.54882	0.493152	8.4215	3.72601	1.05567	5.7446e-06
APC	44.7514	4.09503	2.12	13.5292	13.3089	1.97503	1.11196e-06
APC2	37.5691	2.7713	1.73362	9.53319	10.6532	1.03769	0.000166064
APCDD1	16.2983	1.42342	0.437199	7.57114	2.73665	0.986218	0.000219134
APEH	26.2431	2.52415	0.958189	11.7075	7.04313	1.56596	6.77423e-07
APEX1	48.895	6.06294	2.10384	14.9348	15.4152	3.9591	1.00221e-13
APEX2	13.5359	1.38804	0.431538	7.73604	3.36484	0.956501	0.000131782
APH1A	22.6519	2.49981	0.435348	11.128	2.86883	2.06446	1.13004e-11
APH1B	17.1271	1.32841	0.686193	6.81279	4.67817	0.642222	0.00151765
API5	34.2541	3.08622	1.59232	12.1955	10.8949	1.49391	2.1815e-05
APIP	21.8232	1.74243	0.830282	7.4699	5.65097	0.912144	0.000152211
APITD1	11.0497	0.718005	0.506777	3.40375	3.18417	0.211228	0.161764
APLF	1.9337	0.102165	0.104259	0.727637	0.754113	-0.00209436	0.741592
APLN	9.94475	1.06511	0.148843	6.03499	0.947037	0.916271	1.4254e-05
APLP1	32.0442	3.77925	0.6994	13.6073	5.27869	3.07985	1.15355e-16
APLP2	60.221	7.3103	2.61065	11.0995	15.3981	4.69965	1.53936e-20
APOA1BP	50	3.87155	3.02193	10.8532	17.712	0.849628	0.0379361
APOBEC3C	9.11602	0.947946	0.156606	5.40494	0.936585	0.791339	7.0575e-05
APOBEC3F	4.41989	0.268054	0.0603264	1.21859	0.235845	0.207728	0.0528398
APOBEC3G	4.97238	0.456727	0.0269103	2.58895	0.131074	0.429817	0.000278006
APOD	7.18232	0.889218	0.127933	5.78602	1.36776	0.761284	0.000142085
APOE	25.6906	2.82625	0.992905	15.4514	7.70814	1.83334	1.48019e-06
APOL2	26.5193	1.89823	0.569272	7.6262	3.32112	1.32896	3.60655e-09
APOL4	15.1934	1.99956	0.367701	13.1131	2.64839	1.63186	8.80159e-07
APOL6	12.4309	1.21145	0.250552	6.44228	1.96375	0.960896	4.22701e-06
APOLD1	8.83978	0.447943	0.251796	1.97445	1.14443	0.196147	0.0904859
APOM	6.35359	0.483526	0.233192	2.62487	1.78534	0.250334	0.0325925
APOO	32.5967	2.51706	1.96419	10.5376	12.7212	0.552875	0.0479849
APOOL	9.39227	0.554921	0.647667	3.70874	4.19036	-0.0927459	0.532703
APOPT1	33.9779	3.02206	1.14701	9.95995	7.12156	1.87505	8.68605e-09
APP	40.3315	3.59747	1.45533	11.6275	8.61134	2.14215	2.37774e-09
APPBP2	24.0331	1.89436	1.17931	9.25973	8.40093	0.715044	0.00645581
APPL1	32.5967	2.44776	1.55545	10.1045	9.14824	0.89231	0.00237317
APPL2	29.0055	2.30747	1.71541	10.9152	12.0149	0.592067	0.0566959
APRT	52.4862	4.3224	3.40215	13.5348	16.6611	0.920244	0.128396
APTX	27.3481	2.39827	1.35575	11.4633	9.84845	1.04252	0.000812163
AQP1	8.83978	0.835991	0.27679	5.81234	1.81481	0.5592	0.0137956
AQP11	5.24862	0.310002	0.285832	1.81818	2.28591	0.02417	0.303214
AQP4	60.221	4.68261	6.16197	20.9903	22.5169	-1.47936	0.00131129
AQP5	2.48619	0.118634	0.0751587	0.446459	0.501657	0.0434753	0.351609
AQR	35.9116	2.9307	1.49107	11.6709	9.38532	1.43963	1.89096e-05
AR	11.326	1.05999	0.190849	5.48299	1.33374	0.869141	1.94062e-06
ARAF	29.558	3.04806	0.786744	11.7592	5.57186	2.26131	1.91094e-12
ARAP1	20.9945	1.79171	0.897883	8.68675	6.57436	0.893831	0.000449085
ARAP2	33.9779	3.21082	1.19858	13.3332	8.27301	2.01224	5.38839e-09
ARAP3	12.9834	0.833872	0.461799	3.64989	3.33561	0.372072	0.00163449
ARC	53.3149	5.57809	3.44592	19.49	19.3776	2.13217	2.89876e-05
ARCN1	43.6464	4.07995	1.85601	13.5959	11.8303	2.22393	2.09368e-08
ARF1	71.547	7.83878	5.06784	9.90159	25.0724	2.77094	0.00284149
ARF3	43.3702	3.94431	1.41785	10.2574	9.22348	2.52646	1.16257e-12
ARF4	80.3867	7.41265	7.03556	10.9695	21.1238	0.377088	0.00528472
ARF5	67.4033	5.9549	5.17461	12.6129	20.9289	0.780286	0.470522
ARF6	38.674	3.79835	1.02041	12.5197	5.7377	2.77794	2.55104e-13
ARFGAP1	21.8232	1.82218	0.693175	9.34451	4.62026	1.12901	3.22702e-05
ARFGAP2	30.663	3.25518	1.02261	14.4103	7.11333	2.23257	2.77269e-09
ARFGAP3	22.6519	1.77062	1.31293	8.66651	9.94542	0.457688	0.0436029
ARFGEF1	18.7845	1.40866	0.703443	6.80716	4.78879	0.705213	0.00156518
ARFGEF2	27.0718	2.89331	0.740161	12.5231	5.20381	2.15315	1.51923e-10
ARFIP1	17.9558	1.45287	0.799506	7.48129	5.46316	0.653368	0.00507811
ARFIP2	24.8619	2.70106	0.795829	12.6294	6.27163	1.90523	2.30578e-08
ARFRP1	21.547	2.4032	0.548645	11.7726	4.45269	1.85455	1.96545e-09
ARG2	9.94475	0.762935	0.255694	4.0437	1.94816	0.50724	0.00108911
ARGLU1	65.1934	5.27977	3.30281	9.7517	14.4657	1.97696	1.50463e-05
ARHGAP1	58.2873	3.76143	2.85554	8.85938	11.7972	0.905889	0.00822207
ARHGAP10	6.90608	0.539461	0.182735	2.62953	1.49944	0.356726	0.00128818
ARHGAP11A	3.8674	0.287136	0.0502984	1.50585	0.296912	0.236838	0.0110886
ARHGAP12	25.4144	2.49882	0.702689	11.3877	4.57598	1.79613	1.6018e-08
ARHGAP17	29.0055	2.16639	0.871808	8.23595	4.60688	1.29459	1.85719e-06
ARHGAP18	4.14365	0.358762	0.0776537	1.86297	0.594458	0.281108	0.00685583
ARHGAP19	3.03867	0.19055	0.134949	1.0821	1.02426	0.0556007	0.410118
ARHGAP20	5.52486	0.282422	0.292765	1.58699	1.90079	-0.0103435	0.993857
ARHGAP21	44.7514	3.49622	2.22084	11.4332	12.5876	1.27538	0.000247791
ARHGAP23	18.232	1.0184	0.653479	4.21962	3.83192	0.364926	0.016317
ARHGAP24	4.97238	0.139765	0.472584	0.720743	3.25365	-0.332819	0.161251
ARHGAP26	18.5083	1.87133	0.473077	10.4404	3.03025	1.39826	2.08163e-06
ARHGAP29	21.547	2.51173	0.363861	11.2999	2.95177	2.14787	1.05601e-12
ARHGAP30	2.48619	0.213752	0.0899561	1.58001	0.710966	0.123796	0.353402
ARHGAP31	16.0221	1.40565	0.546441	7.25472	4.18479	0.859205	0.000113791
ARHGAP32	20.7182	1.76945	0.58908	9.03785	3.45784	1.18038	1.52531e-05
ARHGAP33	12.7072	0.885598	0.277705	4.51417	1.65761	0.607893	0.000140578
ARHGAP35	29.558	2.96643	0.489966	11.0614	3.72608	2.47646	1.64732e-17
ARHGAP39	9.11602	0.698669	0.203776	3.41363	1.1486	0.494893	0.00125169
ARHGAP4	4.14365	0.460628	0.0462124	3.01307	0.213887	0.414416	0.00609341
ARHGAP42	15.7459	1.23095	0.741702	6.75993	4.79198	0.48925	0.0488214
ARHGAP5	27.6243	3.01818	0.629165	12.3684	4.41883	2.38901	9.11558e-13
ARHGAP5-AS1	3.59116	0.322203	0.0447735	1.66157	0.362845	0.277429	0.00377198
ARHGDIA	54.1436	3.72753	1.58587	5.53424	7.57066	2.14167	1.07284e-13
ARHGEF1	22.6519	1.98579	0.561297	8.39963	3.56962	1.42449	2.92449e-08
ARHGEF10	19.8895	1.83949	0.541146	9.07454	3.9718	1.29834	1.844e-07
ARHGEF10L	10.7735	1.04264	0.341061	6.58616	2.52733	0.701576	0.00233705
ARHGEF11	9.39227	0.639728	0.513198	3.64692	4.09904	0.12653	0.124382
ARHGEF12	28.1768	2.3196	1.24086	10.6831	7.84918	1.07873	0.000499244
ARHGEF17	25.1381	2.85571	0.669969	13.5956	5.31244	2.18574	2.98176e-11
ARHGEF18	12.4309	1.03512	0.429617	5.34937	3.19171	0.605508	0.00093632
ARHGEF2	13.5359	1.25456	0.32885	6.78943	2.27362	0.925714	3.33691e-05
ARHGEF26	44.1989	4.45506	1.87637	14.0429	11.9782	2.5787	7.45491e-10
ARHGEF26-AS1	9.66851	0.676845	0.400236	3.61229	2.58346	0.276609	0.0759735
ARHGEF3	25.9669	2.74498	0.630626	11.6367	4.40664	2.11436	1.07364e-11
ARHGEF37	2.48619	0.1112	0.166114	0.573964	1.04573	-0.0549133	0.756198
ARHGEF4	13.2597	1.08969	0.682305	6.61991	4.91991	0.407384	0.101253
ARHGEF40	29.8343	3.00401	1.1256	13.0805	7.83375	1.8784	1.52216e-07
ARHGEF6	41.989	3.77835	2.18764	15.1657	14.2009	1.59072	6.31104e-05
ARHGEF7	28.1768	2.40113	1.11842	10.3031	7.91711	1.2827	5.7586e-06
ARHGEF9	13.5359	0.930028	0.642187	4.55983	4.40841	0.287841	0.0306243
ARID1A	53.5912	4.23967	2.78479	12.3798	14.0909	1.45488	0.000301201
ARID1B	30.1105	2.19921	1.18198	8.94313	7.86677	1.01724	6.2507e-05
ARID2	38.674	1.89043	2.14918	8.14046	9.1127	-0.25875	0.467689
ARID3B	4.41989	0.301224	0.226794	1.8085	1.71945	0.0744296	0.372111
ARID4A	31.768	2.69022	1.41184	11.7626	8.76668	1.27838	0.000157302
ARID4B	56.0773	4.22344	3.3928	11.6569	17.0499	0.830639	0.0562733
ARID5A	22.9282	3.13063	0.497286	16.6028	4.04483	2.63334	1.52346e-12
ARID5B	54.1436	6.11179	1.88251	11.9059	11.1496	4.22928	2.86009e-20
ARIH1	31.2155	2.6096	1.3611	11.436	8.69311	1.2485	3.27893e-05
ARIH2	41.4365	3.66126	1.84979	14.5058	10.8441	1.81147	6.49071e-06
ARL1	30.663	2.64192	1.35507	11.4101	8.76058	1.28685	7.58626e-05
ARL10	4.97238	0.446898	0.0850328	2.36017	0.659227	0.361865	0.00166323
ARL13B	35.6354	2.54365	1.78966	9.16846	10.7342	0.753985	0.0081934
ARL16	29.558	2.49048	1.48502	10.9054	9.90352	1.00546	0.00343265
ARL17A	19.8895	0.814369	0.747604	3.00814	3.18155	0.0667654	0.433999
ARL2	36.4641	3.76413	1.18957	11.6866	8.25625	2.57457	1.14309e-11
ARL2BP	52.7624	4.72947	3.6952	14.9336	21.2834	1.03427	0.180738
ARL3	37.5691	2.14975	3.01854	9.19885	15.7548	-0.868789	0.0624247
ARL4A	51.3812	4.3804	3.74797	15.1182	21.0218	0.632438	0.464296
ARL4C	47.7901	4.64954	2.28203	15.0822	13.585	2.36751	1.78707e-07
ARL4D	14.9171	1.47697	0.361506	8.02959	2.78781	1.11546	3.57211e-06
ARL5A	38.3978	3.51362	1.90449	13.2558	12.218	1.60913	4.47925e-05
ARL5B	6.07735	0.351787	0.325781	1.78377	2.55465	0.0260057	0.262394
ARL6	7.18232	0.493754	0.392796	2.88816	2.5956	0.100958	0.485744
ARL6IP1	76.2431	8.1296	5.27323	8.89121	21.3793	2.85637	3.44393e-07
ARL6IP4	51.3812	4.92264	2.19329	11.1246	12.591	2.72936	1.70838e-09
ARL6IP5	60.221	6.24519	3.47324	12.3297	19.2494	2.77195	3.33216e-06
ARL6IP6	33.1492	2.689	1.53642	10.4864	10.1712	1.15257	0.000192953
ARL8A	47.2376	2.53453	1.7842	5.33405	7.76003	0.750332	0.000678921
ARL8B	41.1602	3.73863	1.95938	14.0976	12.2035	1.77925	1.48929e-05
ARMC1	20.1657	1.86276	0.882102	9.68976	6.56817	0.980662	0.000423062
ARMC10	38.9503	3.69859	1.51472	12.5972	10.0617	2.18387	5.12334e-09
ARMC2	7.73481	0.730789	0.195154	4.70918	1.17872	0.535635	0.00305629
ARMC5	13.8122	1.28554	0.315624	6.41406	2.19257	0.969918	6.78161e-06
ARMC6	17.6796	2.00919	0.27645	10.1354	2.00467	1.73274	5.2068e-10
ARMC7	7.45856	0.723094	0.174184	4.28437	1.08849	0.548911	0.00143362
ARMC8	54.1436	4.00248	3.34013	11.9081	17.5234	0.66235	0.0671905
ARMC9	9.11602	0.603729	0.497471	3.51034	3.57293	0.106257	0.432453
ARMCX1	19.337	1.64626	0.81907	8.72066	5.87233	0.827189	0.00103822
ARMCX2	19.337	1.92381	0.525224	9.83235	4.14997	1.39859	2.56374e-07
ARMCX3	30.1105	2.92033	1.12157	12.7863	7.67269	1.79876	1.27852e-07
ARMCX4	14.9171	1.0553	0.737665	6.33017	5.47523	0.317632	0.11805
ARMCX5	8.01105	0.704217	0.285971	4.26393	2.21573	0.418246	0.00771788
ARMCX5-GPRASP2	4.69613	0.31259	0.138342	1.50533	0.866449	0.174247	0.0422277
ARMCX6	28.453	2.2247	1.31243	8.87294	8.365	0.91227	0.00203148
ARNT	22.9282	2.12556	0.582897	9.93684	3.87318	1.54266	1.30916e-07
ARNT2	35.6354	4.14744	1.06952	15.7423	7.5967	3.07792	4.47729e-14
ARNTL	25.1381	2.34276	1.09617	11.1566	7.68687	1.24659	5.57398e-05
ARNTL2	10.4972	0.943155	0.2521	5.18238	1.59794	0.691055	0.000385069
ARPC1A	63.5359	6.31596	4.66073	14.8676	22.665	1.65523	0.0921919
ARPC1B	32.8729	4.00953	0.907484	16.2418	6.7011	3.10204	1.49843e-13
ARPC2	66.8508	6.33998	3.9607	13.0269	17.1462	2.37928	5.39591e-06
ARPC3	73.7569	5.87772	5.52274	9.60997	17.9918	0.354983	0.0513711
ARPC4	54.6961	4.46901	2.02937	10.0866	9.1888	2.43964	6.78896e-11
ARPC5	56.6298	5.90495	2.95626	12.9608	16.583	2.94868	2.52991e-08
ARPC5L	36.1878	3.66661	1.5707	13.5688	10.5792	2.09591	2.24535e-07
ARPP19	60.221	5.24905	3.22521	11.8695	15.9394	2.02385	8.24211e-05
ARPP21	8.28729	0.319012	0.649404	1.91954	4.54249	-0.330393	0.150487
ARRB2	12.1547	0.530005	0.435353	1.97175	2.42129	0.0946522	0.09798
ARRDC1	8.56354	0.614316	0.401383	3.33053	2.64402	0.212933	0.137933
ARRDC3	43.0939	3.86778	1.96555	14.6242	11.0479	1.90223	8.57477e-07
ARRDC4	29.0055	3.49227	0.459108	14.0625	3.30682	3.03316	1.00638e-17
ARSA	17.6796	1.88177	0.470396	10.1775	3.61826	1.41137	3.58173e-07
ARSB	21.2707	1.31559	0.776499	5.0976	4.85004	0.539086	0.00148391
ARSD	18.7845	1.60504	0.669998	7.91732	4.69636	0.935039	0.000128884
ARSE	10.221	1.01471	0.220055	5.57649	1.67665	0.794654	5.76118e-05
ARSF	3.31492	0.402664	0.105325	2.87081	1.00013	0.29734	0.0306243
ARSG	3.59116	0.434613	0.0125782	2.93569	0.028636	0.422035	0.00336078
ARSJ	18.5083	2.35387	0.291057	12.725	2.38936	2.06281	3.0715e-11
ARSK	12.4309	0.838775	0.503988	4.62179	3.62382	0.334787	0.0162001
ARV1	17.9558	1.47205	0.737896	7.65464	4.98321	0.734152	0.00695304
ARVCF	5.52486	0.405999	0.199915	2.53862	1.27752	0.206083	0.201154
ARX	5.8011	0.511782	0.0915795	2.55313	0.666658	0.420203	0.00166547
AS3MT	2.48619	0.0613512	0.165519	0.256551	0.857164	-0.104168	0.34626
ASAH1	45.0276	4.37572	2.20705	14.2545	13.6604	2.16867	3.98203e-07
ASAH2B	2.76243	0.186469	0.0688696	0.929978	0.393917	0.117599	0.236406
ASAP1	38.674	3.50233	1.59369	12.3208	10.075	1.90864	7.01995e-08
ASAP2	21.2707	1.53434	0.660187	6.28258	4.29611	0.874152	2.43462e-05
ASAP3	26.5193	3.14287	0.475237	14.4067	3.37709	2.66764	2.45697e-14
ASB1	15.7459	1.67915	0.368403	8.60981	3.26838	1.31075	8.66892e-08
ASB13	5.24862	0.553031	0.0678317	3.40597	0.460106	0.4852	0.000922545
ASB14	3.8674	0.171783	0.180148	0.781042	1.27251	-0.00836448	0.636937
ASB3	22.6519	1.37897	0.547989	4.14132	3.21918	0.830979	2.18955e-07
ASB6	33.1492	3.66653	0.84959	13.9519	6.43633	2.81694	4.04076e-15
ASB7	7.18232	0.736767	0.147153	4.32533	1.35512	0.589613	0.000157623
ASB8	26.2431	2.14895	1.74655	11.1242	13.0478	0.402397	0.0832
ASCC1	15.7459	1.15927	1.12672	6.77353	8.50159	0.03255	0.699278
ASCC2	22.9282	2.28146	0.834126	11.5592	6.39759	1.44733	1.86346e-06
ASCC3	29.558	2.5474	0.95468	9.98029	6.07151	1.59272	7.53022e-08
ASCL1	30.3867	0.84054	3.666	5.07482	17.5604	-2.82546	4.55728e-12
ASF1A	23.7569	2.41331	0.817489	10.8485	6.49224	1.59582	1.29536e-07
ASF1B	5.52486	0.274894	0.407614	1.58636	3.32676	-0.13272	0.954291
ASH1L	37.8453	2.9718	1.80047	11.9688	11.6183	1.17133	9.75594e-05
ASH2L	20.1657	1.89699	0.494508	8.85354	3.79662	1.40248	8.08522e-09
ASL	30.1105	3.19579	1.00484	12.9228	7.83005	2.19095	1.76982e-10
ASMTL	13.5359	0.492266	0.0889729	0.903323	0.318593	0.403293	3.40513e-08
ASNA1	44.1989	4.30589	1.83314	11.9184	11.8734	2.47275	8.60128e-09
ASNS	42.8177	3.70915	2.27964	13.4879	14.3942	1.42951	0.000227235
ASNSD1	33.4254	2.95276	1.60576	12.4929	10.7054	1.347	0.000149556
ASPH	41.1602	4.4137	1.25083	13.2738	8.85491	3.16286	2.745e-16
ASPHD1	16.8508	1.79896	0.105717	7.73109	0.674071	1.69325	4.89333e-13
ASPHD2	2.76243	0.327507	0	1.96272	0	0.327507	0.00261021
ASPM	3.59116	0.184939	0.299652	1.40849	2.24531	-0.114713	0.441206
ASPSCR1	13.8122	0.998118	0.610183	5.54451	3.93351	0.387935	0.0555442
ASRGL1	25.4144	2.33987	0.938778	11.1511	6.07107	1.40109	8.02167e-06
ASS1	3.31492	0.381378	0.075584	2.79662	0.565654	0.305794	0.0283616
ASTE1	13.8122	0.926988	0.865753	5.25562	6.35929	0.0612351	0.478555
ASTN1	30.9392	2.88118	1.41634	13.7627	10.2716	1.46485	6.87546e-05
ASTN2	15.4696	1.59878	0.315376	8.69231	2.30716	1.2834	7.46202e-08
ASUN	14.0884	1.15777	0.693265	6.3059	6.05833	0.464506	0.00689868
ASXL1	27.6243	2.41845	0.877285	10.1015	6.25316	1.54117	1.56793e-08
ASXL2	11.8785	0.819336	0.492353	4.1232	3.72763	0.326983	0.015105
ASXL3	3.31492	0.192715	0.189353	1.29419	1.43898	0.00336168	0.999395
ATAD1	26.7956	2.34957	1.26427	10.9448	9.0574	1.0853	0.000269831
ATAD2	17.1271	1.06777	0.896773	5.33525	6.01313	0.170997	0.249898
ATAD2B	19.337	1.59853	0.880003	8.49731	6.0307	0.718524	0.00494785
ATAD3A	14.9171	1.39275	0.32828	6.86052	2.13919	1.06447	2.96697e-06
ATAD3B	17.6796	1.119	0.444775	4.88665	2.9075	0.674221	2.19328e-05
ATAD5	13.5359	0.827064	0.742705	4.40183	5.21789	0.0843593	0.393366
ATAT1	33.9779	3.07962	1.74869	12.2726	12.077	1.33093	0.00039273
ATCAY	10.7735	1.34514	0.225102	9.05811	1.71419	1.12003	1.55198e-05
ATE1	11.326	0.699924	0.638093	3.75708	4.31174	0.0618306	0.522625
ATF1	12.4309	1.01555	0.406271	5.15643	3.10536	0.609284	0.000382655
ATF2	36.4641	3.30439	1.53495	12.0126	10.1171	1.76944	2.10156e-06
ATF3	50	6.67861	1.7255	15.1654	12.2432	4.95311	5.53281e-22
ATF4	56.6298	5.07117	3.19501	12.8369	17.058	1.87616	0.000239847
ATF5	9.94475	0.702727	0.220183	2.95641	1.64006	0.482543	0.000106552
ATF6	31.4917	2.68453	1.32926	11.5108	8.15105	1.35527	1.1772e-05
ATF6B	26.2431	2.56927	1.23272	12.4028	9.33613	1.33655	5.65524e-05
ATF7	44.7514	3.73528	2.34803	11.8529	13.3464	1.38725	0.00084098
ATF7IP	42.8177	3.85735	2.34085	14.7207	15.1468	1.51649	0.000198634
ATG10	13.2597	1.03177	0.48785	5.05029	3.48052	0.543918	0.002314
ATG12	45.0276	3.83941	1.7874	11.2086	10.6133	2.05201	4.94527e-08
ATG13	30.1105	3.27355	0.926011	14.6925	6.12045	2.34753	1.36992e-09
ATG14	18.232	1.51845	0.47233	6.41519	3.38965	1.04612	3.53371e-07
ATG16L1	6.90608	0.513621	0.325721	3.15812	2.91504	0.1879	0.0406786
ATG16L2	9.11602	0.842307	0.150344	4.79752	0.983094	0.691963	8.1617e-05
ATG2A	11.0497	0.909152	0.535076	5.58666	4.13442	0.374076	0.0375809
ATG2B	11.0497	1.11156	0.333465	6.74911	2.81207	0.778094	7.76084e-05
ATG3	48.895	4.36824	2.86604	13.2321	16.2143	1.5022	0.00379797
ATG4A	6.62983	0.603853	0.210134	3.44262	1.65711	0.393719	0.00647052
ATG4B	40.6077	4.04998	1.92096	14.4066	12.8541	2.12903	3.54553e-07
ATG4C	14.6409	1.11403	0.600969	5.95123	4.32938	0.513057	0.0053001
ATG4D	10.7735	1.01478	0.333699	5.96201	2.59044	0.681085	0.000968396
ATG5	27.9006	2.71133	1.01644	11.4705	7.83408	1.69488	2.74089e-08
ATG7	27.0718	2.31988	0.79685	9.83753	5.09889	1.52303	5.37122e-08
ATG9A	23.2044	2.63843	0.521186	12.7611	3.87005	2.11724	3.01588e-11
ATHL1	8.28729	0.707565	0.197536	4.10907	1.18567	0.510029	0.00406853
ATIC	32.8729	3.09957	1.67415	13.9002	12.226	1.42542	7.88625e-05
ATL1	10.7735	1.01696	0.38382	6.26667	3.34142	0.633139	0.000429865
ATL2	14.3646	1.08138	0.452348	4.89185	3.68245	0.629027	6.02447e-05
ATL3	12.9834	1.03528	0.451256	5.19211	3.63401	0.584025	0.000448666
ATM	22.9282	1.55347	1.00564	7.22366	6.09287	0.547825	0.020847
ATMIN	30.1105	3.22828	1.11621	14.5116	8.22111	2.11207	6.27024e-09
ATN1	72.9282	4.92796	3.64632	7.04078	11.5587	1.28165	0.00184329
ATOH8	4.97238	0.573207	0	3.34329	0	0.573207	4.26542e-05
ATOX1	64.0884	4.29111	3.73827	8.34455	14.0684	0.552843	0.657693
ATP10B	6.35359	0.60359	0.0875486	3.30512	0.692705	0.516041	0.000136078
ATP10D	16.2983	1.17164	0.644956	5.88033	4.22818	0.526683	0.00709294
ATP11A	25.1381	2.23953	0.682447	9.55516	4.53591	1.55709	6.88106e-09
ATP11B	12.4309	0.805116	0.558744	4.21002	3.5939	0.246373	0.119175
ATP11C	13.5359	1.11105	0.429625	5.46761	3.69413	0.681426	2.22049e-05
ATP13A1	30.3867	3.35066	0.64828	12.9791	4.38814	2.70238	5.6043e-15
ATP13A2	15.7459	1.72338	0.343379	9.7513	2.6107	1.38	4.5959e-07
ATP13A3	35.9116	3.32796	1.24699	12.3085	7.63049	2.08098	2.14618e-09
ATP13A4	26.7956	1.94329	1.71143	9.58863	11.7221	0.231864	0.23632
ATP13A5	3.59116	0.182293	0.124964	0.781085	0.938768	0.0573293	0.072018
ATP1A1	58.5635	6.37738	2.84743	13.1351	15.6095	3.52995	5.7627e-13
ATP1A1OS	6.07735	0.404768	0.212224	1.96458	1.47959	0.192544	0.0471446
ATP1A2	20.1657	0.558375	2.14138	3.85622	13.5944	-1.583	3.83229e-07
ATP1A3	6.62983	0.308369	0.329059	1.60068	1.78119	-0.0206897	0.99422
ATP1B1	27.3481	1.74159	1.3422	7.65417	8.18249	0.399393	0.0641254
ATP1B2	78.1768	6.12383	5.78962	11.9917	16.6414	0.334207	0.87922
ATP1B3	50.5525	5.17491	2.77356	14.2419	18.1405	2.40135	1.32163e-05
ATP2A2	50.8287	3.98666	1.91463	10.8263	11.1412	2.07203	9.59913e-10
ATP2B1	51.105	3.19914	4.45049	13.4931	20.3443	-1.25135	0.00367954
ATP2B2	5.52486	0.427734	0.16494	2.49432	0.9885	0.262794	0.0850053
ATP2B4	47.5138	4.80611	2.08171	13.3154	14.13	2.7244	9.35135e-10
ATP2C1	34.8066	3.30146	1.19678	11.5775	8.40124	2.10468	8.10468e-10
ATP2C2	2.20994	0.172515	0.09689	1.02779	0.852125	0.0756246	0.193464
ATP5A1	82.3204	7.25593	8.52835	13.5937	21.2107	-1.27242	6.49079e-10
ATP5B	86.4641	8.54923	8.6826	9.21089	20.4079	-0.133369	1.78434e-06
ATP5C1	58.8398	4.72001	4.40448	12.9093	20.9183	0.315534	0.547331
ATP5D	64.9171	5.14078	4.48023	10.9633	17.6074	0.660544	0.829184
ATP5E	91.1602	6.08741	6.42953	4.68249	6.39424	-0.342117	0.000793631
ATP5EP2	15.4696	0.26195	0.259329	0.380903	0.434369	0.00262184	0.723499
ATP5F1	71.8232	5.97095	5.8193	11.9102	21.1746	0.151656	0.0351418
ATP5G1	67.4033	4.55987	5.20076	10.1353	17.4121	-0.640886	0.00111672
ATP5G2	88.1215	6.66939	7.52198	6.54935	11.8584	-0.852593	2.78949e-09
ATP5G3	78.453	6.06929	6.55404	9.26989	18.2988	-0.484748	1.53125e-05
ATP5H	71.8232	4.91257	4.91592	7.81873	15.0836	-0.00334436	0.0376169
ATP5I	86.4641	4.71651	5.62682	4.39547	9.14486	-0.910308	1.38153e-07
ATP5J	83.1492	5.68534	6.71472	7.92152	12.1965	-1.02938	5.8058e-08
ATP5J2	93.6464	6.23175	7.15768	4.33303	5.92324	-0.925933	1.97519e-08
ATP5L	85.3591	5.97822	6.9262	7.03783	11.214	-0.947982	2.41281e-09
ATP5O	83.1492	6.45042	7.42485	8.56631	16.3282	-0.974439	2.64472e-10
ATP5S	21.547	1.64664	0.84732	6.98607	6.11594	0.799324	0.000140487
ATP5SL	23.4807	2.41112	0.623083	11.2812	4.46316	1.78804	1.8219e-08
ATP6AP1	47.7901	5.62893	2.09821	14.9758	14.6219	3.53072	4.60409e-12
ATP6AP1L	4.41989	0.314388	0.208757	1.77316	1.40666	0.105631	0.366523
ATP6AP2	53.0387	5.86722	2.6609	13.7039	17.3249	3.20632	1.30481e-09
ATP6V0A1	31.768	2.95885	1.2883	12.325	8.94545	1.67055	2.53569e-07
ATP6V0A2	18.232	1.37358	0.753577	6.77332	4.90274	0.620005	0.0216155
ATP6V0B	78.453	7.08669	6.52098	9.9633	19.633	0.565711	0.0612555
ATP6V0C	82.3204	3.82951	4.0813	3.43224	7.05501	-0.251791	0.0201037
ATP6V0D1	41.989	4.08187	2.50487	15.1858	16.8761	1.577	0.00243809
ATP6V0E1	66.8508	6.44984	4.58236	11.6377	20.5482	1.86748	0.0136184
ATP6V0E2	48.3425	5.2461	2.59477	16.148	17.2924	2.65133	1.19017e-06
ATP6V1A	35.0829	2.67708	1.66795	11.0875	10.3261	1.00913	0.00121558
ATP6V1B2	35.3591	4.35753	1.24883	16.1787	10.911	3.1087	4.3881e-13
ATP6V1C1	29.0055	2.7973	1.05143	12.4776	7.80967	1.74587	2.1795e-07
ATP6V1C2	8.56354	0.317415	0.176167	1.20151	0.599307	0.141248	0.219832
ATP6V1D	41.7127	4.2104	2.18292	14.0575	15.1879	2.02749	1.11395e-05
ATP6V1E1	29.558	2.66308	1.21968	11.4834	8.24103	1.4434	1.01773e-05
ATP6V1F	78.453	6.8792	6.08534	9.36132	17.7636	0.793859	0.619631
ATP6V1G1	75.4144	6.06204	5.81028	9.62498	17.7283	0.251769	0.0122873
ATP6V1G2	6.90608	0.709026	0.234321	4.62759	1.78751	0.474705	0.0129416
ATP6V1H	34.2541	2.87669	1.84033	11.6464	12.1427	1.03636	0.00256894
ATP7A	8.01105	0.434914	0.323021	2.18043	1.88035	0.111892	0.233084
ATP8A1	4.41989	0.383417	0.0915459	2.24922	0.657033	0.291871	0.0168117
ATP8B1	5.24862	0.477155	0.0419098	2.71437	0.317915	0.435245	0.000176961
ATP8B2	8.56354	0.601042	0.148397	2.80665	0.93201	0.452646	0.000245039
ATP8B5P	3.59116	0.118225	0.103067	0.491549	0.703223	0.0151579	0.202985
ATP9A	29.8343	2.31471	1.26983	10.4667	8.30031	1.04488	0.000197344
ATP9B	11.0497	0.984439	0.383544	5.49784	2.65691	0.600894	0.0023133
ATPAF1	32.8729	2.7146	2.06224	12.4048	13.6874	0.652361	0.061026
ATPAF2	8.56354	0.788744	0.343818	4.98933	2.69025	0.444925	0.0252027
ATPBD4	17.6796	1.44523	0.836705	7.65353	6.4371	0.608525	0.00246238
ATPIF1	68.7845	5.44689	4.21373	8.31156	16.6415	1.23316	0.159946
ATR	21.547	1.44997	1.20164	7.40455	8.2578	0.248327	0.109382
ATRIP	8.83978	0.726533	0.317662	4.11422	2.17198	0.408871	0.0176354
ATRN	30.3867	3.155	0.701044	12.6562	4.68347	2.45396	1.17511e-13
ATRNL1	6.62983	0.377854	0.354189	1.98162	2.38158	0.0236646	0.736837
ATRX	57.7348	4.54812	3.78877	13.375	18.3509	0.759355	0.113691
ATXN1	30.1105	2.66867	0.848125	10.1206	5.80652	1.82054	1.13866e-10
ATXN10	46.1326	4.27758	2.87401	15.2011	18.2445	1.40357	0.0043528
ATXN1L	20.442	1.68984	0.651653	8.0488	4.85311	1.03818	1.43432e-06
ATXN2	39.779	3.10162	2.02281	12.1798	11.6056	1.0788	0.00247384
ATXN2L	49.1713	4.26782	1.63989	11.1647	9.69436	2.62793	2.04377e-13
ATXN3	16.0221	1.27872	0.374232	5.81083	2.55889	0.904485	7.0909e-06
ATXN7	28.453	2.19249	1.0927	9.30557	6.2942	1.09979	6.23744e-05
ATXN7L1	11.326	0.886229	0.145459	4.2197	0.698536	0.74077	6.07151e-05
ATXN7L2	12.7072	1.01501	0.424395	5.29544	2.6276	0.590617	0.00358166
ATXN7L3	6.90608	0.343901	0.281144	1.74304	1.61948	0.0627572	0.361409
ATXN7L3B	38.3978	3.22074	2.18269	13.1342	14.4248	1.03805	0.00251858
AUH	16.2983	1.24852	0.676861	6.08632	4.51562	0.571655	0.00822336
AUP1	59.116	5.98274	3.06238	13.7976	16.3019	2.92036	4.78192e-08
AURKA	2.20994	0.152178	0.0863259	1.05474	0.519526	0.0658518	0.515436
AURKAIP1	59.6685	5.66634	3.0782	9.84531	15.849	2.58814	1.91252e-06
AURKB	3.8674	0.135086	0.425669	0.887108	3.59727	-0.290583	0.297539
AUTS2	44.7514	3.22556	1.35154	9.08062	6.36729	1.87402	1.68458e-09
AVEN	8.56354	0.840006	0.123693	4.45217	0.936808	0.716313	4.64137e-05
AVIL	20.9945	2.91471	0.426424	17.3927	3.15349	2.48828	2.84888e-11
AVL9	48.6188	4.5542	2.84049	13.435	17.6106	1.71371	0.000830001
AVPI1	1.9337	0.253578	0.0476096	1.9505	0.410267	0.205969	0.0763538
AXIN1	21.8232	1.7157	0.796919	7.60089	5.52924	0.91878	9.93954e-05
AXIN2	5.24862	0.369241	0.203829	2.0121	1.34611	0.165412	0.132456
AXL	17.6796	1.31868	0.366199	6.20662	2.24048	0.952482	1.15869e-06
AZGP1	12.7072	1.48199	0.318196	8.58077	2.61835	1.16379	3.63321e-06
AZI1	4.97238	0.247667	0.259899	1.42563	1.52475	-0.0122326	0.998864
AZI2	33.4254	2.71096	1.9423	12.4348	13.0212	0.768661	0.0159978
AZIN1	55.5249	5.92587	2.50517	12.6004	15.2998	3.4207	1.57898e-12
B2M	93.6464	10.9339	8.8297	2.88135	14.1409	2.10416	6.13158e-11
B3GALNT1	17.4033	1.43861	1.05531	8.13793	8.15347	0.383296	0.107655
B3GALNT2	21.8232	1.15779	1.14398	5.49652	6.15401	0.0138093	0.808354
B3GALT1	3.03867	0.235265	0.141088	1.53449	1.00061	0.0941765	0.404796
B3GALT2	6.35359	0.47611	0.202102	2.63021	1.45316	0.274008	0.0290448
B3GALT4	3.03867	0.334782	0.00797128	2.08626	0.011501	0.326811	0.00946684
B3GALT6	24.0331	2.55782	0.690135	11.9912	4.91157	1.86768	9.68814e-09
B3GALTL	15.4696	0.906882	0.963768	4.96079	6.71522	-0.0568863	0.574013
B3GAT1	17.4033	1.50671	0.228151	6.50062	1.35875	1.27856	1.29716e-09
B3GAT2	3.8674	0.299227	0.128416	1.7746	0.848281	0.170811	0.133093
B3GAT3	35.9116	3.76718	0.97244	12.0119	6.45405	2.79474	1.2266e-14
B3GNT1	30.9392	3.20877	1.19595	13.5344	8.6196	2.01282	6.4355e-08
B3GNT2	8.01105	0.621174	0.353452	3.91034	2.63707	0.267721	0.112021
B3GNT5	17.6796	1.6658	0.620028	8.34814	5.00444	1.04577	1.33041e-05
B3GNT7	10.221	0.281003	0.497686	1.21782	1.95993	-0.216683	0.0800706
B3GNT9	14.3646	1.47776	0.215143	7.78682	1.5458	1.26262	2.43357e-08
B3GNTL1	8.83978	0.717076	0.392562	3.74513	3.39648	0.324514	0.00965859
B4GALNT1	5.24862	0.358356	0.356709	2.42744	2.5876	0.00164658	0.845833
B4GALNT4	16.2983	1.00039	0.795912	5.22879	5.20765	0.204474	0.191127
B4GALT1	14.3646	0.880681	0.162476	3.75783	0.450591	0.718205	4.36636e-05
B4GALT2	24.5856	2.07189	0.504269	8.21414	2.78283	1.56762	1.2663e-09
B4GALT3	24.8619	2.29823	1.19474	11.011	8.74051	1.10349	0.000351667
B4GALT4	11.8785	1.12243	0.426981	6.72955	3.30819	0.695447	0.00170864
B4GALT5	33.9779	3.2668	0.61013	10.4427	3.41678	2.65667	1.9123e-17
B4GALT7	15.4696	1.72648	0.42555	9.55391	3.3601	1.30093	1.81452e-06
B9D1	18.7845	1.14637	1.22498	5.99334	8.43994	-0.0786074	0.556645
B9D2	12.7072	0.78662	0.745485	3.82974	5.53252	0.0411353	0.239842
BAALC	54.9724	8.27228	1.82625	12.5955	13.5466	6.44603	9.25941e-32
BABAM1	38.1215	4.1837	1.52216	14.0598	10.9493	2.66154	2.45057e-10
BACE1	35.9116	3.37112	0.959027	11.9906	6.30851	2.41209	5.82157e-13
BACE2	15.4696	1.61642	0.508551	9.36229	3.78502	1.10787	0.000152011
BACH1	26.2431	1.81422	1.56191	9.08303	10.5738	0.252304	0.113294
BACH2	9.39227	0.621599	0.333036	3.19381	2.19072	0.288562	0.0235201
BAD	48.0663	4.46216	2.3969	12.0351	14.4297	2.06526	1.09572e-05
BAG1	34.5304	3.02845	2.01029	12.9148	13.8082	1.01816	0.00793917
BAG2	3.8674	0.346834	0.0372111	1.84887	0.188844	0.309623	0.0104003
BAG3	30.3867	3.35982	1.31876	16.3007	10.3986	2.04106	3.57214e-07
BAG4	23.4807	1.45334	0.930699	6.65432	5.01692	0.522643	0.0126887
BAG5	27.3481	2.60225	0.81993	11.5597	6.12497	1.78232	1.32708e-08
BAG6	38.3978	3.07379	1.02239	8.78967	5.79807	2.0514	1.48352e-12
BAHCC1	8.01105	0.503391	0.151583	2.28588	0.833335	0.351808	0.00222591
BAHD1	9.94475	0.834185	0.172563	4.12221	1.37233	0.661622	5.66541e-06
BAI2	24.0331	2.26873	0.896644	11.109	6.49944	1.37208	7.57423e-06
BAI3	15.7459	1.40147	0.543689	7.43837	4.15181	0.857781	6.65239e-05
BAIAP2	24.5856	2.45942	0.599088	10.4189	4.19905	1.86033	7.53415e-10
BAIAP3	7.18232	0.348006	0.629048	2.17495	4.78578	-0.281042	0.411218
BAK1	9.66851	1.06252	0	5.66337	0	1.06252	4.75698e-09
BANF1	79.558	6.0486	5.80541	7.5224	14.9184	0.243192	0.020693
BANP	18.7845	1.69765	0.451857	8.04097	3.07676	1.24579	5.58539e-07
BAP1	25.9669	2.32824	0.725884	10.2427	4.9984	1.60235	1.42964e-08
BARD1	25.4144	1.85659	1.18358	7.9188	7.596	0.67301	0.00272383
BASP1	13.8122	1.66379	0.25423	9.77851	1.81084	1.40956	2.16696e-07
BATF2	3.8674	0.368764	0.123688	2.52075	0.969323	0.245075	0.128761
BATF3	14.0884	1.38206	0.140101	6.0682	1.17202	1.24196	3.57551e-10
BAX	14.9171	1.23497	0.213116	4.8309	1.25847	1.02185	5.32713e-08
BAZ1A	29.0055	2.68463	1.09552	11.6053	7.59187	1.58911	1.27088e-06
BAZ1B	54.1436	4.92633	3.04933	13.7287	16.6098	1.877	5.54714e-05
BAZ2A	29.8343	2.27505	1.13572	9.50049	7.70092	1.13933	1.27485e-05
BAZ2B	45.0276	3.23297	2.90974	13.2863	16.3618	0.323229	0.229623
BBC3	4.97238	0.200243	0.205401	0.722296	1.26001	-0.00515854	0.400461
BBIP1	20.442	1.07947	1.35838	4.64793	8.48614	-0.278909	0.95472
BBOX1	29.2818	2.84303	1.69615	14.7385	12.2148	1.14688	0.00401116
BBS1	21.547	2.0842	0.697655	9.86369	5.61251	1.38654	1.94548e-07
BBS10	12.7072	1.29614	0.358084	7.45895	2.98099	0.938055	5.06799e-05
BBS2	45.3039	4.48872	2.36759	15.6087	15.5272	2.12113	1.08592e-06
BBS4	20.7182	1.33088	1.48996	7.47271	10.5379	-0.159086	0.788366
BBS5	9.11602	0.559781	0.376665	2.90052	2.63358	0.183116	0.143198
BBS7	14.6409	1.03759	0.628725	5.01411	4.10618	0.408861	0.0156873
BBS9	18.232	1.43526	0.994836	8.03493	6.57894	0.440426	0.0654584
BBX	43.3702	3.82079	2.30681	13.0737	14.9077	1.51398	0.000389145
BCAM	7.18232	0.417217	0.0974755	1.6547	0.661349	0.319742	0.000156224
BCAN	65.4696	4.27546	7.90064	20.6016	21.2509	-3.62518	5.58616e-13
BCAP29	56.3536	4.89955	3.16411	12.8914	15.3403	1.73543	0.000832478
BCAP31	54.1436	5.23601	3.18976	14.3212	18.18	2.04625	0.000518559
BCAR1	23.7569	1.9945	0.599771	8.76545	3.93893	1.39472	1.91566e-08
BCAR3	9.39227	0.972355	0.161806	5.71083	1.20227	0.810549	4.85345e-05
BCAS2	44.7514	3.76811	2.70163	12.925	16.3113	1.06648	0.0212538
BCAS3	13.5359	0.928631	0.808398	5.25479	5.88383	0.120234	0.392518
BCAT1	27.3481	2.965	0.696799	13.3586	5.14079	2.2682	1.20907e-11
BCAT2	14.9171	1.43775	0.350887	6.80135	2.7917	1.08686	1.17552e-06
BCCIP	56.0773	3.47576	4.41829	11.3722	17.5104	-0.942526	0.00523856
BCDIN3D	8.83978	0.757452	0.41557	4.67037	3.23848	0.341881	0.0481654
BCHE	26.7956	1.80862	2.12856	10.214	13.9339	-0.31994	0.563019
BCKDHA	22.3757	2.25007	0.808371	10.6753	6.10877	1.4417	5.9612e-06
BCKDHB	18.5083	1.52781	0.965499	8.52073	7.32233	0.562315	0.00960523
BCKDK	33.1492	3.84366	1.23979	16.0617	9.44898	2.60387	4.79031e-10
BCL10	26.2431	1.83066	0.996852	8.31627	5.8492	0.833804	0.00163099
BCL11A	8.56354	0.718411	0.0966301	3.55999	0.519745	0.621781	4.76397e-05
BCL2	3.03867	0.317404	0.0234322	1.90313	0.0993815	0.293971	0.00955319
BCL2L1	33.4254	3.33487	0.70488	11.0431	4.29153	2.62999	1.00519e-15
BCL2L11	10.7735	0.806158	0.416389	4.73829	2.568	0.389769	0.0768447
BCL2L12	10.221	0.889876	0.115077	4.18036	0.656188	0.774799	8.46776e-06
BCL2L13	17.6796	1.76575	0.535733	9.16394	3.96808	1.23001	6.22875e-06
BCL2L2	5.8011	0.51458	0.137843	2.77757	1.30502	0.376737	0.0017324
BCL3	20.9945	1.75043	0.410396	7.33854	2.7247	1.34003	1.05301e-09
BCL6	70.442	9.05789	3.69673	9.59622	20.1814	5.36116	1.48037e-21
BCL7A	9.11602	0.225115	0.755262	1.28257	4.15445	-0.530147	0.00335097
BCL7B	50.2762	5.13604	2.36763	13.288	13.92	2.76841	5.32327e-09
BCL7C	34.8066	2.85859	1.00079	8.0967	5.82884	1.8578	2.72821e-10
BCL9	26.5193	2.68278	0.650596	12.274	4.08702	2.03218	2.55972e-10
BCL9L	19.337	1.32415	0.736205	6.40838	4.31187	0.587946	0.00445657
BCLAF1	58.8398	5.43479	3.09756	12.1226	16.3024	2.33723	2.26307e-06
BCO2	4.14365	0.27979	0.160551	1.48217	1.22654	0.119239	0.093948
BCOR	17.6796	1.60745	0.74505	8.7683	6.2208	0.862402	0.00026163
BCORL1	7.18232	0.607202	0.0983904	2.90256	0.579097	0.508811	0.000145717
BCR	21.8232	1.46077	1.21906	7.5014	8.04964	0.241711	0.200596
BCRP3	1.65746	0.0870286	0.0364394	0.405283	0.123171	0.0505892	0.45279
BCS1L	22.9282	2.42909	0.935814	12.265	7.28591	1.49327	4.52708e-06
BDH1	11.0497	0.800769	0.661142	4.70132	5.28363	0.139627	0.16649
BDH2	27.6243	1.92323	2.08059	10.0517	13.5949	-0.157364	0.995951
BDNF	3.59116	0.286679	0.0726833	1.64339	0.353102	0.213996	0.0652207
BDNF-AS1	6.62983	0.428003	0.300821	2.15337	2.40204	0.127183	0.0625815
BDP1	48.0663	3.48071	3.15317	12.3584	16.4085	0.327534	0.396206
BECN1	28.1768	2.8948	1.20684	13.0226	8.90385	1.68796	2.11302e-06
BEND3	5.24862	0.388704	0.113061	2.03311	0.648975	0.275643	0.0159562
BEND5	15.4696	1.30345	0.902903	8.03683	6.57046	0.400551	0.135066
BEND6	16.8508	1.37555	0.334756	5.94923	2.19486	1.0408	3.69266e-07
BEND7	6.35359	0.428326	0.292763	2.14134	2.30352	0.135563	0.0850053
BEST1	11.326	1.00056	0.451325	6.39914	3.20153	0.549239	0.00925715
BEST3	6.35359	0.692438	0.0915603	4.6572	0.542598	0.600878	0.0020924
BET1	29.8343	2.80454	1.14419	11.034	7.7541	1.66034	1.54687e-06
BET1L	23.7569	2.36052	0.595684	10.5572	4.14252	1.76483	3.44825e-09
BEX1	34.5304	1.46758	3.66113	8.49515	18.3326	-2.19355	2.4218e-06
BEX2	28.7293	1.36968	2.38968	7.42859	13.2543	-1.02	0.0152931
BEX4	37.5691	3.01561	2.70175	13.5259	16.626	0.313861	0.590847
BEX5	6.90608	0.442128	0.309621	2.64084	1.96462	0.132507	0.567555
BFAR	22.6519	2.31919	0.646461	11.1091	5.43304	1.67273	6.80246e-09
BGN	33.7017	3.78773	1.12192	14.2861	8.85308	2.66581	4.85486e-12
BHLHB9	7.73481	0.601628	0.188262	3.1498	1.09361	0.413366	0.00912387
BHLHE40	28.7293	3.10829	0.779928	13.961	5.61723	2.32836	2.6803e-11
BHLHE41	21.2707	2.02678	0.348074	8.37238	2.40699	1.6787	1.31051e-11
BICD1	37.0166	3.60864	0.906714	11.6589	5.73653	2.70193	6.44519e-16
BICD2	14.9171	1.18762	0.900342	7.03656	7.21671	0.287283	0.15405
BID	20.9945	2.05638	0.725423	10.0712	5.31692	1.33096	5.0669e-06
BIN1	12.9834	1.26308	0.25876	6.89994	1.77555	1.00432	6.15021e-06
BIN3	20.1657	2.13041	0.523952	10.918	4.05365	1.60646	1.3018e-07
BIRC2	38.1215	2.62184	2.00035	11.0409	11.7781	0.621491	0.0187944
BIRC3	8.83978	0.831699	0.392041	5.55213	3.39192	0.439659	0.00748288
BIRC5	7.18232	0.329417	0.792976	2.41599	6.37063	-0.463559	0.117301
BIRC6	40.3315	3.26372	1.83891	12.134	11.6949	1.4248	5.12415e-06
BIVM	8.01105	0.45734	0.386772	2.34892	2.62113	0.0705679	0.246476
BK250D10.8	3.03867	0.146712	0.0962122	0.694809	0.460929	0.0504999	0.776133
BLCAP	32.8729	3.37253	1.40406	13.6537	10.4733	1.96848	2.38169e-07
BLM	14.9171	1.242	0.588883	6.41845	4.14633	0.653121	0.0017183
BLMH	12.1547	1.00584	0.65965	6.26665	5.31541	0.346191	0.0481468
BLOC1S1	71.547	4.18641	4.29527	6.53561	11.1587	-0.108857	0.0787389
BLOC1S2	37.2928	2.2946	2.98563	9.50669	16.9234	-0.691029	0.173167
BLOC1S3	8.83978	0.734633	0.0991013	3.93681	0.493692	0.635532	2.97855e-05
BLVRA	25.4144	2.46795	1.0168	11.1433	7.37596	1.45115	3.99667e-06
BLVRB	41.989	4.17275	1.80621	13.6803	11.3036	2.36654	3.97838e-08
BLZF1	22.3757	1.89186	0.989093	9.59275	6.33553	0.90277	0.00122518
BMP1	15.7459	1.46422	0.39335	7.79751	2.69958	1.07087	3.25321e-06
BMP2	15.1934	1.2906	0.476967	6.75399	3.10179	0.813634	0.000672197
BMP2K	10.221	0.730713	0.206082	3.67716	0.989898	0.524631	0.000695841
BMP4	3.03867	0.295184	0.0535634	1.91986	0.280351	0.24162	0.0449412
BMP7	18.5083	1.36078	1.10982	8.00723	7.90255	0.250962	0.33452
BMP8A	5.52486	0.311584	0.214697	1.55303	1.65316	0.0968867	0.0945163
BMP8B	3.03867	0.23648	0.0253626	1.17528	0.11643	0.211117	0.00991068
BMPER	19.8895	1.9542	0.334585	9.7512	2.16744	1.61962	1.95661e-10
BMPR1A	16.0221	1.63295	0.250915	8.08551	1.63111	1.38204	1.41851e-08
BMPR1B	23.4807	1.30052	1.1575	5.52129	6.93936	0.14302	0.0934133
BMPR2	37.0166	2.85819	1.42188	11.0935	8.19418	1.43631	7.16952e-06
BMS1	29.0055	1.71733	1.0144	7.40976	5.30086	0.702927	0.00243735
BMS1P4	5.52486	0.237474	0.3098	1.06328	2.31283	-0.0723259	0.718488
BNC2	5.52486	0.501338	0.054366	2.59939	0.534974	0.446972	0.000109143
BNIP1	20.9945	1.46346	1.31988	7.49575	9.33003	0.143586	0.227044
BNIP2	29.558	2.63658	1.2229	11.5664	8.50182	1.41368	7.87955e-06
BNIP3	50	4.67429	3.25903	16.4492	19.0254	1.41527	0.00538963
BNIP3L	59.116	6.13858	3.32891	13.3287	18.5298	2.80968	2.66609e-07
BOC	16.8508	1.4722	0.681362	7.75443	5.15067	0.790837	0.000786876
BOD1	39.779	3.5603	2.12481	12.6119	13.6367	1.43548	0.00074775
BOD1L	32.3204	2.1437	1.56729	8.49234	9.74533	0.57641	0.00612161
BOLA1	13.2597	0.934063	0.937158	5.29497	7.32972	-0.00309492	0.432192
BOLA3	38.9503	2.93678	1.18607	7.2621	6.59959	1.75071	7.60084e-10
BOLA3-AS1	11.0497	0.990433	0.319024	6.04534	2.47195	0.67141	0.00063295
BOP1	19.6133	2.13283	0.344747	10.1004	2.17585	1.78808	2.26214e-10
BPGM	32.3204	2.66043	2.19522	12.6889	15.2166	0.46521	0.173229
BPHL	12.4309	1.23946	0.375194	6.92413	2.99259	0.864268	8.33701e-05
BPNT1	9.94475	0.733699	0.408103	3.8257	3.17845	0.325596	0.0132804
BPTF	50.5525	3.65479	3.51488	13.4171	16.9299	0.139905	0.864449
BRAF	30.1105	1.99418	1.20785	7.59954	6.78105	0.786334	0.00087989
BRAP	21.8232	1.79768	1.12091	8.91366	8.63913	0.676773	0.00289593
BRAT1	37.8453	3.26046	1.54473	13.5847	8.3468	1.71574	1.19081e-05
BRCA1	10.221	0.84939	0.394283	4.84489	3.49505	0.455107	0.00110759
BRCA2	6.35359	0.376495	0.414337	2.22944	2.94355	-0.0378418	0.886345
BRCC3	15.1934	1.45602	0.438906	7.52721	3.38791	1.01711	1.27485e-05
BRD1	9.11602	0.823827	0.162656	4.90327	0.95573	0.661171	0.000938921
BRD2	61.0497	5.94712	2.79028	11.0243	15.2577	3.15684	1.21445e-11
BRD3	27.3481	2.06824	0.875491	8.88549	4.6115	1.19275	6.93168e-06
BRD4	49.1713	2.97355	1.79946	6.90039	7.91503	1.17408	1.31831e-05
BRD7	37.5691	2.51245	1.39965	9.10208	7.17528	1.1128	8.59939e-05
BRD8	36.1878	2.56585	1.69437	10.4381	9.49305	0.871481	0.00320133
BRD9	27.0718	1.92801	0.974991	7.73367	6.38668	0.953018	2.16925e-05
BRE	28.7293	2.73439	1.27373	12.2076	9.32588	1.46065	1.04529e-05
BRF1	13.2597	1.25643	0.067738	5.39845	0.414383	1.1887	1.90458e-10
BRF2	12.4309	1.20122	0.420555	6.54769	3.44763	0.780668	0.000134613
BRI3	71.547	5.45175	4.20904	6.53666	14.7739	1.24271	0.278953
BRI3BP	7.18232	0.554335	0.283204	3.10923	2.05992	0.271131	0.0619815
BRIP1	3.31492	0.0726145	0.293313	0.21919	2.21504	-0.220698	0.562449
BRIX1	38.3978	3.23505	2.47786	13.5083	15.1102	0.757186	0.104097
BRK1	70.7182	6.7986	4.6917	9.91893	19.7827	2.1069	0.00950916
BRMS1	29.8343	3.33393	0.955472	13.5425	6.94034	2.37845	1.30299e-10
BRMS1L	12.4309	1.03188	0.376717	5.5192	2.67928	0.65516	0.000726476
BROX	14.9171	0.919832	0.780571	4.46896	5.00412	0.139261	0.245851
BRP44	53.8674	3.79006	3.87073	11.9397	17.2332	-0.080672	0.404932
BRP44L	52.2099	4.71854	2.56095	11.0556	13.8731	2.1576	4.03059e-06
BRPF1	10.7735	0.969957	0.350768	6.104	2.15495	0.619189	0.014418
BRPF3	13.8122	1.29502	0.340782	6.94792	2.69854	0.954235	2.39627e-06
BRSK2	2.76243	0.0950735	0.0987836	0.302304	0.57757	-0.00371006	0.570573
BRWD1	47.7901	3.98333	2.80054	13.7772	16.3072	1.18279	0.00382694
BRWD3	8.28729	0.478919	0.605241	2.58841	4.72643	-0.126322	0.836804
BSCL2	30.9392	1.99299	0.809252	5.28998	4.30191	1.18374	3.71006e-08
BSDC1	27.6243	2.72201	1.07964	12.3223	8.046	1.64236	3.77862e-07
BSG	78.453	8.02851	5.28646	7.46605	19.4697	2.74205	6.10657e-07
BSN	6.62983	0.455806	0.338631	2.86677	2.5306	0.117175	0.4426
BST2	35.3591	4.44994	0.887438	15.0151	7.0933	3.5625	5.74595e-18
BTAF1	32.3204	2.1638	1.8534	9.85632	11.7514	0.310402	0.175449
BTBD1	37.8453	2.79849	1.34292	8.88965	8.17647	1.45557	2.57152e-07
BTBD10	19.8895	1.90966	0.772884	10.0241	6.47375	1.13678	1.29289e-05
BTBD17	8.83978	0.241072	0.928957	1.60147	6.74346	-0.687885	0.00165958
BTBD19	4.97238	0.534372	0.0792848	3.43907	0.570529	0.455087	0.00156807
BTBD2	22.3757	1.81863	0.940501	8.73683	6.20467	0.878125	0.00108021
BTBD3	17.1271	1.36624	0.653375	7.09239	4.88211	0.712862	0.000480694
BTBD6	19.6133	1.9343	0.19658	8.17271	1.46329	1.73772	3.7728e-12
BTBD7	20.7182	1.64331	0.526802	7.36277	3.2133	1.1165	4.35407e-07
BTBD9	11.326	1.0462	0.148376	5.09606	1.11715	0.897824	1.39321e-06
BTD	6.90608	0.521102	0.421002	3.04454	3.51407	0.1001	0.224381
BTF3	78.7293	7.07011	5.69484	8.70917	18.5366	1.37528	0.478697
BTF3L4	54.6961	3.85803	3.71772	12.2289	16.8591	0.140308	0.966656
BTG1	67.6796	5.41969	4.8898	13.4983	18.4302	0.529895	0.921086
BTG2	34.2541	3.334	2.14843	17.0308	15.2451	1.18556	0.00749543
BTG3	61.326	4.19762	5.62619	14.4071	21.2726	-1.42857	2.78855e-05
BTN2A1	11.0497	1.02049	0.339768	5.99538	2.49819	0.680719	0.00426088
BTN2A2	9.39227	1.08354	0.14153	6.56855	1.05603	0.942011	1.05764e-05
BTN2A3P	3.03867	0.139281	0.173904	0.873311	1.11838	-0.0346232	0.786951
BTN3A1	11.0497	1.05522	0.231971	6.43343	1.73609	0.823252	4.39506e-05
BTN3A2	11.0497	1.21493	0.194383	7.4133	1.39187	1.02055	1.00295e-05
BTN3A3	6.62983	0.72685	0.168387	4.80609	1.56914	0.558462	0.00170864
BTRC	11.0497	0.658466	0.753979	4.03204	5.59276	-0.0955137	0.86503
BUB1	3.31492	0.271242	0.165702	1.74051	1.25047	0.10554	0.291073
BUB3	37.2928	3.07136	2.12219	12.812	14.3994	0.949176	0.0116102
BUD13	10.221	0.786022	0.639443	4.63818	5.34918	0.146579	0.208641
BUD31	79.0055	6.47224	6.40515	8.75642	17.6837	0.0670882	0.00202063
BVES	9.66851	0.848717	0.151854	4.20405	1.26974	0.696863	8.06015e-06
BYSL	9.11602	0.954932	0.148192	5.32362	1.05708	0.80674	1.88875e-05
BZRAP1	3.8674	0.244929	0.285908	1.58735	2.43044	-0.0409791	0.664382
BZW1	68.5083	6.04021	4.54941	10.0429	18.9571	1.4908	0.211672
BZW2	32.3204	3.27265	1.25698	13.7729	9.04124	2.01567	2.99363e-08
C10orf10	18.232	2.38406	0.702653	15.7082	6.5452	1.68141	2.57493e-06
C10orf107	3.59116	0.108918	0.442936	0.571726	3.81272	-0.334018	0.175436
C10orf108	1.65746	0.0909754	0.0404487	0.541793	0.296133	0.0505267	0.129248
C10orf11	2.76243	0.0929958	0.136683	0.421593	0.930696	-0.0436871	0.994189
C10orf111	5.8011	0.295193	0.230951	1.62432	1.3243	0.0642418	0.319957
C10orf116	3.03867	0.190502	0.0276376	0.698301	0.138255	0.162865	0.0103716
C10orf118	13.8122	1.10504	0.651708	6.5016	4.49858	0.45333	0.029659
C10orf137	14.3646	0.793948	1.02518	4.75029	7.33271	-0.231232	0.502197
C10orf140	3.03867	0.0475086	0.19652	0.146528	0.943921	-0.149011	0.151022
C10orf2	5.52486	0.594019	0.0555617	3.39923	0.344788	0.538457	0.000534116
C10orf25	4.14365	0.272198	0.107714	1.33787	0.68232	0.164484	0.0861815
C10orf26	16.2983	0.828781	0.821307	3.96997	4.8929	0.00747365	0.595293
C10orf28	7.18232	0.356163	0.597654	2.04531	5.10761	-0.241491	0.908336
C10orf32	30.3867	1.70749	2.19815	7.40092	13.5023	-0.490653	0.548226
C10orf35	7.73481	0.631312	0.380857	3.93348	2.94318	0.250455	0.163948
C10orf46	36.1878	1.93156	2.10953	7.92913	10.7886	-0.177967	0.791418
C10orf54	4.69613	0.463483	0.122808	3.24537	0.816721	0.340675	0.100408
C10orf58	41.4365	3.25052	2.47942	13.0498	14.5398	0.771094	0.0554895
C10orf68	3.59116	0.095647	0.3523	0.473894	2.43688	-0.256653	0.179262
C10orf76	8.01105	0.691896	0.271706	4.33043	2.04549	0.42019	0.0194771
C10orf88	5.52486	0.341008	0.378353	2.09892	2.70076	-0.0373449	0.982934
C10orf90	6.62983	0.577571	0.130152	3.07654	0.941434	0.44742	0.00155668
C11orf1	19.6133	1.51021	0.827905	6.62463	5.84128	0.682301	0.000764584
C11orf10	80.3867	5.32707	5.14821	5.17384	12.9309	0.178863	0.0942656
C11orf2	30.1105	3.18951	0.814315	13.5659	5.31489	2.37519	3.34393e-11
C11orf24	33.9779	3.19573	1.43148	11.8473	10.679	1.76425	1.02082e-07
C11orf30	15.1934	0.994425	0.63649	4.80401	4.43221	0.357935	0.0282522
C11orf31	71.8232	5.05946	5.28649	9.34436	16.1595	-0.227025	0.00264722
C11orf41	8.56354	0.876278	0.0516826	5.19938	0.20422	0.824595	8.10459e-06
C11orf46	24.5856	1.86752	1.27232	8.51193	8.15032	0.595199	0.0171809
C11orf48	44.7514	3.08127	2.77481	9.78175	14.2909	0.306457	0.505671
C11orf49	40.884	3.80729	2.29027	13.1922	16.3326	1.51702	0.000511868
C11orf51	20.1657	1.48653	0.850347	6.51933	5.4996	0.636181	0.00214513
C11orf54	22.0994	1.74912	0.899242	8.37019	5.38991	0.849882	0.00235285
C11orf57	24.5856	1.93684	1.09242	8.73122	7.02369	0.844415	0.00127034
C11orf58	66.8508	5.88665	4.3879	11.0126	19.4315	1.49875	0.0825298
C11orf61	8.83978	0.590315	0.464076	3.04796	3.43771	0.126239	0.12103
C11orf63	3.03867	0.149884	0.267462	1.0211	2.0158	-0.117578	0.402972
C11orf67	21.2707	1.5436	0.986565	6.34	6.62281	0.557036	0.00558002
C11orf68	21.8232	2.34308	0.506096	10.964	3.75157	1.83698	2.42671e-09
C11orf70	7.45856	0.270641	0.602542	1.48544	4.06515	-0.331901	0.174193
C11orf71	18.5083	1.01693	1.03812	4.58304	6.42484	-0.0211903	0.449359
C11orf73	42.8177	3.39222	2.40862	11.2731	13.722	0.983597	0.0194856
C11orf74	18.5083	1.48564	0.742745	6.73357	5.31781	0.742899	0.000335834
C11orf80	12.4309	0.88332	0.328682	4.18751	1.8918	0.554638	0.000780776
C11orf82	4.41989	0.215331	0.385228	1.44416	3.11617	-0.169897	0.339553
C11orf83	35.6354	2.60717	1.72571	8.76739	9.99911	0.881459	0.00321989
C11orf84	3.8674	0.195297	0	0.539958	0	0.195297	0.000337005
C11orf93	1.65746	0.102023	0.0921489	0.553917	0.771264	0.00987431	0.465569
C11orf95	6.62983	0.458113	0.227034	2.54213	1.77958	0.231079	0.0205956
C11orf96	39.2265	4.32524	1.43309	16.7539	9.41375	2.89216	4.024e-12
C12orf10	28.453	2.3628	1.602	11.2314	11.2001	0.760799	0.0202348
C12orf23	40.6077	2.86225	1.94145	10.8726	11.1292	0.920798	0.00255393
C12orf26	8.56354	0.586657	0.43823	3.24268	3.08706	0.148427	0.252311
C12orf29	26.2431	1.82795	1.4894	7.97503	10.0671	0.338553	0.05364
C12orf32	18.7845	1.41367	1.3118	8.02313	9.88492	0.101864	0.432496
C12orf34	4.97238	0.0862875	0.530366	0.546675	3.49134	-0.444079	0.00619811
C12orf35	12.1547	0.89363	0.810282	5.87465	6.73959	0.0833481	0.314748
C12orf4	15.7459	1.33623	0.714443	7.3689	5.39896	0.62179	0.00380933
C12orf43	16.8508	1.35583	0.756776	6.99551	5.4683	0.599057	0.00926281
C12orf44	32.3204	3.12056	1.66282	13.3141	12.1874	1.45774	0.000138493
C12orf45	21.2707	1.38902	1.23958	6.23079	8.16577	0.149438	0.164045
C12orf47	31.2155	2.03113	1.80164	9.07716	10.8166	0.229492	0.147964
C12orf49	18.7845	1.66571	0.924961	8.91219	6.97214	0.740753	0.0053251
C12orf5	27.3481	1.89743	1.87012	9.34849	12.6999	0.0273054	0.414226
C12orf51	31.768	2.80935	1.11661	11.5192	7.14368	1.69274	1.53659e-07
C12orf52	11.6022	1.06115	0.556878	6.02634	4.87374	0.504271	0.00497893
C12orf53	6.07735	0.515274	0.111781	2.69697	0.762879	0.403493	0.00107138
C12orf57	67.1271	4.36139	4.95182	9.79734	16.25	-0.590433	0.00514436
C12orf60	4.69613	0.408839	0.0654162	2.17888	0.435863	0.343423	0.00252082
C12orf65	24.0331	1.7149	1.32304	7.61002	8.86115	0.391866	0.0456766
C12orf66	18.232	1.93527	0.340447	10.0922	2.53485	1.59483	1.22418e-09
C12orf68	17.4033	1.19881	0.813402	5.67073	5.60375	0.385409	0.0158634
C12orf73	18.5083	1.47132	0.833283	7.08973	5.93057	0.638032	0.00256484
C12orf75	6.35359	0.23558	0.626949	1.35303	4.77499	-0.391369	0.139392
C12orf76	16.5746	1.24492	1.00747	7.03407	7.99256	0.237445	0.126479
C13orf15	26.7956	1.00603	3.20029	5.86862	19.1667	-2.19426	1.25062e-06
C14orf1	35.3591	2.86304	2.35129	12.1259	15.3643	0.511756	0.207507
C14orf101	9.66851	0.935769	0.215422	5.24072	1.48755	0.720347	0.000140912
C14orf102	24.0331	1.19875	0.911889	5.00715	4.08704	0.286864	0.0497689
C14orf109	21.8232	1.84202	0.762873	7.86469	5.30579	1.07914	7.84182e-06
C14orf118	16.2983	1.69103	0.339224	8.45844	2.95108	1.3518	6.60541e-09
C14orf119	31.4917	3.03632	1.35334	12.0779	9.66582	1.68297	1.73051e-06
C14orf126	9.66851	0.525292	0.257241	2.27861	1.44785	0.268051	0.0143322
C14orf129	12.9834	1.10072	0.671924	6.50539	5.394	0.428797	0.0256279
C14orf132	31.4917	3.68799	0.668094	15.3355	4.3941	3.0199	1.55703e-15
C14orf133	10.7735	1.21761	0.146861	7.09638	1.14128	1.07075	8.37753e-07
C14orf135	22.3757	2.33148	0.537107	11.6825	3.47169	1.79437	1.74417e-09
C14orf142	20.1657	1.67097	0.715471	7.14051	4.93821	0.955503	3.81572e-05
C14orf149	26.2431	3.26139	0.24265	12.9012	1.58196	3.01874	8.90032e-20
C14orf159	20.1657	2.19473	0.524782	11.2343	3.89213	1.66995	5.23288e-08
C14orf166	43.0939	4.34713	2.03488	13.8327	13.0944	2.31225	1.36924e-06
C14orf167	14.3646	0.825091	0.705047	3.9961	5.58172	0.120043	0.0444678
C14orf169	7.18232	0.797996	0.0738315	4.85721	0.495092	0.724164	2.58062e-05
C14orf2	74.0331	5.43443	4.5403	7.43967	13.7447	0.894125	0.397225
C14orf23	16.5746	1.17053	0.555525	5.07892	3.41517	0.615	0.00053708
C14orf37	9.94475	0.824031	0.604376	5.38101	5.15255	0.219655	0.135567
C14orf43	61.6022	4.15819	2.95455	10.5639	10.7598	1.20364	0.000805067
C14orf45	7.73481	0.576955	0.216261	3.2744	1.72983	0.360694	0.0105039
C14orf64	8.01105	0.642043	0.278438	3.42571	2.00571	0.363605	0.00867658
C14orf79	12.7072	1.41871	0.133132	7.17145	1.08813	1.28558	4.52635e-09
C14orf80	4.69613	0.501027	0.0511425	2.9737	0.473416	0.449884	0.00050303
C14orf93	6.90608	0.589924	0.284462	3.44271	2.12694	0.305462	0.0415704
C15orf17	26.7956	2.96597	0.845908	13.9704	6.50739	2.12006	1.19947e-09
C15orf23	7.18232	0.539626	0.393722	3.39949	3.24739	0.145904	0.154753
C15orf24	40.884	4.74222	0.875925	11.9622	6.11026	3.86629	8.47081e-23
C15orf29	30.1105	2.16836	1.92686	9.74886	12.0622	0.241497	0.266928
C15orf33	9.39227	0.568212	0.51144	2.854	3.61093	0.0567722	0.239397
C15orf37	7.18232	0.399979	0.166649	1.60272	1.01352	0.23333	0.00293894
C15orf38	8.28729	0.706989	0.105455	3.1939	0.666026	0.601533	2.20003e-05
C15orf39	10.7735	0.970766	0.151184	4.94659	1.24619	0.819582	9.63981e-07
C15orf40	20.7182	1.59836	1.04604	7.94678	7.71599	0.552322	0.018519
C15orf41	13.5359	1.14581	0.58914	6.36359	4.3145	0.556671	0.00972098
C15orf42	4.14365	0.0951149	0.274108	0.418293	1.85163	-0.178993	0.217524
C15orf44	20.7182	1.90528	0.911021	10.0503	7.14348	0.994259	0.000720941
C15orf52	10.221	0.903172	0.130738	4.74786	0.8952	0.772434	2.67725e-06
C15orf57	13.2597	0.93324	0.740782	4.82972	5.69829	0.192458	0.0804223
C15orf61	22.6519	1.29569	1.42163	5.67059	9.19737	-0.125943	0.615007
C16orf13	55.8011	4.28047	3.02306	10.0272	14.1125	1.25741	0.00925715
C16orf42	42.2652	4.73361	1.40527	13.0301	9.96916	3.32834	2.62404e-15
C16orf45	37.5691	3.48951	1.86116	14.2006	12.201	1.62835	4.12768e-05
C16orf46	9.66851	0.637593	0.40534	3.5248	2.4413	0.232253	0.148624
C16orf48	15.7459	1.02197	0.535002	4.13848	3.43615	0.48697	0.000768779
C16orf5	27.3481	2.06805	1.08533	8.2035	7.34798	0.982715	6.62422e-05
C16orf52	8.28729	0.485188	0.310719	2.56654	2.21598	0.174469	0.0848169
C16orf53	29.0055	2.52158	1.10324	10.5998	7.02982	1.41834	1.31603e-05
C16orf55	14.9171	0.642163	0.864691	2.32318	5.55802	-0.222528	0.526956
C16orf57	21.8232	2.31617	0.659703	11.5919	5.4322	1.65647	9.55539e-09
C16orf58	22.6519	2.31373	0.598689	10.7369	4.01339	1.71504	2.31675e-08
C16orf59	2.76243	0.216169	0.0800788	1.28856	0.423776	0.13609	0.233755
C16orf62	25.4144	2.52327	1.13935	12.3871	9.22387	1.38392	1.93237e-05
C16orf7	15.4696	1.09466	0.429456	5.24747	2.77665	0.665206	0.000182455
C16orf70	16.5746	1.54548	0.658947	8.36881	5.0779	0.886533	0.000429827
C16orf71	1.9337	0.0910293	0.0701922	0.423501	0.337573	0.0208371	0.735644
C16orf72	23.7569	2.06542	0.596599	8.69873	4.39582	1.46882	5.53529e-09
C16orf79	3.8674	0.325769	0.103707	1.87735	0.679085	0.222062	0.0435921
C16orf80	48.895	3.70694	4.31756	15.2535	22.2343	-0.61062	0.0935025
C16orf86	2.20994	0.187075	0.0173783	0.984931	0.0546631	0.169696	0.0448074
C16orf87	22.3757	1.29389	1.67682	6.71	10.3453	-0.382936	0.556413
C16orf88	24.5856	1.50321	1.05728	6.28605	6.07354	0.445927	0.0296381
C16orf91	26.2431	1.73613	1.769	7.6835	11.4741	-0.0328756	0.633081
C16orf93	6.62983	0.321445	0.400585	1.55016	2.70712	-0.07914	0.781776
C16orf95	7.45856	0.73375	0.121877	3.91612	0.953332	0.611873	9.19932e-05
C17orf100	5.24862	0.400364	0.32752	2.68434	2.60751	0.0728446	0.54576
C17orf101	9.94475	0.808885	0.397953	4.69795	2.85778	0.410932	0.0502078
C17orf103	2.20994	0.155217	0.0220384	0.86175	0.0446023	0.133179	0.182564
C17orf108	11.326	0.718032	0.728317	4.1309	5.57283	-0.0102848	0.384466
C17orf109	2.76243	0.309858	0	1.89536	0	0.309858	0.00261021
C17orf28	2.48619	0.178855	0.136817	1.25637	1.04674	0.0420375	0.7689
C17orf39	3.8674	0.263727	0.12098	1.4842	0.776399	0.142747	0.133093
C17orf48	8.83978	0.69444	0.510349	4.29007	4.0129	0.184091	0.202045
C17orf49	19.0608	0.834944	0.827027	2.82332	3.90275	0.0079162	0.372822
C17orf51	4.97238	0.344888	0.279838	2.4496	1.89118	0.0650499	0.665112
C17orf53	3.59116	0.289123	0.166781	2.08751	1.14662	0.122342	0.437785
C17orf56	6.62983	0.428707	0.113403	2.01829	0.655116	0.315304	0.00546501
C17orf57	4.69613	0.425223	0.0992319	2.46021	0.592696	0.325991	0.0105463
C17orf58	19.337	1.50766	0.948069	7.96621	7.04625	0.559586	0.0139945
C17orf59	4.97238	0.600855	0.0940474	3.99943	0.803356	0.506807	0.00165036
C17orf61	32.3204	1.31003	2.24982	4.81191	10.0613	-0.939785	0.0161084
C17orf62	30.9392	3.42491	1.20959	14.9089	9.51499	2.21531	4.2793e-08
C17orf63	24.5856	1.98174	1.24658	9.94571	8.04199	0.735158	0.0151912
C17orf65	9.66851	0.419393	0.791191	2.67348	5.55038	-0.371798	0.216651
C17orf69	4.14365	0.220616	0.149801	1.06732	0.924653	0.0708146	0.234775
C17orf70	11.6022	1.21239	0.339146	7.43256	2.78737	0.87324	8.81771e-05
C17orf75	9.66851	0.583031	0.591254	3.08193	4.2523	-0.00822257	0.51483
C17orf76-AS1	53.3149	3.27518	2.88799	10.6241	12.6709	0.387198	0.326741
C17orf79	44.4751	4.0039	2.34845	12.5025	14.4197	1.65545	0.000351625
C17orf80	12.7072	0.995959	0.75431	6.03881	5.90596	0.24165	0.120045
C17orf81	23.7569	2.0301	1.2426	9.81478	9.24738	0.7875	0.00284069
C17orf85	22.9282	1.93483	0.933332	9.47479	6.02621	1.00149	0.000481274
C17orf89	45.0276	2.89783	2.59545	8.21757	12.9516	0.302383	0.391905
C17orf90	18.7845	1.52147	0.782343	7.46428	5.07662	0.739124	0.00226841
C17orf97	6.62983	0.391343	0.170215	1.65204	0.860388	0.221128	0.0498724
C18orf1	12.7072	0.888544	0.702423	5.35372	4.79823	0.186121	0.409342
C18orf21	23.4807	1.35992	1.48954	6.27544	9.32094	-0.129623	0.66871
C18orf25	20.1657	1.49506	0.861888	6.84356	6.12751	0.633175	0.00139247
C18orf32	57.4586	3.13576	3.38194	7.36259	11.3944	-0.246177	0.253178
C18orf54	9.11602	0.621136	0.333933	3.07429	1.94752	0.287203	0.0629173
C18orf56	8.01105	0.266667	0.525213	1.18694	2.85042	-0.258546	0.190149
C18orf8	24.0331	2.00848	1.32775	10.4553	9.749	0.68073	0.0182596
C19orf10	51.3812	4.96628	2.67933	12.3988	15.5405	2.28695	1.47512e-05
C19orf12	23.2044	2.14014	0.651233	8.9607	4.79633	1.4889	3.6603e-08
C19orf18	5.52486	0.371834	0.0231301	1.47902	0.0552101	0.348704	0.000496631
C19orf24	38.674	3.25362	1.72812	10.4033	10.0686	1.5255	2.74501e-05
C19orf25	18.7845	1.82434	0.655975	9.51913	4.86221	1.16836	1.46819e-05
C19orf29	10.221	1.00858	0.120653	5.48825	0.686675	0.887929	8.688e-06
C19orf40	3.31492	0.149434	0.313923	0.838742	2.54361	-0.164489	0.570484
C19orf42	43.0939	3.47668	2.86559	12.3656	16.7409	0.611087	0.296229
C19orf43	63.8122	5.00475	3.73875	9.80947	15.3165	1.266	0.0598951
C19orf44	10.221	0.937844	0.208294	5.13707	1.50229	0.729549	5.41786e-05
C19orf47	10.221	0.918433	0.235712	5.2364	1.26948	0.682721	0.00156327
C19orf48	32.0442	3.30065	1.41923	14.3422	10.4206	1.88142	3.67035e-06
C19orf52	11.6022	1.08784	0.243078	5.51247	1.69639	0.844766	1.94133e-05
C19orf53	69.8895	5.20868	4.72754	9.62036	15.0923	0.48114	0.705727
C19orf54	19.0608	1.46822	0.683378	7.16182	4.28994	0.784838	0.000870824
C19orf55	11.8785	0.660571	0.392592	2.71197	2.43414	0.267979	0.0273701
C19orf57	7.73481	0.43845	0.320149	2.52014	1.87903	0.1183	0.295386
C19orf6	38.1215	3.99891	0.747474	11.0484	4.84932	3.25143	1.5226e-20
C19orf60	39.5028	3.17586	1.80204	10.6571	10.7323	1.37381	4.30097e-05
C19orf63	26.2431	1.65533	0.647731	5.58623	3.81968	1.0076	3.98759e-08
C19orf66	29.0055	2.86398	0.942432	11.0312	7.18975	1.92155	1.16584e-09
C19orf70	64.6409	4.36594	4.04133	8.21895	14.9023	0.324614	0.675454
C19orf73	2.76243	0.241455	0.0440432	1.33407	0.175004	0.197412	0.0712971
C19orf79	70.7182	3.07436	3.8922	4.51296	9.64926	-0.817847	0.00108198
C19orf81	16.0221	0.779872	0.709656	3.09293	3.90781	0.0702156	0.189687
C1D	28.7293	1.95555	1.00898	6.51764	5.66614	0.946568	5.74643e-05
C1GALT1	24.3094	2.22243	1.01034	10.752	7.40686	1.21209	2.30895e-05
C1GALT1C1	16.0221	1.47735	0.606137	7.92841	4.61799	0.871214	0.00032454
C1orf109	20.442	1.87205	0.735268	8.93301	5.59759	1.13679	4.76755e-06
C1orf112	7.73481	0.632761	0.343179	3.95088	2.32983	0.289583	0.150187
C1orf114	21.547	0.545571	2.22244	3.03217	13.6272	-1.67687	6.01919e-07
C1orf122	67.4033	5.01812	4.45141	9.51252	16.3974	0.566711	0.933728
C1orf123	47.5138	3.61405	2.95331	11.844	16.1104	0.660743	0.115667
C1orf124	13.5359	1.17412	0.645156	6.82598	4.82821	0.528962	0.0202905
C1orf126	1.9337	0.0372556	0.119813	0.0621731	1.14705	-0.0825571	0.741592
C1orf131	19.8895	1.37794	0.939691	6.53639	6.07958	0.438252	0.0188396
C1orf133	1.65746	0.13467	0	0.543584	0	0.13467	0.0210428
C1orf144	34.5304	2.94306	1.0706	10.4406	6.47355	1.87246	1.37736e-09
C1orf159	9.66851	0.803456	0.374271	4.85077	2.64249	0.429185	0.0337846
C1orf173	6.62983	0.267123	0.609593	1.80257	4.22127	-0.34247	0.108136
C1orf174	16.5746	1.10203	0.585551	5.30529	3.64899	0.516484	0.0277552
C1orf182	5.24862	0.284864	0.182968	1.27254	1.14531	0.101896	0.136951
C1orf187	7.45856	0.898385	0.0755247	5.49712	0.546689	0.82286	1.561e-05
C1orf192	5.24862	0.261993	0.309845	1.53968	2.25662	-0.0478514	0.857141
C1orf194	9.94475	0.410477	0.742277	2.20627	4.67671	-0.3318	0.280073
C1orf198	29.8343	3.01059	1.09177	13.2306	7.58604	1.91881	5.33664e-08
C1orf21	29.8343	2.32425	1.56987	10.4597	10.3763	0.754385	0.00474798
C1orf212	33.1492	3.09976	1.52552	12.1452	11.0776	1.57424	6.8426e-06
C1orf213	10.4972	1.04155	0.142034	5.69745	0.84333	0.899512	5.82591e-06
C1orf216	14.0884	1.50472	0.195782	8.46985	1.52085	1.30894	1.2766e-07
C1orf226	12.1547	1.10867	0.307832	5.78232	2.40761	0.800839	1.16543e-05
C1orf228	4.14365	0.327566	0.184592	2.2562	1.10719	0.142974	0.461658
C1orf229	4.14365	0.189541	0.210728	0.88946	1.19751	-0.0211868	0.838132
C1orf27	32.0442	2.56758	1.44964	10.738	9.49262	1.11794	0.000203121
C1orf31	33.7017	2.01215	1.89707	7.00404	10.5842	0.115076	0.24615
C1orf35	30.9392	2.25183	1.35336	7.97864	8.49229	0.898468	0.000417752
C1orf38	3.8674	0.439649	0	2.64241	0	0.439649	0.000337005
C1orf43	50.8287	5.16142	2.92555	15.8873	17.5329	2.23587	4.52768e-05
C1orf50	16.0221	1.47825	0.564356	7.37107	4.01894	0.913896	0.000170764
C1orf51	15.1934	1.15215	0.937375	6.87092	7.04295	0.214778	0.199436
C1orf52	39.2265	3.21818	1.9405	11.1849	11.9784	1.27767	0.0001686
C1orf53	15.4696	0.966774	0.65445	4.31496	3.75277	0.312324	0.0504871
C1orf54	15.1934	1.17089	0.338486	4.70339	2.18802	0.8324	2.99433e-06
C1orf55	14.9171	1.54163	0.324213	8.46408	2.38411	1.21742	8.67e-06
C1orf56	13.2597	0.922605	0.41749	4.5623	2.75285	0.505115	0.00203096
C1orf61	90.0552	7.59067	9.97412	12.256	11.7325	-2.38345	3.85745e-16
C1orf63	41.989	3.98039	2.34715	14.4338	16.4027	1.63324	8.99858e-05
C1orf85	18.7845	1.69624	0.75205	8.662	5.92056	0.944192	7.41776e-05
C1orf86	48.0663	2.87233	2.3688	7.47357	10.3219	0.503525	0.0868257
C1orf88	12.4309	0.734323	1.15674	4.80061	8.9715	-0.422421	0.489909
C1orf9	29.8343	2.77028	1.20626	12.1871	7.56556	1.56402	4.93645e-06
C1orf94	3.59116	0.303709	0.161816	2.12609	1.31426	0.141892	0.197753
C1orf95	4.69613	0.639024	0.0333666	4.53673	0.201513	0.605658	0.000438531
C1orf96	14.9171	1.04693	0.702146	5.88099	4.42348	0.344786	0.114865
C1QBP	65.1934	5.32962	5.24157	13.3004	21.0499	0.0880515	0.0898016
C1QL1	17.1271	1.75726	0.195182	8.07666	1.08372	1.56208	2.23688e-10
C1QTNF1	14.3646	1.50854	0.145056	7.49368	0.997684	1.36348	6.8348e-10
C1QTNF2	3.31492	0.305758	0.0404351	1.58951	0.295935	0.265323	0.00625101
C1QTNF3	9.94475	1.23983	0.142464	7.75224	1.20269	1.09737	3.6044e-06
C1QTNF6	6.35359	0.642685	0.138669	4.26327	1.08385	0.504017	0.00246215
C1QTNF7	3.31492	0.253691	0.095035	1.49301	0.701126	0.158656	0.104695
C1QTNF9B-AS1	6.62983	0.289958	0.392201	1.46812	2.25583	-0.102244	0.672477
C1R	45.5801	6.54547	1.07514	16.3433	8.16565	5.47032	4.22658e-29
C1RL	19.8895	1.42214	0.577104	5.76648	3.79735	0.845039	4.32727e-06
C1S	30.9392	4.67562	0.453937	19.8323	3.40927	4.22169	2.50206e-21
C20orf11	25.9669	1.98038	1.17398	9.03901	8.67052	0.8064	0.00122641
C20orf111	36.1878	3.50009	1.6398	14.0909	11.5968	1.86028	1.19115e-06
C20orf112	16.0221	1.13591	1.03387	6.00344	7.68837	0.102036	0.243629
C20orf194	25.6906	2.39796	0.848381	10.5119	6.83455	1.54958	2.50355e-08
C20orf196	9.11602	0.685742	0.436391	3.74435	3.45351	0.249351	0.038909
C20orf20	17.9558	1.71358	0.408454	7.99827	2.79394	1.30512	6.02094e-08
C20orf24	49.1713	3.88783	2.79812	10.8977	13.6833	1.08972	0.0604121
C20orf26	4.14365	0.323102	0.250005	1.9064	2.24847	0.0730974	0.248738
C20orf27	27.6243	2.2596	1.11572	8.93897	7.24566	1.14387	2.78822e-05
C20orf29	18.7845	1.67925	0.491232	7.9769	3.41319	1.18802	6.77423e-07
C20orf3	33.7017	4.04092	1.27769	16.1097	10.5921	2.76323	1.06643e-10
C20orf30	57.4586	5.81979	3.57052	13.7797	20.5463	2.24927	0.00136514
C20orf4	21.2707	2.10132	0.783417	11.2959	5.85687	1.3179	6.45924e-06
C20orf43	52.2099	5.5729	2.85098	13.5386	18.069	2.72192	2.59405e-06
C20orf7	11.326	0.661577	0.681473	3.49417	4.99998	-0.0198964	0.544536
C20orf72	11.8785	1.08353	0.336683	5.80737	2.58378	0.746845	0.000186094
C20orf94	6.62983	0.575491	0.149885	3.06079	1.09499	0.425606	0.00169737
C20orf96	25.6906	1.87359	1.24308	7.79411	8.44447	0.630506	0.00666103
C21orf119	15.1934	0.924898	1.15931	4.86525	8.39308	-0.234411	0.993857
C21orf2	12.7072	1.15401	0.410615	6.26957	2.72443	0.743393	0.000495472
C21orf33	49.7238	3.80786	2.70935	12.2609	15.3815	1.09852	0.00753402
C21orf49	4.41989	0.0884265	0.407596	0.379842	2.72903	-0.31917	0.138802
C21orf56	13.5359	1.14198	0.692102	6.17156	5.57185	0.449873	0.0140775
C21orf58	6.90608	0.313599	0.505855	1.6655	3.57137	-0.192256	0.775171
C21orf59	48.0663	3.96275	3.37695	13.7945	19.8661	0.585806	0.383646
C21orf62	37.5691	4.12072	1.26227	15.1964	9.45622	2.85845	1.05208e-12
C21orf63	19.337	2.36781	0.15957	10.717	1.39342	2.20824	1.78779e-14
C21orf67	5.24862	0.570595	0.0724483	3.35408	0.526064	0.498147	0.000922545
C21orf7	8.56354	0.78102	0.337968	5.00548	2.78049	0.443052	0.0101738
C21orf91	7.73481	0.507475	0.343955	2.83068	2.38476	0.163521	0.161463
C22orf13	17.1271	1.51152	0.611576	8.21955	4.30654	0.89994	0.000308055
C22orf25	6.07735	0.662295	0.0728437	4.10227	0.526123	0.589452	0.000892566
C22orf28	26.7956	2.68571	1.17098	12.8177	9.02655	1.51473	1.69101e-05
C22orf29	10.7735	0.818302	0.246473	3.96876	1.85281	0.571829	9.03705e-05
C22orf32	37.5691	2.85647	1.47541	9.09849	8.07046	1.38107	5.78144e-06
C22orf39	23.4807	1.56307	1.11422	7.1993	7.29217	0.448853	0.0125981
C22orf40	6.35359	0.566434	0.198568	3.50455	1.4413	0.367866	0.027138
C22orf46	4.97238	0.465767	0.104421	2.65393	0.742126	0.361346	0.00690225
C2CD2	9.39227	0.699253	0.183099	3.44474	1.10006	0.516154	0.000708439
C2CD2L	4.41989	0.371628	0.0769716	2.1131	0.526913	0.294656	0.0165713
C2CD3	9.66851	0.804173	0.337401	4.85495	2.81207	0.466772	0.0127431
C2CD4C	2.48619	0.259389	0	1.39532	0	0.259389	0.00439142
C2orf18	42.8177	4.12071	1.80659	13.6692	11.6768	2.31412	2.66972e-08
C2orf27A	3.59116	0.255291	0.0843563	1.09701	0.643211	0.170935	0.0190879
C2orf28	68.7845	6.32232	4.89225	11.9937	21.3199	1.43007	0.282991
C2orf29	12.1547	1.12103	0.48899	6.53996	3.39757	0.632035	0.00732082
C2orf42	7.45856	0.633493	0.268194	3.80912	1.98155	0.365299	0.0400255
C2orf43	13.5359	1.21164	0.66753	7.44571	4.7701	0.544107	0.0344663
C2orf44	7.73481	0.573381	0.320332	3.41494	2.4298	0.253049	0.0321652
C2orf47	15.1934	1.04638	0.847659	5.03087	6.2093	0.198719	0.0956122
C2orf49	18.232	0.930477	0.57036	3.64439	2.82706	0.360117	0.0149022
C2orf56	12.1547	1.12111	0.451225	6.57569	3.32696	0.669889	0.0029911
C2orf63	15.4696	0.995209	0.64478	4.72111	4.82366	0.350429	0.00559609
C2orf66	3.03867	0.223503	0.0270179	1.08228	0.0728835	0.196485	0.0439268
C2orf68	33.7017	2.20862	1.68182	9.49252	9.41316	0.526797	0.127396
C2orf69	18.5083	1.3294	0.4769	5.76826	2.92806	0.852498	3.2887e-05
C2orf72	12.7072	1.26913	0.353264	7.01805	3.06336	0.915868	1.68664e-05
C2orf74	21.547	2.10207	0.534435	8.84429	4.03738	1.56763	4.41696e-09
C2orf76	30.3867	2.09143	1.23264	7.10954	7.16962	0.858789	0.000393489
C2orf77	16.8508	0.687122	1.0925	3.26324	6.30111	-0.405376	0.359973
C2orf80	14.9171	0.719268	1.40342	4.52479	9.8169	-0.684155	0.0588587
C2orf81	4.69613	0.349092	0.273727	2.2451	2.24724	0.0753658	0.280595
C2orf88	8.83978	0.687428	0.251292	3.44273	1.55793	0.436135	0.00589062
C3	28.453	3.99138	0.787512	23.9018	6.0781	3.20387	3.42176e-11
C3orf14	32.5967	2.27643	1.81152	9.69088	10.1177	0.46491	0.194465
C3orf15	5.8011	0.332004	0.244322	1.98086	1.3198	0.0876818	0.544827
C3orf17	29.0055	2.37433	1.36209	10.0269	9.65531	1.01224	0.000429865
C3orf18	11.6022	1.18068	0.181556	6.60932	1.28077	0.999124	9.44085e-07
C3orf19	23.7569	1.57361	1.25805	7.04407	8.56173	0.315559	0.0471446
C3orf23	16.0221	1.37762	0.789926	7.68714	6.03701	0.587694	0.0135866
C3orf26	42.5414	3.05032	1.5715	8.74027	8.32665	1.47881	3.47023e-07
C3orf33	9.66851	0.756577	0.388276	4.00226	2.98863	0.368301	0.0168136
C3orf37	27.3481	2.79591	0.968397	12.2192	7.42396	1.82751	3.1994e-08
C3orf38	22.0994	1.86442	1.14391	9.34016	8.60328	0.720507	0.00749442
C3orf39	24.8619	2.59616	0.997588	13.1792	7.77935	1.59857	3.15572e-06
C3orf58	19.8895	1.63422	0.575303	7.79286	3.86185	1.05892	5.83372e-06
C3orf62	8.28729	0.505759	0.251634	2.46592	1.40209	0.254125	0.0768043
C3orf64	11.6022	0.865016	0.493382	4.78111	3.44519	0.371634	0.0396347
C3orf70	34.5304	1.57391	2.35388	7.93686	10.2352	-0.77997	0.0154092
C3orf71	12.7072	0.706201	0.46432	3.46504	3.11529	0.241881	0.0264044
C3orf75	17.1271	1.45685	0.845397	7.73026	6.40449	0.611455	0.00967754
C3orf78	41.4365	1.86398	1.62291	5.0207	6.06747	0.241071	0.108047
C4orf19	6.07735	0.562046	0.141837	3.53028	0.832451	0.420209	0.0128346
C4orf21	4.41989	0.186619	0.282621	1.05862	1.64927	-0.0960019	0.635389
C4orf27	34.2541	2.23642	2.09684	9.25142	11.6548	0.139584	0.455409
C4orf29	12.4309	0.838701	0.575998	4.68093	3.93525	0.262703	0.193693
C4orf3	67.4033	6.02036	3.92202	10.0562	17.3172	2.09834	9.29321e-05
C4orf33	13.5359	0.981858	0.793582	5.66343	5.92743	0.188276	0.178533
C4orf34	24.8619	2.37987	1.01993	11.7101	7.96261	1.35994	1.38804e-05
C4orf42	9.39227	0.87681	0.194923	5.06075	1.26336	0.681887	0.000202035
C4orf43	16.2983	0.793612	0.777603	3.33034	5.23721	0.0160089	0.0615995
C4orf46	8.01105	0.591996	0.402469	3.46905	2.93761	0.189526	0.127919
C4orf47	6.90608	0.496122	0.264591	2.58206	1.85898	0.231531	0.0406786
C4orf48	50	1.87053	3.18374	4.73126	10.6068	-1.31321	0.000241632
C4orf52	32.3204	2.76505	1.74941	11.0761	11.7977	1.01563	0.00318092
C5	5.8011	0.434787	0.17997	2.55454	1.37665	0.254817	0.0223865
C5orf15	32.8729	2.67753	1.36807	10.4459	8.59326	1.30946	4.28163e-05
C5orf22	20.1657	1.93647	0.522627	8.9199	3.85609	1.41385	2.80056e-07
C5orf24	36.7403	2.85481	1.47016	9.77722	8.65873	1.38466	9.45795e-06
C5orf25	3.03867	0.102981	0.331388	0.571647	3.0477	-0.228407	0.383646
C5orf27	2.48619	0.262203	0	1.61238	0	0.262203	0.00439142
C5orf28	12.9834	1.07945	0.59415	6.03135	4.69607	0.485304	0.00932089
C5orf30	6.62983	0.529043	0.351895	3.372	2.63379	0.177148	0.250708
C5orf34	6.62983	0.404611	0.405407	2.22367	3.05526	-0.000795595	0.49147
C5orf39	22.9282	1.22861	1.28821	4.82862	8.18649	-0.0596094	0.270205
C5orf4	10.4972	0.994677	0.270612	5.95263	1.84605	0.724065	0.00111952
C5orf41	11.0497	0.733646	0.284609	3.56228	1.8158	0.449038	0.00452845
C5orf42	23.2044	1.42599	1.41808	7.25554	8.77407	0.00790299	0.58765
C5orf43	30.9392	2.89002	1.1565	11.1168	8.17989	1.73352	1.2027e-07
C5orf44	26.5193	2.12384	1.21404	9.97807	8.06879	0.909798	0.00171607
C5orf45	13.2597	1.07355	0.485395	5.31805	3.80373	0.588157	0.000407071
C5orf49	2.48619	0.163373	0.233586	1.2517	2.0301	-0.0702131	0.758809
C5orf51	40.3315	3.68413	2.04446	12.9811	14.2479	1.63966	9.33585e-06
C5orf54	9.39227	0.812122	0.325366	4.77343	2.30531	0.486756	0.0178172
C5orf55	5.8011	0.392678	0.385485	2.49194	2.99944	0.00719217	0.586638
C5orf56	18.7845	1.21782	0.897439	5.25842	5.62612	0.320376	0.0364519
C5orf58	5.24862	0.345982	0.0521727	1.32225	0.250403	0.29381	0.000970314
C5orf62	34.5304	3.49135	1.99692	16.0305	15.0692	1.49443	0.000473244
C5orf63	12.4309	0.967466	0.258553	4.82697	1.74326	0.708913	0.000178235
C6orf1	40.884	4.42668	1.1809	12.0121	7.84795	3.24578	8.89526e-16
C6orf106	12.7072	1.14014	0.299487	6.07411	2.21835	0.84065	1.32072e-05
C6orf108	42.2652	3.71936	1.82369	11.2648	10.6799	1.89567	4.17258e-07
C6orf115	13.8122	0.831041	0.805354	3.97065	5.24764	0.0256877	0.414226
C6orf118	10.7735	0.70178	0.833413	4.66948	6.68098	-0.131633	0.772137
C6orf120	22.6519	2.46189	0.462996	11.6385	3.30162	1.99889	6.50559e-10
C6orf130	18.5083	1.44329	1.0245	7.2107	7.69711	0.418788	0.0459097
C6orf136	12.7072	0.722335	0.628804	3.47989	4.23041	0.0935312	0.299068
C6orf141	18.7845	2.28859	0.214891	11.3206	2.11391	2.0737	9.88473e-14
C6orf147	6.35359	0.480092	0.252932	2.9278	1.89302	0.22716	0.0764154
C6orf15	1.9337	0.188683	0.108024	1.29617	1.05775	0.0806591	0.303214
C6orf162	12.9834	1.12916	0.374447	6.16126	2.58195	0.75471	0.000302287
C6orf170	13.5359	0.819108	0.652503	4.23621	3.92828	0.166604	0.345165
C6orf174	21.547	1.96782	0.500332	8.61083	2.87188	1.46748	8.66892e-08
C6orf192	30.663	2.3977	2.2694	12.1642	16.1187	0.128304	0.447913
C6orf203	16.8508	1.57175	0.491433	7.6034	3.4264	1.08032	9.70251e-06
C6orf211	12.1547	1.10431	0.546394	6.41321	4.47972	0.557918	0.00473606
C6orf225	38.1215	2.85546	2.19008	11.3822	12.3852	0.665386	0.031928
C6orf226	16.8508	1.02597	0.966053	4.81136	5.81117	0.0599219	0.4146
C6orf228	18.232	1.77751	0.328834	7.67786	2.42962	1.44868	7.10032e-10
C6orf47	11.0497	1.25771	0.146518	7.40605	1.04892	1.11119	2.13158e-06
C6orf48	51.105	4.08979	2.43122	10.6953	12.6193	1.65857	3.0917e-05
C6orf52	11.8785	0.80853	0.472128	3.67883	3.23733	0.336402	0.00806471
C6orf57	15.1934	1.02921	0.405587	3.71268	2.67538	0.623623	2.22049e-05
C6orf62	77.9006	6.80574	4.67727	6.98499	15.1539	2.12848	7.37092e-06
C6orf70	14.0884	1.09376	0.742077	6.1099	5.8631	0.351683	0.0305892
C6orf72	25.9669	2.00335	1.24608	8.66979	8.72255	0.757272	0.00153325
C6orf89	35.0829	3.62736	1.19649	12.8788	8.61804	2.43087	1.9107e-11
C7orf10	3.8674	0.194497	0.202487	1.00677	1.36473	-0.00798997	0.638965
C7orf11	46.6851	3.40921	2.88633	10.1306	15.2556	0.522884	0.291471
C7orf23	18.232	1.15828	0.959869	4.93467	6.50905	0.19841	0.0807658
C7orf25	15.7459	1.37323	0.919503	8.07257	7.66014	0.453722	0.0270867
C7orf26	22.0994	1.67831	0.782762	6.79296	5.22227	0.895544	8.17511e-05
C7orf31	3.03867	0.22313	0.0450789	1.27958	0.2267	0.178051	0.0452445
C7orf41	11.6022	1.04207	0.268571	5.65002	1.82149	0.773496	6.95926e-05
C7orf42	51.9337	5.31397	2.18022	12.668	12.8017	3.13375	3.48287e-12
C7orf43	14.6409	1.19281	0.232413	5.37973	1.3732	0.960401	3.05742e-07
C7orf44	44.1989	3.17318	2.98086	11.1277	16.7423	0.192313	0.65978
C7orf46	31.768	2.14318	1.5373	8.50135	9.18069	0.605884	0.010977
C7orf49	40.6077	3.42275	1.81178	12.7476	10.6562	1.61097	1.29677e-05
C7orf50	55.5249	5.61897	2.72712	13.1515	15.3683	2.89185	1.40928e-08
C7orf53	9.39227	0.828774	0.225335	4.66518	1.46941	0.603439	0.000805166
C7orf55	53.8674	3.37656	2.48767	7.07642	10.2836	0.88889	0.00715962
C7orf57	4.14365	0.373472	0.0958974	2.30449	0.665935	0.277574	0.0271023
C7orf59	80.3867	6.77784	6.00283	6.48288	16.7523	0.775003	0.256559
C7orf60	12.1547	1.07813	0.433704	5.69809	3.5718	0.644425	0.000519356
C7orf61	20.442	1.18718	1.51969	5.85415	10.2551	-0.332514	0.830735
C7orf63	12.1547	0.523857	1.00742	2.79375	6.90352	-0.48356	0.265623
C7orf70	29.0055	3.06356	1.11607	13.0158	8.43155	1.94749	1.02576e-07
C7orf73	73.4807	5.49358	4.82092	10.0188	16.9972	0.672663	0.915019
C8orf31	3.8674	0.278928	0.186675	1.61688	1.3066	0.0922533	0.330426
C8orf33	55.5249	5.06114	2.54929	13.3995	14.0068	2.51184	7.21205e-09
C8orf37	5.8011	0.283985	0.212246	1.22419	1.76133	0.0717392	0.0257974
C8orf38	17.1271	1.80798	0.392316	8.85438	2.80092	1.41567	7.50704e-08
C8orf39	3.31492	0.288423	0.0241186	1.4324	0.105289	0.264305	0.00580486
C8orf4	42.2652	6.27919	0.900167	18.2164	7.57203	5.37903	1.67499e-28
C8orf40	40.0552	3.64545	1.43924	10.7078	8.82734	2.20621	7.53997e-10
C8orf42	1.65746	0.194251	0.0339701	1.53987	0.208869	0.160281	0.127186
C8orf44	7.73481	0.573105	0.295308	3.02062	2.46189	0.277797	0.0132817
C8orf46	29.0055	2.54169	1.87551	14.7164	12.7612	0.666179	0.0927067
C8orf48	5.52486	0.394796	0.367447	2.5941	3.10328	0.0273487	0.44765
C8orf55	8.83978	0.98976	0.233942	6.06644	2.21458	0.755819	0.00016243
C8orf56	6.35359	0.588697	0	2.75984	0	0.588697	3.17383e-06
C8orf58	9.94475	1.10146	0.267879	6.72661	2.21038	0.833584	0.000104955
C8orf59	59.116	3.56599	3.55336	8.6717	12.5214	0.012627	0.715731
C8orf73	2.76243	0.201265	0.0688664	1.17466	0.538784	0.132399	0.0749855
C8orf76	19.0608	1.4949	0.83909	6.94193	6.24617	0.655807	0.00137719
C8orf82	16.0221	1.45877	0.150938	6.36176	0.73599	1.30783	4.85994e-10
C8orf83	11.8785	0.980555	0.301316	4.97051	1.96954	0.679239	0.000171625
C9orf100	12.1547	0.625591	0.239561	2.39186	1.47307	0.38603	0.000874956
C9orf102	18.232	0.91912	1.21364	4.52963	7.75635	-0.294519	0.904258
C9orf103	14.0884	0.856068	1.01089	4.54091	7.5198	-0.154825	0.739342
C9orf114	25.6906	2.62398	0.522795	12.0163	3.01869	2.10119	1.36306e-10
C9orf116	14.3646	1.00446	0.751807	4.89507	5.09966	0.252653	0.10339
C9orf117	5.24862	0.318339	0.158815	1.41337	1.17803	0.159524	0.0180814
C9orf123	44.1989	3.06427	2.0123	8.35384	10.0187	1.05196	0.00111008
C9orf142	47.7901	4.09296	2.19982	10.6528	12.4509	1.89314	4.04321e-06
C9orf156	11.8785	1.17237	0.360985	6.33973	2.97308	0.811382	7.35073e-05
C9orf16	45.5801	3.22022	2.16874	7.8309	11.8941	1.05148	0.00116477
C9orf21	19.8895	1.58496	0.90693	7.55205	6.38238	0.678034	0.00386647
C9orf23	16.0221	1.34316	0.748817	6.55946	6.02975	0.594342	0.00202149
C9orf24	3.59116	0.130724	0.376616	0.841464	2.85726	-0.245892	0.185191
C9orf25	23.2044	1.9338	0.496806	7.38017	2.96321	1.43699	2.06283e-09
C9orf3	22.6519	2.31982	0.504736	9.79086	3.80434	1.81509	5.10645e-11
C9orf30	26.2431	1.92491	1.18789	8.531	7.69745	0.73702	0.00429507
C9orf37	14.0884	1.36829	0.416569	7.64793	3.04121	0.951719	5.33858e-05
C9orf40	10.4972	0.803845	0.249876	3.64105	1.61018	0.553969	0.000179379
C9orf41	5.8011	0.470679	0.174113	2.44671	1.36407	0.296566	0.00764507
C9orf46	36.4641	2.45816	2.4515	9.57487	14.1797	0.00665711	0.686015
C9orf5	26.5193	2.56062	0.615876	10.7982	4.23908	1.94474	6.13326e-11
C9orf50	2.76243	0.221978	0.0740064	1.17091	0.573847	0.147972	0.0749855
C9orf64	6.62983	0.67947	0.163083	4.07404	1.48147	0.516388	0.0016365
C9orf68	6.07735	0.255929	0.369147	1.32824	2.53045	-0.113218	0.962618
C9orf69	12.9834	1.41257	0.215165	7.33993	1.51261	1.1974	3.23996e-07
C9orf7	17.1271	1.86716	0.424048	10.2487	2.85993	1.44311	5.9297e-07
C9orf72	17.9558	1.24888	0.877042	7.26972	5.88777	0.371839	0.114978
C9orf78	51.3812	4.66165	2.85793	13.2137	16.728	1.80372	0.000153014
C9orf80	19.0608	1.58425	0.971487	8.28149	7.22039	0.612764	0.019624
C9orf82	19.8895	1.52053	0.91051	7.33246	5.90556	0.610017	0.0142488
C9orf84	1.9337	0.14741	0.0722315	0.782427	0.471575	0.0751784	0.301519
C9orf85	13.2597	0.907225	0.499149	4.34307	3.19889	0.408075	0.012781
C9orf86	27.6243	1.99322	0.681929	7.06925	3.85665	1.31129	5.42598e-08
C9orf89	26.7956	1.72182	1.78637	7.31333	12.1235	-0.0645564	0.396747
C9orf9	13.5359	1.003	0.533291	5.06176	3.82888	0.469713	0.00458416
C9orf91	6.62983	0.563754	0.100334	3.30588	0.540799	0.46342	0.00145265
C9orf93	5.24862	0.422009	0.127484	2.53791	0.800799	0.294525	0.0159562
C9orf95	5.8011	0.368295	0.40445	2.1731	3.42155	-0.0361547	0.603885
CA11	5.8011	0.333343	0.209837	1.81684	1.35212	0.123506	0.154057
CA12	38.9503	4.72557	1.82664	19.9389	13.8328	2.89894	3.6776e-09
CA13	17.6796	1.5587	0.541078	7.92893	3.76233	1.01762	1.88112e-05
CA14	2.76243	0.225154	0.16953	1.5796	1.64554	0.0556246	0.570573
CA2	59.3923	4.22265	6.38772	18.2866	23.4567	-2.16507	3.36866e-07
CA3	8.56354	0.597147	0.52339	3.70547	4.37216	0.0737572	0.431309
CA5B	7.18232	0.650146	0.142675	3.67341	0.812716	0.507471	0.00219778
CA5BP1	27.6243	2.81922	0.71666	11.3342	4.81318	2.10256	6.44896e-11
CA8	5.52486	0.396183	0.343868	2.55261	2.81423	0.0523147	0.429429
CA9	16.8508	2.11877	0.432789	12.7429	3.06445	1.68598	1.84899e-07
CAB39	23.2044	2.04482	0.822665	9.84349	5.56838	1.22216	7.73397e-06
CAB39L	17.1271	1.1043	0.770953	5.19303	5.13045	0.333347	0.0195535
CABIN1	21.8232	2.05606	0.66473	10.069	4.70521	1.39133	2.71265e-07
CABLES2	8.01105	0.377421	0.27777	1.50134	1.71104	0.0996514	0.0601204
CABP4	4.97238	0.339593	0.116705	1.79149	0.723594	0.222888	0.0248122
CABYR	3.59116	0.0928978	0.381834	0.676205	2.84937	-0.288936	0.0639582
CACHD1	17.1271	1.31	0.720044	6.81135	5.17714	0.589953	0.00342981
CACNA1A	4.97238	0.430824	0.106465	2.4915	0.682484	0.324359	0.00690225
CACNA1C	7.18232	0.601472	0.214707	3.15682	1.74922	0.386765	0.00276207
CACNA1D	11.8785	1.14646	0.177012	6.53878	1.2648	0.969445	7.59991e-06
CACNA1G	15.4696	1.31961	0.648629	7.42623	4.71039	0.670984	0.00416946
CACNA2D1	10.7735	0.798008	0.520846	4.90892	3.52517	0.277162	0.16698
CACNB1	9.94475	0.808539	0.229478	4.05127	1.4665	0.579061	0.00035319
CACNB2	19.0608	1.40643	0.652286	6.86655	4.0115	0.754147	0.000919607
CACNB3	8.83978	0.561375	0.370213	2.96604	2.57594	0.191162	0.171394
CACNB4	9.66851	0.640364	0.695683	3.7557	5.25219	-0.0553184	0.748877
CACNG4	11.0497	0.73461	0.6342	4.47142	4.38715	0.100411	0.565914
CACNG7	2.20994	0.119225	0.0978621	0.612922	0.655632	0.0213631	0.529365
CACNG8	3.31492	0.282216	0.083639	1.82207	0.490555	0.198577	0.27059
CACYBP	56.3536	4.21051	4.57357	14.601	20.2027	-0.36306	0.129206
CAD	18.7845	1.76555	0.475466	8.75077	3.89102	1.29009	5.75907e-07
CADM1	55.2486	4.68127	2.83167	12.4325	14.6088	1.8496	1.81619e-05
CADM2	40.3315	2.2125	3.15321	10.0489	15.1569	-0.94071	0.0323481
CADM3	9.39227	0.706694	0.283124	3.76973	1.7999	0.42357	0.00741185
CADM4	16.0221	1.14526	0.329087	5.04474	2.01881	0.816169	1.95723e-06
CADPS	5.24862	0.302514	0.336916	1.86067	2.98504	-0.0344022	0.563656
CADPS2	14.9171	0.990925	0.699768	5.14983	4.59693	0.291157	0.119875
CAHM	10.221	0.514156	0.661433	2.74895	4.554	-0.147277	0.7644
CALCOCO1	25.9669	2.38189	1.13447	11.5492	8.55872	1.24742	2.4647e-05
CALCOCO2	25.4144	2.33832	1.23208	11.6488	9.60775	1.10623	0.000396783
CALCRL	12.9834	1.35905	0.117672	7.11946	0.663471	1.24138	8.88619e-09
CALD1	67.4033	6.92548	3.33629	9.86047	14.9645	3.58919	1.42934e-14
CALM1	93.3702	9.01408	8.89961	5.71496	9.35124	0.114472	0.184995
CALM2	97.2376	9.73871	10.0065	3.96641	7.14139	-0.26778	0.000110701
CALM3	54.9724	4.86372	1.90985	8.62301	10.4962	2.95388	1.96948e-14
CALML4	9.66851	0.566546	0.367485	2.46415	2.42145	0.199061	0.0201007
CALR	75.9669	6.69452	3.56337	10.3111	11.7019	3.13115	3.2529e-14
CALU	70.7182	7.83288	4.66232	12.4968	21.5403	3.17056	4.30878e-08
CAMK1	26.2431	3.32276	0.304273	13.7073	2.02796	3.01849	3.83341e-18
CAMK1D	6.07735	0.367713	0.228974	2.0437	1.53443	0.13874	0.111246
CAMK2B	11.8785	1.29936	0.279289	7.64731	2.3836	1.02007	3.81526e-06
CAMK2D	66.8508	6.0133	3.78752	12.5004	15.7493	2.22578	1.02905e-06
CAMK2G	20.9945	1.90983	0.935087	9.79223	7.53266	0.974742	0.000239847
CAMK2N1	51.6575	5.12468	1.70595	11.521	9.12395	3.41873	6.64209e-17
CAMK2N2	3.03867	0.126838	0.146357	0.589397	0.863354	-0.0195182	0.803893
CAMKK2	9.39227	0.869315	0.264151	5.21447	1.7285	0.605163	0.00243982
CAMKMT	8.83978	0.632448	0.393929	3.2474	3.11832	0.23852	0.0238138
CAMLG	48.6188	4.17164	2.356	11.4018	13.9768	1.81564	9.92495e-06
CAMSAP1	14.6409	1.11369	0.591635	5.84236	4.50479	0.52205	0.00119646
CAMSAP2	37.0166	3.32115	1.32996	12.2016	8.488	1.99119	3.99349e-09
CAMTA1	61.8785	4.84615	2.9546	8.21204	12.2007	1.89155	6.75436e-06
CAMTA2	16.2983	1.22642	0.407009	5.80641	2.01986	0.81941	0.000261223
CAND1	35.9116	2.79723	2.18086	12.3167	14.0855	0.616366	0.0488783
CAND2	7.18232	0.634316	0.237986	3.58287	1.68709	0.39633	0.00937783
CANT1	19.6133	1.38349	0.499279	5.16822	3.11331	0.884216	3.67035e-06
CANX	73.4807	7.83782	4.83361	8.79549	21.9208	3.00421	5.53202e-06
CAP1	54.9724	5.80874	2.53136	12.9111	15.036	3.27737	4.31019e-11
CAP2	21.547	2.20233	0.828339	11.136	6.66541	1.37399	3.11963e-06
CAPG	27.0718	3.3838	0.595084	14.7959	4.92472	2.78871	1.5535e-14
CAPN1	24.8619	2.52976	0.585082	11.2396	4.14961	1.94467	1.09381e-10
CAPN10	8.01105	0.735033	0.233094	4.15595	1.9297	0.501939	0.000831849
CAPN2	57.1823	6.73038	2.60455	12.9078	15.9816	4.12582	1.18411e-15
CAPN3	8.01105	0.45878	0.405351	2.68167	2.77709	0.0534282	0.610418
CAPN5	29.558	3.37097	0.519345	13.6411	3.4243	2.85162	7.47932e-17
CAPN7	27.3481	1.66059	1.71171	7.59724	10.0987	-0.051117	0.640468
CAPN9	1.9337	0.0984238	0.107995	0.49028	0.82	-0.00957101	0.744571
CAPNS1	53.0387	4.5679	1.50734	10.124	7.99254	3.06056	3.68305e-18
CAPRIN1	49.4475	5.35423	2.19068	14.8889	13.9539	3.16355	3.57029e-11
CAPRIN2	24.5856	1.71656	1.38572	8.22104	9.2212	0.330841	0.0867509
CAPS	7.45856	0.500567	0.134704	2.22383	0.587906	0.365863	0.0048053
CAPS2	2.48619	0.128788	0.194233	0.842489	1.62221	-0.0654452	0.756198
CAPZA1	59.6685	4.63958	2.60882	11.5525	10.5013	2.03076	9.25951e-08
CAPZA2	76.5193	7.63211	5.64971	10.832	20.7103	1.98241	0.00270385
CAPZB	56.3536	5.25437	3.00598	10.9818	16.7783	2.24839	5.84689e-06
CARD16	17.4033	1.69445	0.2263	7.37857	1.75892	1.46815	5.31159e-11
CARD8	16.2983	1.34715	0.418509	6.40276	3.14034	0.928646	1.88392e-06
CARD9	3.31492	0.0896179	0.170439	0.328738	0.751811	-0.080821	0.578516
CARHSP1	34.5304	2.33237	1.21954	6.85885	7.14048	1.11283	1.84328e-06
CARKD	20.7182	2.5214	0.351879	12.4716	2.35246	2.16952	5.97058e-11
CARM1	13.8122	0.771735	0.211574	2.50276	0.960678	0.56016	8.02376e-06
CARS	32.3204	3.42962	1.07315	14.5629	7.31713	2.35647	5.66016e-10
CARS2	21.2707	2.22498	0.542266	10.8288	4.12519	1.68272	5.9606e-09
CASC1	8.01105	0.475297	0.410081	2.44432	3.09432	0.0652157	0.243395
CASC2	2.48619	0.181885	0.124585	1.14204	0.9634	0.0572994	0.364128
CASC3	29.2818	2.37226	1.30989	10.1217	8.55015	1.06237	0.000407424
CASC4	62.7072	6.39702	3.96186	14.7641	20.5111	2.43515	3.9355e-05
CASC5	2.20994	0.111791	0.188308	0.771331	1.44145	-0.0765174	0.517833
CASD1	20.7182	1.58988	0.808618	7.68224	5.31873	0.781264	0.00167073
CASK	25.1381	1.85769	1.14904	8.76149	7.89565	0.708649	0.00344271
CASKIN1	3.8674	0.210358	0.114409	0.9024	0.82449	0.0959488	0.0459369
CASKIN2	8.83978	0.595036	0.182907	2.80897	1.33797	0.412129	0.000592869
CASP1	15.4696	1.87125	0.0981227	9.46884	0.866736	1.77313	2.14532e-12
CASP2	48.895	2.7654	2.58071	9.40696	11.792	0.184687	0.273775
CASP3	27.6243	2.69132	1.08752	12.5571	8.26816	1.6038	4.91822e-07
CASP4	14.0884	1.49036	0.0926895	7.35142	0.811512	1.39767	3.38359e-11
CASP6	16.8508	0.9738	1.06952	4.568	7.73189	-0.095721	0.33988
CASP7	8.01105	0.85244	0.271823	5.28939	2.31892	0.580617	0.00262045
CASP8	5.8011	0.469157	0.150203	2.54056	0.922395	0.318954	0.0212783
CASP8AP2	21.547	1.81473	0.722941	8.74998	4.89096	1.09178	1.05136e-05
CASP9	12.7072	0.953947	0.514251	4.81955	3.78189	0.439696	0.00540804
CASQ1	4.69613	0.43888	0.131133	2.84215	0.942117	0.307747	0.0371611
CAST	55.2486	4.93144	2.39251	10.9507	12.5793	2.53893	3.96092e-10
CASZ1	3.59116	0.191891	0.202553	1.17915	1.36378	-0.0106615	0.812287
CAT	24.3094	2.2518	1.17337	11.8694	8.88872	1.07843	0.000439084
CATSPER2	5.52486	0.240811	0.315767	1.08662	2.21652	-0.0749559	0.732884
CATSPER2P1	3.31492	0.223263	0.132889	1.28853	0.812437	0.0903746	0.286777
CAV1	32.3204	5.34288	0.521228	22.5675	4.54147	4.82165	1.40053e-22
CAV2	5.24862	0.495047	0.22391	3.80905	1.61876	0.271137	0.26566
CBFA2T2	18.232	1.67342	0.757498	9.43791	5.48519	0.915917	0.000330525
CBFA2T3	8.83978	1.04134	0.0609604	6.00828	0.412703	0.980379	1.0755e-06
CBFB	41.1602	3.47968	1.79084	11.9483	10.2075	1.68884	7.45719e-06
CBL	28.1768	2.17547	1.34444	10.2732	8.76331	0.83103	0.00453417
CBLB	12.9834	1.04499	0.554828	5.74151	4.11885	0.490166	0.0164723
CBLL1	37.0166	3.38851	2.12913	14.3052	14.3328	1.25939	0.00186749
CBR1	59.6685	6.11536	3.4002	13.3364	18.429	2.71516	1.83697e-05
CBR3	22.0994	1.45961	1.42113	7.32556	9.4674	0.038478	0.492243
CBR3-AS1	7.45856	0.40479	0.418005	2.46566	2.70536	-0.0132147	0.871275
CBR4	11.326	0.691901	0.668096	3.82851	4.58744	0.0238044	0.541031
CBS	29.558	2.47102	1.52159	11.9213	10.6322	0.949438	0.00454058
CBWD1	49.4475	2.8902	2.04697	7.96996	8.41242	0.843234	0.00288357
CBWD2	49.4475	2.92259	1.80406	7.5226	7.33103	1.11853	4.00737e-05
CBWD3	46.9613	1.59663	1.35917	2.74075	3.91326	0.237461	0.0384026
CBWD6	27.3481	1.09334	0.812251	3.88191	2.86902	0.281087	0.312076
CBX1	29.2818	1.59862	1.6964	7.24012	8.62902	-0.0977768	0.951912
CBX3	77.3481	5.37026	5.1103	9.62645	13.6592	0.259959	0.612892
CBX4	17.9558	1.25995	0.531901	5.27574	2.98875	0.728054	0.000284949
CBX5	72.6519	6.26817	5.2124	12.0816	19.4424	1.05577	0.164988
CBX6	13.8122	0.910199	0.402421	3.97449	2.42338	0.507779	0.00189834
CBX7	3.59116	0.304048	0.0446071	1.49132	0.360153	0.25944	0.00377198
CBY1	19.337	1.32627	1.11604	6.45737	7.16663	0.210231	0.1918
CC2D1A	15.4696	1.40801	0.346518	6.86432	2.20224	1.06149	1.39712e-06
CC2D1B	10.221	1.07841	0.160535	5.92423	1.32651	0.917876	2.87189e-06
CC2D2A	20.9945	1.59667	0.816988	7.37044	5.60732	0.779682	0.000352182
CCAR1	31.2155	2.31018	1.91405	10.9615	13.1642	0.396125	0.0767929
CCBL1	16.5746	1.41678	0.564278	7.1538	4.0303	0.852498	0.000131782
CCBL2	25.4144	2.16266	1.54989	11.0567	10.8633	0.612771	0.0634099
CCDC101	20.9945	1.6472	0.950111	7.42585	7.19287	0.697088	0.00146195
CCDC102A	5.24862	0.587054	0.0924619	3.68695	0.769952	0.494593	0.00100319
CCDC102B	12.1547	1.07719	0.222599	5.45114	1.37131	0.854588	6.86155e-06
CCDC103	24.0331	1.8096	0.671237	6.76753	4.73702	1.13836	2.13227e-08
CCDC104	42.5414	3.15688	2.84798	11.8125	16.1457	0.308899	0.606193
CCDC106	16.8508	1.26179	0.221729	4.50517	1.33742	1.04006	1.45207e-09
CCDC107	34.8066	2.97935	1.36847	10.159	8.03864	1.61088	1.82316e-06
CCDC109B	33.9779	3.31738	1.61773	13.0369	11.9246	1.69966	4.90823e-06
CCDC11	8.56354	0.454277	0.467732	2.12011	3.26026	-0.0134543	0.296373
CCDC110	4.69613	0.283613	0.214484	1.40052	1.53688	0.0691287	0.269194
CCDC111	13.5359	0.942752	0.749565	5.63018	5.35697	0.193187	0.353172
CCDC112	21.8232	1.57236	0.968127	7.3292	5.77277	0.604231	0.00737804
CCDC113	9.66851	0.708223	0.508139	4.03526	3.68038	0.200084	0.169354
CCDC115	22.6519	2.09584	0.825901	10.0435	6.36183	1.26994	4.17947e-06
CCDC117	9.66851	0.491158	0.574057	2.5828	4.16841	-0.0828993	0.704811
CCDC12	38.3978	3.37956	1.89556	12.0408	11.8979	1.484	0.000159505
CCDC121	7.73481	0.683582	0.30371	3.80229	2.77663	0.379872	0.00472798
CCDC124	54.4199	4.63828	2.69381	11.0659	13.8182	1.94447	7.35196e-06
CCDC125	10.7735	0.650961	0.488631	3.44241	2.87649	0.16233	0.184631
CCDC126	12.9834	0.857234	0.757179	4.69566	5.71081	0.100055	0.17568
CCDC127	14.9171	1.29262	0.608218	6.77618	4.63968	0.684403	0.000790663
CCDC13	3.31492	0.276127	0.116128	1.51297	0.81948	0.159999	0.107453
CCDC130	31.4917	3.12961	1.14664	12.0356	9.02636	1.98298	1.05926e-09
CCDC132	16.5746	1.76701	0.412149	9.11475	3.2472	1.35487	2.08823e-07
CCDC134	2.76243	0.318407	0	1.92383	0	0.318407	0.00261021
CCDC136	16.5746	1.2729	0.464661	6.41201	2.73763	0.808235	0.000219134
CCDC137	22.0994	1.88663	0.9074	9.17342	5.91807	0.97923	0.000740204
CCDC138	6.35359	0.447227	0.262474	2.74251	2.03017	0.184753	0.0822039
CCDC14	36.1878	2.65323	2.08915	11.5374	12.4225	0.564087	0.0543875
CCDC142	11.8785	1.01171	0.380205	5.56837	2.65137	0.631505	0.00173786
CCDC144A	11.0497	0.72935	0.526473	4.1042	3.43109	0.202877	0.23109
CCDC144B	14.3646	0.457445	0.698091	1.78154	3.70428	-0.240646	0.666474
CCDC144C	13.5359	0.59693	0.712845	2.95667	4.09619	-0.115915	0.815273
CCDC146	15.7459	0.828615	0.993406	4.08341	6.29224	-0.164792	0.885167
CCDC149	5.24862	0.542471	0.0580476	3.14669	0.424367	0.484424	0.000915467
CCDC15	7.18232	0.30647	0.503971	1.88921	3.63576	-0.197501	0.262896
CCDC150	3.8674	0.358238	0.0720673	2.31007	0.469439	0.286171	0.0110886
CCDC151	6.90608	0.530353	0.138953	2.8853	0.787549	0.391401	0.0036317
CCDC152	14.9171	0.354619	1.24052	1.76616	6.98198	-0.885905	0.00127573
CCDC157	5.8011	0.246277	0.467079	1.2869	3.82355	-0.220802	0.781659
CCDC159	12.7072	1.1943	0.266792	6.17659	1.89561	0.927503	1.03697e-05
CCDC160	4.97238	0.39878	0.198725	2.27708	1.49619	0.200055	0.0796327
CCDC163P	5.52486	0.417273	0.273804	2.49952	2.18421	0.143469	0.213462
CCDC164	1.9337	0.149023	0.0939835	1.05998	0.727353	0.0550398	0.73285
CCDC165	9.39227	0.83636	0.333432	5.27687	2.43196	0.502929	0.0186449
CCDC167	37.5691	2.26618	2.66697	8.88632	13.8744	-0.400785	0.366935
CCDC169	4.14365	0.181271	0.303444	0.952525	2.20484	-0.122173	0.784038
CCDC18	19.8895	1.03968	0.921153	4.59047	5.43447	0.118525	0.216651
CCDC22	13.2597	1.35608	0.344171	7.59672	2.86129	1.01191	5.01025e-06
CCDC23	15.4696	1.03216	0.548539	4.33376	3.62179	0.483621	0.00115404
CCDC24	12.7072	1.05232	0.345087	5.45627	2.55075	0.707236	0.000154231
CCDC25	37.2928	3.03581	1.66884	10.2801	10.5638	1.36697	3.27617e-05
CCDC28A	14.0884	0.978169	0.494937	4.7317	3.1213	0.483232	0.00925715
CCDC28B	26.2431	1.50235	2.06984	6.95812	13.6376	-0.567496	0.415524
CCDC30	7.18232	0.344938	0.479852	1.94642	3.39882	-0.134914	0.683401
CCDC34	17.6796	0.83102	1.20021	3.74785	7.11785	-0.369185	0.52915
CCDC39	3.03867	0.211076	0.0659697	1.12921	0.297664	0.145106	0.154767
CCDC40	3.59116	0.126484	0.236453	0.779457	1.50079	-0.109969	0.195684
CCDC41	29.8343	1.49963	2.43609	7.16463	13.9021	-0.936455	0.060308
CCDC43	23.4807	1.40328	1.0912	6.63443	6.27902	0.312076	0.121893
CCDC47	50.8287	4.77476	2.87275	15.0715	17.5098	1.90201	0.000111453
CCDC50	43.0939	4.5949	1.63109	12.6395	11.5851	2.96381	5.04049e-12
CCDC51	12.1547	1.20907	0.261296	6.43277	2.09852	0.947775	8.13708e-06
CCDC53	44.4751	3.25321	2.97686	11.9261	15.6918	0.276351	0.624538
CCDC56	56.0773	4.04472	4.19106	11.7816	18.9865	-0.146338	0.304511
CCDC57	5.52486	0.398551	0.166267	2.07607	1.06038	0.232283	0.0354376
CCDC58	19.8895	1.04301	1.0009	4.01591	5.99034	0.0421092	0.162337
CCDC59	44.1989	2.84518	2.74971	10.0409	12.861	0.0954773	0.837187
CCDC6	18.5083	1.44191	0.610182	6.70413	4.15606	0.831725	0.000127597
CCDC61	4.69613	0.355621	0.105747	2.07721	0.744119	0.249874	0.0366593
CCDC65	5.8011	0.308339	0.351217	1.9226	2.27413	-0.042878	0.834306
CCDC66	22.9282	1.60231	1.35838	8.54844	8.74531	0.243938	0.309873
CCDC7	3.31492	0.0839647	0.336247	0.501476	2.38687	-0.252282	0.0982685
CCDC71	7.18232	0.414831	0.277866	2.18416	1.90564	0.136965	0.262058
CCDC71L	3.8674	0.376452	0.125536	2.73987	0.838338	0.250915	0.127374
CCDC72	93.3702	6.13473	6.95761	3.92852	6.81249	-0.82288	1.6393e-08
CCDC73	6.62983	0.381986	0.191813	1.61753	1.11834	0.190174	0.0530394
CCDC74A	13.5359	0.879746	0.559721	4.77612	3.45777	0.320025	0.120673
CCDC74B	14.0884	0.807338	0.621303	3.5931	4.62658	0.186035	0.0866609
CCDC75	15.1934	1.08384	0.417726	4.65586	2.7089	0.666112	4.96e-05
CCDC76	15.4696	1.15421	0.780219	6.29348	5.31228	0.373994	0.0503244
CCDC77	9.66851	0.857488	0.277517	4.90084	1.8792	0.579972	0.00167722
CCDC8	3.8674	0.292222	0.196617	1.74973	1.56627	0.0956049	0.330426
CCDC80	39.779	3.2921	2.03935	12.2466	12.6166	1.25275	0.000650865
CCDC82	41.4365	2.9345	2.51804	10.8778	13.4248	0.416455	0.289194
CCDC84	17.1271	1.25517	0.432448	5.46175	2.43939	0.822725	3.98071e-05
CCDC85B	50.5525	4.72461	2.52799	12.9395	13.8833	2.19662	1.04392e-06
CCDC85C	3.03867	0.198559	0.0918582	0.970042	0.640845	0.106701	0.160257
CCDC86	23.4807	2.68858	0.546536	12.6396	4.24071	2.14204	2.41145e-11
CCDC88A	56.0773	4.72733	2.9555	13.432	14.5179	1.77183	3.67114e-05
CCDC88B	8.56354	0.643064	0.312615	3.18122	2.47085	0.330449	0.0106242
CCDC88C	6.35359	0.540656	0.179236	3.30907	1.17991	0.361421	0.00937845
CCDC9	8.28729	0.678764	0.115051	3.28121	0.799306	0.563713	2.16179e-05
CCDC90A	29.8343	2.72986	1.04401	10.5778	7.14459	1.68585	6.28376e-08
CCDC90B	36.1878	2.78382	2.23077	11.2202	13.9626	0.553052	0.134547
CCDC91	25.9669	2.13249	1.32334	9.53734	9.58946	0.809148	0.00209341
CCDC92	24.5856	2.46607	0.703253	10.622	5.22381	1.76281	2.09265e-09
CCDC93	36.7403	3.70853	1.40241	14.0001	9.64196	2.30613	1.52943e-09
CCDC94	15.7459	1.46178	0.427362	7.29302	3.26788	1.03442	1.61156e-06
CCDC97	16.2983	1.4327	0.439662	6.68705	3.00836	0.993035	5.51727e-06
CCDC99	8.28729	0.39557	0.455242	1.97209	3.15938	-0.0596716	0.770494
CCHCR1	10.4972	1.21581	0.188736	7.28068	1.36941	1.02708	7.03894e-06
CCL2	30.1105	4.24038	0.619287	19.5733	4.47786	3.6211	3.24223e-17
CCL3	4.69613	0.133455	0.0923177	0.764218	0.184422	0.0411375	0.813824
CCM2	37.0166	4.20555	1.15719	14.6582	8.41184	3.04835	1.21521e-13
CCNA2	5.24862	0.269107	0.364003	1.62554	2.66799	-0.094896	0.815908
CCNB1	8.01105	0.709386	0.479042	4.93897	3.97632	0.230344	0.244899
CCNB1IP1	12.9834	0.860841	0.808197	5.09137	5.73467	0.0526432	0.748383
CCNB2	4.14365	0.276413	0.353176	2.15008	3.16656	-0.0767626	0.841988
CCNC	22.6519	2.10572	0.608059	9.3918	4.41476	1.49766	1.82552e-08
CCND1	14.0884	0.505642	1.42023	3.50397	9.30155	-0.914591	0.000951403
CCND2	74.3094	5.45432	6.41408	14.0994	19.4651	-0.959769	0.000918591
CCND3	30.3867	3.78708	0.759292	15.677	6.09022	3.02779	1.17556e-14
CCNDBP1	20.7182	1.6751	1.24182	9.39966	8.68393	0.433279	0.169363
CCNE1	3.8674	0.345536	0.163119	2.40736	1.29731	0.182417	0.135352
CCNE2	10.4972	0.776637	0.487043	4.55475	3.23988	0.289594	0.206426
CCNF	5.8011	0.429683	0.115361	2.48116	0.485724	0.314323	0.053648
CCNG1	20.7182	1.85518	0.951779	9.99198	7.33498	0.903399	0.000321543
CCNG2	10.221	0.810354	0.363731	4.61771	2.33796	0.446623	0.0344334
CCNH	29.558	2.51205	1.93661	11.9838	13.6878	0.57544	0.103388
CCNI	63.5359	5.22817	3.5148	10.8537	15.4506	1.71337	0.000194269
CCNI2	3.03867	0.237988	0.0105673	1.2254	0.0202117	0.227421	0.00955319
CCNJ	8.56354	0.454326	0.391089	2.29856	2.40787	0.0632367	0.629666
CCNK	33.1492	2.35312	0.95298	7.59181	5.15299	1.40014	2.85425e-08
CCNL1	75.4144	7.2566	5.25831	7.96952	21.6549	1.99828	0.0309646
CCNL2	58.8398	5.44567	3.48383	12.4931	19.9163	1.96184	0.00023161
CCNT1	13.2597	0.89486	0.715693	4.91688	5.5252	0.179167	0.119844
CCNT2	20.1657	1.56773	0.988638	7.60825	7.63449	0.579092	0.00368006
CCNY	13.8122	1.28192	0.407094	6.7231	3.19684	0.874828	3.25297e-05
CCNYL1	12.7072	0.993162	0.289537	4.71183	2.15209	0.703625	1.37915e-05
CCP110	18.7845	1.20912	1.00353	6.39329	6.22587	0.205596	0.360517
CCPG1	18.7845	1.17171	0.708002	4.73923	4.08218	0.463704	0.0061956
CCR10	4.14365	0.396213	0.129455	2.44297	1.01616	0.266758	0.0288401
CCRN4L	5.24862	0.338837	0.191964	1.59792	1.77098	0.146873	0.0182004
CCS	23.2044	2.14137	0.99324	9.93924	7.4414	1.14813	6.02238e-05
CCT2	73.7569	6.58275	5.87226	11.619	22.859	0.710488	0.142906
CCT3	64.6409	6.51721	4.08396	13.1231	20.691	2.43325	5.61506e-05
CCT4	50.8287	4.98444	2.88258	15.3251	17.6586	2.10185	9.19907e-05
CCT5	50.8287	5.00187	3.12574	16.7461	18.8918	1.87612	0.00199834
CCT6A	77.0718	7.64201	6.03046	13.2518	21.0544	1.61155	0.0120718
CCT6B	3.8674	0.294949	0.140378	1.68117	1.24092	0.154571	0.0456424
CCT6P1	24.8619	1.47493	0.97047	6.24793	5.20536	0.504455	0.0167415
CCT6P3	22.6519	0.823753	0.838192	3.01946	3.84003	-0.0144387	0.592956
CCT7	52.7624	5.48517	3.0974	15.9394	18.8981	2.38776	7.77161e-05
CCT8	51.9337	4.40596	4.04113	16.5007	22.3312	0.364828	0.931266
CCZ1	50	2.79725	1.61037	4.97206	6.54599	1.18689	1.54918e-06
CCZ1B	48.0663	2.74585	1.58873	5.54656	6.6631	1.15712	4.52793e-06
CD101	3.59116	0.20788	0.20484	1.26426	1.45048	0.0030405	0.808114
CD109	15.1934	1.34047	0.433677	6.42108	3.31361	0.906793	5.30862e-06
CD14	2.76243	0.305295	0.0497099	2.01719	0.447264	0.255585	0.0171882
CD151	53.3149	4.94322	1.39399	6.95094	7.04209	3.54923	2.07861e-23
CD163L1	11.8785	1.15276	0.0721851	5.05186	0.468978	1.08057	3.64089e-09
CD164	45.5801	4.89916	2.09796	14.8815	14.3051	2.8012	5.25124e-09
CD200	8.83978	0.862437	0.366406	5.57957	2.95626	0.49603	0.0180971
CD24	27.3481	2.18957	2.02437	12.6732	14.117	0.165203	0.480239
CD27	3.8674	0.130974	0.0186184	0.258366	0.0627428	0.112355	0.00227869
CD274	15.4696	1.91128	0.202504	10.7378	1.84396	1.70878	1.21476e-10
CD276	28.1768	3.23941	0.404019	12.4953	2.67538	2.8354	1.48082e-17
CD2AP	19.337	1.45269	0.494475	6.15829	3.29137	0.95822	1.37259e-06
CD2BP2	34.5304	3.31473	1.17003	12.1247	7.77541	2.1447	1.12023e-09
CD302	4.97238	0.314697	0.0517194	1.18064	0.265218	0.262977	0.00156807
CD320	40.3315	4.21663	1.76909	13.6747	12.6967	2.44754	1.6013e-08
CD34	22.0994	1.39747	1.67643	8.08378	11.8901	-0.278958	0.759513
CD3EAP	12.1547	1.10049	0.183246	5.08347	1.23193	0.917247	1.65482e-06
CD44	55.5249	9.12943	1.93005	11.3916	14.9949	7.19937	1.76964e-35
CD46	38.674	3.11033	2.09677	11.9151	13.3404	1.01357	0.0018628
CD47	51.105	5.40545	1.99913	12.9235	12.9728	3.40633	1.5535e-14
CD58	17.6796	1.62053	0.629653	7.97149	5.03657	0.990872	1.97126e-05
CD59	54.4199	6.86154	1.95873	11.48	13.93	4.90281	7.17164e-23
CD63	94.1989	9.94873	10.0025	5.05808	11.4351	-0.0537381	0.00337142
CD68	21.8232	2.1354	0.432053	10.4004	2.54335	1.70334	8.1246e-09
CD74	13.5359	1.16271	0.473524	8.79568	3.25198	0.689187	0.22581
CD81	59.116	5.41155	2.84756	11.9575	14.8643	2.56399	1.25428e-08
CD82	32.0442	3.51405	1.00319	14.7275	7.42176	2.51086	2.50305e-11
CD83	19.337	2.31008	0.348361	12.3907	2.721	1.96172	3.94317e-10
CD9	80.663	6.75175	8.73872	14.6648	18.6376	-1.98697	1.88023e-15
CD97	15.4696	1.91517	0.120884	9.99794	1.17273	1.79429	1.15265e-11
CD99L2	17.6796	1.73549	0.470197	8.75473	3.50741	1.26529	5.21336e-07
CDADC1	12.7072	0.615324	1.17294	3.49298	8.41348	-0.557618	0.147363
CDAN1	8.28729	0.528765	0.350975	2.49904	2.52915	0.17779	0.0895746
CDC123	31.4917	2.59239	1.90965	11.4138	13.3126	0.682744	0.0288048
CDC14A	4.97238	0.115858	0.350794	0.485543	2.22342	-0.234936	0.170347
CDC14B	23.4807	1.88096	0.97051	9.30186	6.33069	0.910447	0.00101575
CDC16	24.0331	2.15515	0.972638	10.4934	6.97287	1.18252	3.07937e-05
CDC20	5.8011	0.620949	0.186469	4.2027	1.68094	0.43448	0.00688229
CDC23	18.5083	1.57426	0.823826	7.91174	6.79587	0.750437	0.000747463
CDC25A	3.8674	0.184343	0.263342	0.840166	2.07855	-0.0789996	0.672449
CDC25B	22.3757	2.18411	0.718679	11.115	5.35332	1.46543	3.21164e-07
CDC26	33.4254	1.75026	1.35232	4.83799	6.70692	0.397938	0.00624635
CDC27	23.4807	1.4353	1.54332	7.28164	10.2693	-0.108021	0.582022
CDC34	40.6077	4.02487	1.41035	12.9405	9.48214	2.61452	1.10068e-10
CDC37	51.9337	5.96503	1.80424	12.4021	11.6699	4.16078	1.41812e-18
CDC37L1	19.0608	1.74294	1.0058	9.44577	7.86433	0.737141	0.0062201
CDC40	19.337	1.51111	0.575697	6.04928	4.14972	0.935417	3.59753e-06
CDC42	61.326	4.78093	3.01734	9.90429	14.2224	1.76359	6.4253e-05
CDC42BPA	45.5801	3.65525	2.03336	12.3533	11.0971	1.62189	6.0121e-06
CDC42BPB	16.2983	1.26735	0.446335	6.21487	2.61537	0.821015	5.3732e-05
CDC42EP1	31.768	2.80925	0.341261	7.83165	1.75034	2.46799	1.827e-20
CDC42EP2	4.41989	0.276718	0.319522	1.59998	2.77266	-0.0428034	0.690916
CDC42EP3	14.0884	1.59036	0.178563	8.95891	1.3514	1.4118	6.99497e-09
CDC42EP4	20.442	1.78206	0.800725	8.77004	5.65127	0.981331	0.000230496
CDC42SE1	24.0331	2.33394	0.930365	10.9561	6.83478	1.40358	9.63794e-06
CDC42SE2	37.8453	2.71399	1.62145	11.0933	8.24163	1.09254	0.00179719
CDC5L	39.779	3.06612	2.29514	11.1398	13.9907	0.770972	0.0340869
CDC6	3.59116	0.164492	0.358053	1.15823	3.01168	-0.193561	0.420898
CDC7	17.1271	1.5276	0.678532	8.13598	4.93719	0.849065	0.00130237
CDC73	33.9779	3.00439	1.35421	11.7909	8.69127	1.65019	6.15021e-06
CDCA2	3.8674	0.351432	0.0944023	2.28522	0.803465	0.257029	0.0116335
CDCA3	4.41989	0.223835	0.375091	1.41405	2.86261	-0.151256	0.618542
CDCA4	8.28729	0.670175	0.293326	3.74817	2.30718	0.376849	0.00581222
CDCA5	4.69613	0.257639	0.412106	1.70038	3.29683	-0.154467	0.480832
CDCA7	19.337	1.77668	1.0648	9.92353	8.5344	0.711883	0.00515444
CDCA7L	33.1492	2.22038	2.61071	9.98333	17.4707	-0.390327	0.949175
CDCA8	4.41989	0.312657	0.240608	2.16126	1.75788	0.0720482	0.358604
CDH10	19.337	1.35315	1.57171	8.68465	11.4093	-0.218566	0.657378
CDH11	31.2155	3.16203	1.04569	12.9136	7.12355	2.11633	9.32054e-10
CDH13	11.0497	1.39098	0.383466	10.1181	3.3327	1.00751	0.000187303
CDH2	57.4586	5.22851	2.96885	13.3085	16.2589	2.25966	2.84143e-06
CDH20	2.48619	0.125997	0.144146	0.720522	0.898374	-0.0181485	0.766467
CDH23	3.59116	0.204442	0.230298	1.13455	1.85103	-0.0258554	0.825263
CDH24	7.18232	0.630844	0.0284126	3.17392	0.0842541	0.602431	2.19793e-05
CDH3	3.59116	0.34862	0.130275	2.3538	1.03476	0.218346	0.0687118
CDH4	10.4972	0.825025	0.276193	4.57939	1.72878	0.548831	0.00138185
CDH6	11.6022	1.10446	0.165488	5.8234	1.27974	0.938975	2.24145e-07
CDHR3	5.52486	0.472533	0.108946	2.42034	0.725119	0.363588	0.00278854
[truncated: 11,090 more rows]

## Sheet: 4. N-10X
gene	% Detection across all malignant cells	Mean expression across cells from M-LOW cluster	Mean expression across cells from M-HIGH cluster	Variance of expression across cells from M-LOW cluster	Variance of expression across cells from M-HIGH cluster	Fold Change = meanM-HIGH - meanM-LOW	BH-adjusted p-value
7SK.2	14.0762	1.2622	0.756936	8.1402	4.87461	-0.505259	0.000351075		Overexpressed in MigHIGH cells (BHadj pval < 0.01)
A1BG	50.2674	2.37226	4.72508	11.1891	10.4948	2.35283	3.86358e-34		Overexpressed in MigLOW cells (BHadj pval < 0.01)
A1BG-AS1	10.6607	0.321495	0.886407	1.92648	4.17714	0.564912	3.04416e-11
A2M	43.1258	1.75629	4.66813	10.7326	14.5171	2.91184	1.95958e-48
AAAS	35.5356	2.20053	2.66534	10.7003	9.03733	0.46481	0.0513466
AACS	13.4725	0.7668	0.895564	4.649	4.25993	0.128764	0.0424882
AADAT	12.886	0.61339	0.822036	3.85044	3.88812	0.208646	0.00279785
AAED1	26.3757	1.04093	2.30399	6.02614	8.45338	1.26306	2.37739e-19
AAGAB	25.2889	1.10844	2.05414	6.21863	7.75878	0.945698	1.99043e-12
AAK1	45.4718	3.38781	3.06448	13.6583	9.71619	-0.323335	8.72362e-05
AAMDC	33.4483	1.44008	2.85693	7.69388	9.65811	1.41685	1.45711e-18
AAMP	67.2417	4.26121	5.37683	13.8652	7.93362	1.11562	0.176092
AAR2	28.8943	1.62013	2.15826	8.53914	8.05719	0.538129	0.000715755
AARS	43.7123	2.76154	3.19957	12.7858	10.046	0.438028	0.325345
AARS2	9.15991	0.300382	0.617226	1.82655	3.01036	0.316844	5.98678e-06
AARSD1	21.4421	1.12819	1.54471	6.47483	6.66177	0.41652	0.000384615
AASDH	32.9308	1.93625	2.30119	10.1295	8.81651	0.364945	0.0417055
AASDHPPT	52.8894	3.35541	3.94336	13.072	9.67585	0.587951	0.770393
AASS	25.9617	1.43898	1.98694	8.15639	8.1168	0.547957	0.00012337
AATF	49.4394	3.03726	3.83887	12.5842	10.1167	0.801611	0.0502266
ABAT	32.1373	1.76033	2.30586	9.59761	9.65693	0.545525	0.000913515
ABCA1	39.1754	2.03236	3.44817	10.4541	11.396	1.41581	6.49677e-14
ABCA2	17.0605	0.6935	1.34048	4.19142	6.03549	0.64698	1.46676e-09
ABCA3	19.1133	0.704684	1.76168	4.20154	7.22962	1.057	2.14352e-18
ABCA5	20.0621	1.27722	1.47535	7.25214	6.55855	0.198138	0.0570531
ABCA8	13.4725	0.66699	1.18097	4.32141	6.0049	0.513984	6.72974e-07
ABCB10	7.46938	0.355763	0.650304	2.23926	3.10253	0.294541	1.55052e-05
ABCB7	18.4923	0.909538	1.51219	5.37856	6.70921	0.602653	3.09471e-07
ABCB8	27.8765	1.49216	2.1493	7.97828	8.24081	0.657144	1.90963e-05
ABCB9	7.55563	0.27658	0.55793	1.6999	2.8368	0.281349	3.81446e-05
ABCC1	6.22736	0.265145	0.441532	1.67552	2.23673	0.176386	0.00135983
ABCC10	9.72917	0.541293	0.732146	3.38381	3.62347	0.190853	0.00573922
ABCC3	17.0088	0.367534	1.74593	2.36987	8.42386	1.3784	1.27957e-29
ABCC4	7.14162	0.255104	0.632752	1.5423	3.07441	0.377648	1.07426e-07
ABCC5	19.4411	1.32054	1.3422	7.44204	5.98072	0.0216581	0.569636
ABCC6	3.39831	0.144693	0.276376	0.869478	1.49043	0.131683	0.00851024
ABCC8	3.15681	0.226421	0.195829	1.57997	1.11207	-0.0305916	0.883234
ABCD1	6.46886	0.148144	0.48279	0.97652	2.3732	0.334646	2.0541e-08
ABCD2	4.48508	0.294155	0.317233	1.98253	1.77826	0.0230777	0.363696
ABCD3	42.0562	2.09002	3.48786	10.4237	9.9778	1.39784	2.63881e-12
ABCD4	45.3855	2.30399	3.76372	10.7374	10.2428	1.45973	4.11516e-13
ABCE1	46.9898	2.88225	3.68904	12.4783	10.0203	0.806782	0.0149337
ABCF1	54.7697	3.14586	4.52497	12.8875	9.72543	1.37911	2.23825e-07
ABCF2	42.798	2.53247	3.22449	11.6779	9.54783	0.69202	0.0139642
ABCF3	27.1347	1.48979	2.04109	7.95645	7.90162	0.551298	0.000209351
ABCG1	7.07262	0.703055	0.228581	4.42176	1.33106	-0.474474	1.62502e-07
ABHD10	15.5425	0.793351	1.00621	4.74301	4.54522	0.212864	0.00528768
ABHD11	27.842	1.30882	2.28864	7.21851	8.50853	0.979828	4.30161e-11
ABHD12	54.7525	2.85219	5.4672	12.705	10.0954	2.61501	9.94057e-40
ABHD13	26.7207	1.48423	1.9128	7.8503	7.56714	0.428574	0.00278928
ABHD14A	41.28	1.7342	3.67061	8.96385	10.2659	1.93642	1.21409e-26
ABHD14B	26.2722	0.751169	2.48795	4.36486	8.97111	1.73678	1.00759e-35
ABHD15	7.86614	0.171879	0.654028	1.05288	3.21719	0.482148	2.31808e-11
ABHD16A	5.53735	0.267888	0.32838	1.7095	1.66776	0.0604919	0.100739
ABHD17A	46.2653	2.0442	4.41129	10.063	11.004	2.36709	2.02751e-37
ABHD17B	21.9079	1.74709	1.08809	9.38517	4.97009	-0.658993	2.09633e-05
ABHD17C	25.4614	0.828101	2.15926	4.92348	8.47592	1.33115	5.50702e-23
ABHD2	44.1608	2.16133	3.95113	10.8689	10.8257	1.7898	2.52526e-19
ABHD3	29.4463	1.4708	2.27939	8.21331	8.94754	0.808587	8.90257e-08
ABHD4	13.7312	0.506411	1.09882	3.07985	5.18195	0.59241	9.4479e-10
ABHD5	17.9576	0.819898	1.27412	4.96778	5.62445	0.454218	6.17317e-06
ABHD6	17.095	0.665673	1.39549	3.9991	6.04938	0.729816	9.16623e-12
ABHD8	28.049	1.25082	2.2481	7.00989	8.13747	0.997278	5.31078e-12
ABI1	34.3626	1.45166	2.96105	7.74	9.38877	1.50939	3.26147e-20
ABI2	69.2945	4.69851	6.02432	13.4856	7.66607	1.3258	1.30072e-05
ABL1	18.9581	0.73609	1.48971	4.26369	6.38383	0.75362	4.39109e-11
ABL2	31.5163	1.58453	2.43842	8.5387	9.05125	0.853891	6.00578e-08
ABLIM1	13.8865	0.514448	1.24938	3.13766	5.91018	0.734931	1.76164e-12
ABLIM2	4.22632	0.437383	0.18866	2.91956	1.06905	-0.248723	0.00386767
ABR	24.4092	1.05968	1.92873	6.2913	7.63919	0.869045	3.98076e-11
ABRACL	42.7635	2.24131	3.66711	11.2003	10.5345	1.4258	3.35425e-12
ABT1	38.5372	2.09965	2.98604	10.226	9.34313	0.886395	1.77407e-05
ABTB1	9.91892	0.524767	0.727261	3.29172	3.59406	0.202495	0.00370334
ABTB2	4.62308	0.179919	0.336631	1.15283	1.73277	0.156712	0.0016688
AC002117.1	7.86614	0.283453	0.674261	1.77939	3.31236	0.390808	1.05113e-07
AC002310.12	6.69312	0.283572	0.505842	1.78295	2.5891	0.222271	0.000462669
AC002454.1	3.77782	0.20264	0.236934	1.46361	1.34147	0.0342936	0.179831
AC002456.2	9.67742	0.519664	0.695398	3.27487	3.57682	0.175734	0.00940828
AC002467.7	5.5546	0.285828	0.38911	1.87321	1.99048	0.103282	0.02146
AC003102.3	3.07055	0.154119	0.201652	0.984335	1.10768	0.0475325	0.186388
AC003665.1	3.22581	0.129279	0.22257	0.838678	1.29994	0.0932912	0.0387313
AC004158.3	26.9622	1.87824	1.58744	10.1222	7.07962	-0.290806	0.0773046
AC004257.3	14.7145	0.651793	1.06884	3.99802	4.92696	0.41705	4.10056e-06
AC004381.6	5.50285	0.321906	0.336335	2.10638	1.6754	0.0144284	0.222389
AC004540.4	21.9424	2.02467	0.86379	11.9355	4.86999	-1.16088	1.33723e-13
AC004540.5	12.7652	0.792909	0.743739	4.97155	3.91143	-0.0491697	0.840286
AC004951.6	36.0014	1.8804	2.66489	9.66727	9.37107	0.784489	2.16593e-05
AC005076.5	7.52113	0.30743	0.501724	1.93385	2.5336	0.194294	0.00133798
AC005253.2	3.93307	0.314825	0.231239	2.07075	1.29097	-0.0835861	0.506416
AC005523.2	3.0188	0.141273	0.204035	0.937837	1.0917	0.062762	0.0780899
AC005618.6	7.74539	0.773656	0.337882	4.82794	2.02279	-0.435774	1.10816e-05
AC005754.8	4.39883	0.292949	0.253722	1.97024	1.33434	-0.0392268	0.798159
AC005789.11	14.3005	0.407397	1.31555	2.47452	5.82942	0.908155	9.69153e-19
AC006115.3	11.5405	0.882977	0.748919	5.38603	3.86016	-0.134058	0.673301
AC007040.11	4.20907	0.170244	0.279006	1.14363	1.48849	0.108762	0.0117064
AC007228.11	4.51958	0.217717	0.341839	1.40002	1.83031	0.124122	0.0132708
AC007228.9	3.57081	0.152675	0.28748	0.970236	1.68725	0.134805	0.0138887
AC007246.3	23.1672	0.877445	2.00197	5.25687	8.05388	1.12453	6.32878e-18
AC007405.6	18.9408	0.73528	1.59151	4.33903	6.81706	0.856231	3.14574e-13
AC008060.7	3.17406	0.430003	0.0822475	2.87448	0.487265	-0.347756	2.47656e-07
AC009005.2	5.81335	0.146294	0.487459	0.889384	2.45224	0.341165	5.5999e-08
AC009403.2	13.6967	0.605839	1.0375	3.77789	4.74895	0.431657	9.23506e-07
AC009501.4	18.5786	0.818228	1.60882	5.49802	8.27192	0.790591	1.60192e-10
AC009506.1	14.473	0.817678	0.888771	5.19332	4.39987	0.0710926	0.116601
AC009948.5	8.93566	0.386536	0.649209	2.39289	3.10024	0.262673	9.80385e-05
AC009961.3	5.26134	0.291369	0.358725	1.94236	1.80359	0.0673555	0.0499011
AC010226.4	5.39934	0.105223	0.422698	0.692403	2.24671	0.317475	6.53086e-08
AC010642.1	42.7117	2.2985	3.45794	10.9964	9.68254	1.15944	9.89383e-08
AC011043.1	14.5248	0.797839	0.970053	4.66266	4.82556	0.172214	0.0489087
AC012309.5	11.851	0.504097	0.953193	3.18057	4.52155	0.449096	2.22886e-07
AC013449.1	4.00207	0.22009	0.294731	1.37842	1.58278	0.0746417	0.093792
AC015936.3	4.79558	0.0721725	0.606908	0.494755	4.10889	0.534735	2.58341e-11
AC016586.1	5.36484	0.266825	0.481413	1.64286	2.4252	0.214587	0.000444288
AC016629.8	8.3664	0.405217	0.5851	2.51927	2.90313	0.179882	0.0041845
AC016700.5	4.67483	0.28551	0.315254	1.87503	1.7147	0.0297438	0.272545
AC016831.7	7.77989	0.727155	0.489484	4.59046	2.59526	-0.237671	0.112424
AC018470.4	3.15681	0.453437	0.0232495	3.19889	0.127603	-0.430188	2.4076e-11
AC018647.3	6.76212	0.174251	0.679125	1.13361	3.95223	0.504874	6.02988e-10
AC018755.1	5.10609	0.359789	0.288148	2.35134	1.61601	-0.0716405	0.704161
AC021860.1	7.29688	0.514832	0.357886	3.42825	1.99171	-0.156946	0.273672
AC023490.1	4.07107	0.142656	0.278506	0.900862	1.37778	0.13585	0.00196169
AC023590.1	6.53786	0.360439	0.462532	2.35349	2.43817	0.102093	0.0380576
AC025335.1	5.60635	0.425079	0.355368	2.76912	1.93811	-0.0697109	0.873773
AC027307.3	8.90116	0.463043	0.465482	2.93392	2.33923	0.00243932	0.37196
AC027763.2	16.0255	0.584405	1.27483	3.69507	5.8871	0.690427	1.38426e-11
AC062017.1	7.10712	0.190884	0.604502	1.19669	2.99033	0.413618	2.2126e-09
AC068039.4	5.43385	0.26637	0.422137	1.68673	2.16616	0.155767	0.00446951
AC068535.2	3.0188	0.167313	0.205647	1.0932	1.3438	0.0383338	0.518638
AC068620.1	4.24357	0.321391	0.142204	2.14967	0.786103	-0.179187	0.0195413
AC069513.4	4.24357	0.144463	0.295478	0.970629	1.59804	0.151015	0.00151155
AC073283.4	3.96757	0.25458	0.265221	1.64479	1.49977	0.0106406	0.553657
AC074117.10	4.91634	0.279085	0.294813	1.78342	1.49285	0.0157279	0.287274
AC074138.3	5.5546	0.219206	0.435466	1.36811	2.18478	0.21626	0.000166399
AC074212.5	6.05486	0.185384	0.562871	1.15966	2.84199	0.377487	2.91291e-08
AC074289.1	3.74332	0.235243	0.212958	1.56836	1.19806	-0.022285	0.848349
AC078883.3	3.32931	0.0603436	0.233814	0.397768	1.25655	0.173471	7.03081e-05
AC079210.1	3.07055	0.2128	0.162062	1.45829	0.818065	-0.0507385	0.952879
AC079922.3	8.5734	0.2974	0.802674	1.90569	3.7744	0.505274	9.74638e-11
AC084018.1	15.1458	0.905015	0.902518	5.59585	4.46203	-0.00249724	0.423836
AC084219.4	7.91789	0.732915	0.359171	4.5403	1.97039	-0.373744	0.000474479
AC087393.1	6.22736	0.376949	0.412459	2.43792	2.29173	0.0355107	0.340484
AC090186.1	6.64137	0.649555	0.323153	4.24977	1.75608	-0.326402	0.00396565
AC091729.9	18.2681	0.831677	1.45328	4.89321	6.28188	0.621603	2.27831e-08
AC092295.7	11.851	0.606369	0.933203	3.80477	4.5272	0.326834	0.000102256
AC093323.3	23.6674	1.10108	1.80979	6.14011	7.12119	0.708717	5.91917e-08
AC093388.3	3.36381	0.191181	0.269682	1.23813	1.44436	0.0785014	0.0602296
AC093673.5	39.2617	1.77369	3.3875	9.26203	10.7649	1.61382	1.03237e-19
AC096559.1	8.4699	0.179057	0.658614	1.14267	3.35464	0.479558	7.82444e-11
AC096677.1	3.0533	0.0965561	0.289214	0.639761	1.51232	0.192658	5.34873e-05
AC096772.6	4.31258	0.202371	0.298797	1.31975	1.51841	0.0964256	0.0202829
AC097500.2	14.5593	0.669404	1.06802	3.95267	5.14883	0.398616	4.82991e-05
AC097724.3	6.79662	0.121903	0.687219	0.74302	3.45558	0.565316	2.26319e-14
AC100830.3	3.96757	0.106037	0.35835	0.652007	1.8873	0.252313	4.909e-06
AC104532.4	5.36484	0.222999	0.370356	1.41181	1.96598	0.147356	0.00584605
AC104655.3	3.22581	0.165299	0.250335	1.07334	1.29779	0.0850366	0.0323336
AC105760.2	3.07055	0.0944612	0.279781	0.610386	1.47964	0.18532	0.000104228
AC113189.5	12.334	0.561627	0.897802	3.51307	4.30855	0.336175	4.41528e-05
AC114730.3	3.34656	0.32204	0.141719	2.2333	0.853094	-0.180321	0.0144211
AC137932.1	3.74332	0.213848	0.233111	1.42346	1.21337	0.0192629	0.281502
AC139100.2	7.10712	0.239595	0.633439	1.51544	3.24356	0.393845	7.05689e-08
AC142528.1	4.57133	0.221911	0.293489	1.4729	1.57412	0.0715775	0.0714145
AC145212.1	23.9262	0.614414	2.07925	3.63834	7.94419	1.46483	1.7904e-30
AC159540.1	19.2168	1.14861	1.1434	6.64916	5.27389	-0.00521566	0.544985
ACAA1	56.2705	2.84472	4.81979	12.1005	9.36111	1.97507	1.08515e-19
ACAA2	25.5994	1.29726	1.81028	7.44929	7.75023	0.513025	8.76704e-05
ACACA	22.4771	0.892276	1.9695	5.15297	7.66628	1.07722	4.39758e-17
ACACB	4.76108	0.147906	0.39873	0.902539	2.1563	0.250825	3.18577e-05
ACAD10	14.335	0.595278	1.05479	3.51389	4.9179	0.459516	1.41547e-06
ACAD8	37.9507	2.1391	2.85081	10.3591	9.37801	0.711714	0.000471675
ACAD9	20.8901	0.973668	1.61458	5.71121	6.79206	0.640914	5.71911e-08
ACADM	53.0619	3.21094	3.96711	12.8556	10.0929	0.756163	0.0698455
ACADS	18.9408	0.719482	1.57991	4.32339	6.54524	0.860424	3.44046e-14
ACADSB	6.52061	0.399413	0.553887	2.50085	2.86635	0.154474	0.0132663
ACADVL	69.1047	4.44666	6.36816	13.9694	6.68129	1.9215	2.70128e-15
ACAP1	12.7997	0.398281	1.03998	2.65336	4.87919	0.641698	1.00986e-12
ACAP2	30.7918	1.56526	2.20946	8.25837	8.16285	0.644197	4.63509e-05
ACAP3	41.2972	2.9391	2.63492	13.3301	9.22561	-0.30418	0.00339225
ACAT1	51.2851	3.63294	3.68709	13.6233	10.4288	0.0541554	0.0246175
ACAT2	51.6129	3.12596	4.17113	13.4325	11.5971	1.04517	5.54284e-05
ACBD3	35.7254	2.07832	2.71738	10.2908	9.06438	0.63906	0.00422008
ACBD4	10.7124	0.378493	0.999752	2.42472	4.69062	0.621259	4.62216e-12
ACBD5	32.9998	1.13752	2.96086	6.33357	9.61496	1.82334	1.62935e-31
ACBD6	51.4577	3.03368	4.15292	12.1652	9.74979	1.11923	0.000123402
ACD	33.5863	1.91026	2.5245	9.66145	9.07228	0.614245	0.00123965
ACER3	24.3919	1.22269	1.77963	6.93505	7.27151	0.556937	1.70976e-05
ACHE	9.09091	0.554151	0.521841	3.55195	2.63263	-0.0323101	0.546513
ACIN1	48.2491	2.98834	3.62224	12.5135	9.59177	0.633909	0.27502
ACKR3	3.0878	0.112879	0.270758	0.74325	1.59463	0.157878	0.00246324
ACLY	43.7813	2.06203	3.80117	9.88729	9.99991	1.73914	1.12602e-19
ACN9	25.2889	2.11411	1.49923	10.8619	7.85944	-0.614876	5.38123e-05
ACO1	18.8891	1.00048	1.36588	5.79259	6.0747	0.365401	0.000563255
ACO2	58.2543	3.08665	5.04448	12.6596	9.41669	1.95783	5.75806e-19
ACOT11	3.79507	0.223673	0.261582	1.56824	1.51392	0.0379086	0.228787
ACOT13	36.3464	1.50033	3.08302	8.08649	9.83572	1.58269	5.22509e-21
ACOT2	11.3852	0.400698	1.00975	2.52145	4.80925	0.609053	2.57885e-11
ACOT7	40.9867	2.35139	3.00565	11.2837	9.88341	0.654261	0.00952245
ACOT8	40.59	1.8337	3.5004	9.19738	9.83778	1.6667	7.24826e-20
ACOT9	26.7207	1.13828	2.27945	6.37212	8.32851	1.14117	1.1159e-15
ACOX1	34.5006	1.50236	2.90544	8.02622	9.29826	1.40308	3.56073e-17
ACOX2	14.3523	0.237957	1.31167	1.43443	5.82651	1.07372	9.06067e-27
ACOX3	18.3716	0.774483	1.38546	4.74676	5.95741	0.610975	1.01602e-08
ACP1	74.2108	4.97906	5.92382	13.0713	6.94175	0.944761	0.846372
ACP2	39.8654	1.69604	3.42414	8.7744	9.79803	1.7281	3.5652e-22
ACP6	15.3873	0.516357	1.28051	3.24054	5.65149	0.764153	2.24501e-14
ACPL2	17.6988	0.620461	1.55419	3.79464	6.76179	0.933725	2.1602e-16
ACSBG1	19.6653	0.713431	1.9619	4.50158	8.47687	1.24847	8.37865e-22
ACSF2	11.2472	0.239854	0.887617	1.40949	4.28503	0.647763	3.03543e-14
ACSF3	21.3559	0.819353	1.72013	4.73018	7.06613	0.900781	2.1549e-13
ACSL1	14.404	1.15639	0.788581	6.77818	3.73067	-0.367813	0.0345454
ACSL3	60.2208	3.92373	5.51626	14.1579	10.4106	1.59253	2.0161e-12
ACSL4	10.4537	0.579569	0.807035	3.62057	3.87668	0.227466	0.00173991
ACSL6	7.67638	0.451919	0.577683	2.90874	3.31599	0.125764	0.0801868
ACSS1	17.6816	1.29167	1.17454	7.4726	5.5944	-0.117131	0.78054
ACSS2	19.0443	0.683953	1.54056	4.05093	6.47995	0.85661	6.84356e-14
ACSS3	31.1885	0.944965	3.06782	5.37278	9.91369	2.12285	1.52518e-43
ACTA2	10.7814	0.25637	1.12875	1.62235	5.86892	0.872376	1.22452e-18
ACTB	99.9482	12.2569	12.2515	1.14277	0.86697	-0.00542013	0.0170114
ACTG1	99.3617	11.1122	11.5553	2.47433	0.82433	0.443143	1.2924e-07
ACTL6A	46.0756	2.74405	3.60525	12.2622	10.0444	0.861206	0.00209814
ACTL6B	9.74642	1.56856	0.0716691	9.75792	0.439268	-1.49689	6.14552e-39
ACTN1	52.2512	2.42616	5.69033	11.5944	9.29529	3.26417	5.12141e-65
ACTN2	9.24616	0.553334	0.679443	3.48593	3.49625	0.126109	0.0447646
ACTN4	59.41	4.11497	4.85258	15.0397	11.124	0.737606	0.436095
ACTR10	56.995	3.26715	4.529	13.1418	9.71074	1.26185	3.14198e-05
ACTR1A	40.866	2.67439	2.89625	11.8342	9.30206	0.221856	0.891027
ACTR1B	36.2601	2.0644	2.59899	10.2413	8.95076	0.534591	0.0113491
ACTR2	60.2898	3.54931	4.90233	13.4137	9.33131	1.35302	1.93226e-05
ACTR3	72.6755	5.32031	5.95441	12.9618	7.55703	0.634095	0.116526
ACTR3B	25.3407	1.49899	1.67905	8.31197	7.10083	0.180055	0.134999
ACTR5	12.2305	0.724369	0.795797	4.33097	3.78217	0.0714282	0.127401
ACTR6	41.5905	2.89783	3.03825	12.3572	9.64188	0.14042	0.373405
ACTR8	20.5624	1.20196	1.34042	6.70185	5.8094	0.13846	0.113759
ACVR1	15.9048	0.727796	1.16508	4.43757	5.32229	0.437288	5.98947e-06
ACVR1B	15.8875	0.958895	0.894156	5.79793	4.35372	-0.0647391	0.827881
ACVR2A	16.8018	0.775703	1.19896	4.73745	5.39284	0.423261	1.31154e-05
ACVR2B	5.84785	0.298341	0.38231	1.84935	1.96061	0.0839694	0.0623694
ACYP1	37.1917	1.74317	3.01737	9.30878	10.2554	1.2742	5.46239e-13
ACYP2	50.3019	2.70095	4.11582	11.9608	10.1902	1.41487	7.52488e-10
AD000090.2	7.33138	0.415892	0.568211	2.57824	2.92664	0.152319	0.0180334
ADA	22.4426	0.652382	2.01414	3.9439	8.18279	1.36176	1.86703e-26
ADAL	27.2037	1.23849	2.16685	6.84221	8.19816	0.928363	9.89503e-11
ADAM10	28.8425	1.1163	2.43111	6.26192	8.78472	1.31482	3.67997e-19
ADAM12	13.5932	0.359664	1.39168	2.2285	6.35048	1.03201	3.68586e-22
ADAM15	20.1484	1.05722	1.60135	5.90969	6.7925	0.544126	6.18065e-06
ADAM17	42.729	2.26924	3.41773	10.8865	9.80751	1.14849	1.09217e-07
ADAM19	20.1139	1.06923	1.75882	6.59022	7.79132	0.689591	2.88464e-08
ADAM22	12.6617	0.922023	0.737532	5.65417	3.6799	-0.18449	0.460104
ADAM23	12.0235	0.469568	1.05914	2.90956	4.88843	0.589573	1.60927e-10
ADAM9	52.6134	2.44239	5.44237	11.7304	9.3646	2.99998	1.96796e-51
ADAMTS1	7.15888	0.318096	0.683636	2.07192	3.87243	0.36554	7.81726e-06
ADAMTS10	7.41763	0.583192	0.41764	3.84542	2.28696	-0.165552	0.307748
ADAMTS14	3.89857	0.06699	0.369403	0.42353	1.94016	0.302413	2.06955e-08
ADAMTS15	4.70933	0.0520934	0.504219	0.339606	2.56861	0.452126	3.58281e-13
ADAMTS3	5.81335	0.122002	0.509844	0.745056	2.68003	0.387842	4.13406e-09
ADAMTS6	17.9058	0.738798	1.40879	4.38206	6.40891	0.669991	2.49334e-09
ADAMTS7	3.32931	0.184904	0.213759	1.2676	1.18676	0.0288553	0.233627
ADAMTS9	21.2006	1.00923	1.97683	6.12127	8.51556	0.967605	5.87336e-13
ADAMTS9-AS2	4.48508	0.243894	0.376455	1.62365	2.09499	0.132562	0.0146262
ADAR	54.4075	3.08776	4.63996	12.8581	9.41483	1.5522	2.54972e-09
ADARB1	6.17561	0.225234	0.436411	1.44712	2.1997	0.211177	0.000168842
ADAT1	21.9769	1.1534	1.46709	6.48188	6.34698	0.31369	0.00445374
ADAT2	7.72814	0.236433	0.646503	1.46517	3.21451	0.41007	1.56257e-08
ADC	14.128	0.41874	1.25569	2.69121	5.67923	0.836951	4.31254e-17
ADCK1	8.6079	0.341628	0.545756	2.17564	2.75228	0.204128	0.000995275
ADCK2	22.1839	0.950345	1.84368	5.61828	7.21791	0.893338	1.09732e-12
ADCK3	25.5822	1.2897	2.01162	7.52221	8.43508	0.721922	3.64213e-07
ADCK4	27.2037	1.20414	2.34081	6.83116	8.5184	1.13667	6.35069e-15
ADCK5	9.71192	0.533995	0.72136	3.28139	3.51306	0.187366	0.00600007
ADCY1	4.70933	0.401441	0.173024	2.64174	0.996172	-0.228417	0.00395116
ADCY2	11.506	0.316807	1.31294	1.98759	6.59436	0.996134	1.33853e-20
ADCY3	8.95291	0.314891	0.738443	1.95144	3.5914	0.423553	3.90084e-08
ADCY6	10.4019	0.459223	0.78994	2.83471	3.9016	0.330716	3.43384e-05
ADCY8	4.14007	0.195417	0.288332	1.30725	1.62601	0.0929144	0.0458856
ADCY9	5.9341	0.18554	0.518135	1.17899	2.59726	0.332595	1.88754e-07
ADCYAP1R1	14.2142	0.427847	1.37805	2.87652	7.501	0.950206	1.07984e-16
ADD1	54.5282	3.06114	4.30721	12.3021	9.64694	1.24606	3.15497e-06
ADD2	19.3203	1.39627	1.17947	7.99305	5.51627	-0.2168	0.310701
ADD3	25.7029	1.08951	2.31925	6.32713	9.54731	1.22974	3.10378e-17
ADH5	64.8611	3.95678	5.46028	13.6081	8.28018	1.50351	5.36674e-07
ADHFE1	3.77782	0.124985	0.288277	0.840649	1.65842	0.163292	0.00139162
ADI1	60.4796	3.83292	4.68377	14.0766	10.1194	0.850853	0.183439
ADIPOR1	54.8215	3.39634	4.53626	13.1619	9.87362	1.13992	0.000519134
ADIPOR2	26.9105	1.45611	2.09656	7.8913	8.11364	0.640451	2.01854e-05
ADIRF	4.29533	0.147564	0.311325	0.971898	1.8731	0.163761	0.00292649
ADK	27.083	1.30594	2.24639	7.20208	8.56751	0.940446	1.27163e-10
ADM	27.635	1.92479	2.44664	12.6826	13.0282	0.521845	0.00107369
ADNP	41.8837	2.4751	3.29981	11.6618	9.89398	0.824711	0.000832182
ADNP2	17.7161	0.986706	1.25434	5.5561	5.58332	0.267631	0.00795612
ADO	27.98	1.25532	2.28481	6.7999	8.35068	1.02949	2.52109e-12
ADORA1	28.7908	1.11677	2.67379	6.40809	9.47578	1.55701	7.63132e-25
ADORA2B	12.541	0.249293	1.15426	1.46954	5.26695	0.904964	1.75844e-21
ADORA3	4.07107	0.298577	0.238891	2.05013	1.41799	-0.0596852	0.708691
ADPGK	32.9308	1.51759	2.7152	7.85132	8.98255	1.19762	1.16147e-13
ADPRHL2	49.1634	3.04917	4.09282	12.7398	9.48413	1.04365	0.00265728
ADPRM	12.6445	0.713083	0.945128	4.30524	4.49283	0.232045	0.00467677
ADRBK1	10.7987	0.52818	0.754475	3.27985	3.57869	0.226295	0.00102846
ADRBK2	5.12334	0.377482	0.372045	2.38614	1.91802	-0.00543647	0.470047
ADRM1	73.7623	5.33007	6.5955	13.6837	7.07362	1.26543	2.18667e-05
ADSL	43.833	2.07266	3.79553	10.1798	10.1473	1.72287	7.6757e-19
ADSS	34.2073	1.7789	2.74646	9.06229	9.20554	0.967558	8.52744e-08
ADSSL1	13.1275	0.584081	1.0737	3.81789	5.20047	0.489624	1.07137e-07
AEBP1	29.5153	1.29636	2.81705	7.63542	11.9217	1.52069	9.79588e-21
AEBP2	19.1996	0.849768	1.36918	4.98056	5.9543	0.519413	1.38074e-06
AEN	18.0611	0.984152	1.20383	6.04336	5.49194	0.219674	0.00876472
AES	68.3112	4.97298	5.46646	14.3056	9.58004	0.493483	0.0447303
AF127936.7	6.46886	0.277701	0.460846	1.71738	2.22221	0.183145	0.000816182
AF131215.5	3.26031	0.236212	0.280776	1.51734	1.49935	0.044564	0.189892
AFAP1	19.4411	1.12258	1.29889	6.33262	5.79292	0.176305	0.0617286
AFAP1L1	7.77989	0.487995	0.575871	3.03781	2.99823	0.0878756	0.101252
AFAP1L2	3.15681	0.264774	0.151006	1.84398	0.923044	-0.113768	0.135231
AFF1	12.7825	0.318567	1.01531	1.94576	4.8361	0.69674	2.786e-14
AFF3	10.2812	0.879785	0.431302	5.60158	2.37729	-0.448483	0.000231077
AFF4	56.098	3.60221	4.37138	13.1899	9.51253	0.769165	0.286458
AFG3L2	41.4007	2.17793	3.32455	10.4389	9.66982	1.14663	6.22175e-08
AFMID	14.473	0.645147	1.13685	3.90282	5.29218	0.491705	4.98596e-07
AFTPH	28.049	1.67457	1.9555	8.90982	7.58588	0.280924	0.0527185
AGA	25.5132	0.991401	2.24067	5.56893	8.58819	1.24927	2.84321e-19
AGAP1	26.7207	1.31383	1.99061	7.28812	7.88179	0.676784	1.41553e-06
AGAP10	3.27756	0.113809	0.260807	0.752014	1.34967	0.146997	0.000818373
AGAP2	11.1609	0.996958	0.42702	6.71466	2.3315	-0.569938	2.06763e-05
AGAP2-AS1	23.8399	1.77611	1.36703	11.7318	7.64864	-0.409082	0.101627
AGAP3	18.0266	1.07907	1.14411	6.25112	5.23061	0.0650401	0.238133
AGAP6	8.7114	0.407762	0.610388	2.55346	3.03192	0.202627	0.00186917
AGBL3	5.05434	0.365152	0.312042	2.34945	1.74888	-0.0531097	0.878614
AGBL5	20.8039	0.754235	1.63712	4.48186	6.71729	0.882885	6.62046e-14
AGER	3.0533	0.100699	0.280633	0.693116	1.45584	0.179934	7.9849e-05
AGFG1	25.9445	1.03009	2.27085	5.7743	8.31995	1.24075	1.01858e-18
AGFG2	10.0569	0.468678	0.775017	2.9753	3.94534	0.30634	0.000119601
AGGF1	44.799	2.25925	3.93043	10.7579	9.78207	1.67118	2.32737e-15
AGK	19.9758	1.21879	1.27059	6.81159	5.65366	0.0517976	0.397916
AGL	18.5268	0.825529	1.55379	4.70278	6.76127	0.728264	7.3893e-10
AGO1	18.2853	0.810635	1.1533	4.8133	5.17804	0.342665	0.000212963
AGO2	14.542	0.902616	1.11056	5.22101	5.06543	0.207942	0.0193913
AGO3	38.9684	2.21639	2.91116	10.7986	9.49472	0.69477	0.00379224
AGO4	7.76264	0.42897	0.550127	2.65565	2.7464	0.121157	0.0256384
AGPAT1	42.9878	1.96326	3.56509	9.68281	9.86188	1.60183	4.96652e-17
AGPAT2	25.9272	0.872733	2.46526	5.14974	8.94678	1.59253	2.18181e-29
AGPAT3	26.5137	0.941877	2.3563	5.23239	8.51723	1.41442	5.7967e-24
AGPAT4	21.0626	1.03353	1.64817	6.04909	6.87172	0.614641	3.32184e-07
AGPAT5	42.453	2.26477	3.81485	11.2325	10.1396	1.55008	9.70316e-15
AGPAT6	35.2769	1.80004	2.57413	9.22179	8.9464	0.774083	1.51428e-05
AGPS	20.9419	1.0491	1.48383	5.86498	6.44378	0.434734	0.000174796
AGRN	23.0292	0.796838	2.08811	4.75799	8.07034	1.29127	1.36026e-22
AGT	47.7143	1.99139	5.09611	11.933	14.9463	3.10472	1.02678e-51
AGTPBP1	6.57237	0.510284	0.31908	3.18984	1.73088	-0.191204	0.085927
AGTRAP	41.7112	1.40575	4.14782	7.79617	10.2777	2.74207	1.57799e-55
AHCTF1	19.5618	0.804711	1.56034	4.89019	6.50917	0.755631	2.09425e-11
AHCY	52.1822	2.64638	5.02751	12.1757	10.0488	2.38114	9.7202e-31
AHCYL1	58.099	3.14067	5.046	12.973	9.41128	1.90532	5.08646e-15
AHCYL2	11.92	0.435516	0.936335	2.72811	4.77494	0.500819	4.83656e-08
AHDC1	21.9079	1.29899	1.56705	7.47408	7.10168	0.268057	0.0235054
AHI1	41.8492	2.73114	3.07328	12.0906	9.83585	0.342146	0.50843
AHNAK	21.1316	0.584303	1.9668	3.64044	8.16683	1.38249	3.9489e-28
AHNAK2	11.1782	0.358725	0.983113	2.33834	4.99954	0.624388	1.32571e-11
AHR	4.17457	0.169318	0.300669	1.12693	1.79479	0.131351	0.0175337
AHSA1	58.927	3.95052	4.51128	13.2993	9.64225	0.560762	0.668522
AHSA2	23.4087	1.02583	1.94997	5.87917	7.70069	0.924139	3.58683e-12
AIDA	39.0892	2.3406	3.11663	10.8792	9.64136	0.776031	0.00148453
AIF1	12.886	0.956202	0.788185	5.88396	4.21826	-0.168017	0.403996
AIF1L	20.5969	1.7504	1.23602	10.276	6.77671	-0.514376	0.00383153
AIFM1	26.1687	1.30921	1.97606	7.11001	7.60203	0.666849	1.53481e-06
AIFM2	9.34966	0.305781	0.773032	1.95754	3.68438	0.467251	1.3048e-09
AIG1	50.5434	2.46516	4.39598	11.5366	10.2081	1.93082	2.33026e-20
AIMP1	59.7895	3.53155	5.22746	13.6555	9.0062	1.69591	9.93883e-11
AIMP2	42.522	2.66877	3.04369	11.829	9.68134	0.374919	0.541521
AIP	45.0233	2.74313	3.40342	12.016	9.86625	0.660289	0.0621994
AJUBA	7.29688	0.310205	0.693783	1.96254	3.45456	0.383579	2.78712e-07
AK1	57.7368	3.52753	4.47107	13.9664	10.2205	0.943539	0.0494197
AK2	58.7028	3.28238	5.22545	13.2759	8.82169	1.94307	3.89811e-15
AK3	44.1435	2.19909	3.56179	10.5013	10.0171	1.3627	4.10384e-11
AK4	43.4363	2.33121	3.95864	11.778	10.8348	1.62743	1.92864e-15
AK8	3.77782	0.127422	0.357831	0.811895	1.97813	0.230409	5.80277e-05
AK9	10.9194	0.80722	0.7279	4.9384	3.67117	-0.0793199	0.991623
AKAP1	26.8587	1.58097	2.02283	8.56235	7.85087	0.441859	0.00339248
AKAP10	17.1813	0.918793	1.31289	5.39218	5.92711	0.394097	0.000184172
AKAP11	31.7751	1.44206	2.651	7.69154	9.01126	1.20894	3.37773e-14
AKAP12	46.5931	2.75303	4.32641	14.6803	12.9803	1.57339	1.85685e-13
AKAP13	39.8827	2.15583	3.27757	10.6638	10.0174	1.12174	1.99002e-08
AKAP17A	30.0155	2.01787	2.04819	10.1701	7.89409	0.0303234	0.910133
AKAP5	7.93514	0.315049	0.514418	2.01594	2.58975	0.199369	0.00091643
AKAP6	23.1499	1.19557	1.90811	7.00284	8.25681	0.71254	1.8814e-07
AKAP7	41.349	2.35341	3.50617	11.4885	11.9293	1.15276	1.4644e-09
AKAP8	26.7552	1.61042	1.89312	8.65182	7.53068	0.28271	0.0458364
AKAP8L	50.5261	3.5957	3.74986	14.0177	10.3832	0.154169	0.0507447
AKAP9	70.0017	5.58071	4.96627	13.8653	9.28945	-0.614434	2.87886e-19
AKIP1	45.7306	2.66428	3.67186	11.8939	9.75503	1.00759	0.000401413
AKIRIN1	63.5156	4.04815	5.15704	13.8916	8.85213	1.10888	0.0191088
AKIRIN2	59.3065	4.23597	4.2737	13.8092	10.0047	0.0377292	0.000201533
AKNA	6.27911	0.381936	0.457941	2.52172	2.4601	0.0760051	0.0872608
AKNAD1	4.84733	0.350689	0.205612	2.34629	1.15575	-0.145077	0.136936
AKR1A1	58.5648	3.8124	4.69285	13.3723	9.3324	0.880454	0.134696
AKR1B1	75.0043	5.13802	6.02968	14.4342	7.4297	0.891662	0.417819
AKR7A2	52.3029	2.36841	4.92935	11.3361	9.5788	2.56094	1.94003e-37
AKT1	27.3072	1.05759	2.28678	5.9038	8.49549	1.22919	4.87031e-18
AKT1S1	48.4043	2.57497	3.97817	11.6589	9.79454	1.4032	4.19733e-09
AKT2	36.6914	2.06914	2.98657	10.3051	9.43266	0.917429	4.65766e-06
AKT3	11.8855	0.619851	0.832816	3.75677	3.94012	0.212966	0.00350799
AKTIP	35.7081	1.63611	2.90287	8.59535	9.35246	1.26676	8.17553e-14
AL132709.5	10.5399	0.492543	0.740459	3.07196	3.79154	0.247917	0.00124894
AL132709.8	3.0533	0.170845	0.205958	1.08947	1.04047	0.0351126	0.161791
AL139099.1	3.31206	0.124168	0.274827	0.822683	1.46414	0.15066	0.00113366
AL354822.1	5.24409	0.136611	0.487123	0.944744	2.49398	0.350512	8.35371e-09
AL590452.1	3.81232	0.271769	0.216311	1.80466	1.25594	-0.0554588	0.748229
AL591479.1	12.058	0.664312	0.831216	4.01167	4.07578	0.166904	0.0194592
AL592183.1	23.1154	2.04094	1.41518	10.3195	6.71896	-0.625756	3.01947e-05
AL592284.1	15.3873	0.639336	1.29741	3.81755	5.86103	0.658078	5.33387e-10
AL592494.5	4.48508	0.258844	0.242561	1.75492	1.32599	-0.016283	0.619267
AL645728.1	3.43281	0.160367	0.217229	1.07825	1.14835	0.056862	0.0836407
ALAD	17.4746	0.84647	1.2251	5.06502	5.57665	0.378627	0.000127082
ALAS1	30.9125	1.78815	2.29562	9.32733	8.47268	0.507476	0.00339296
ALCAM	25.2199	1.02303	1.86396	6.13676	7.87968	0.840927	9.22909e-11
ALDH16A1	16.9743	0.972005	1.20188	5.51371	5.43493	0.229874	0.0151391
ALDH18A1	16.7155	0.995529	1.03735	5.71158	4.84083	0.0418238	0.385576
ALDH1B1	15.2838	0.611532	1.15787	3.66236	5.20283	0.546343	1.82404e-08
ALDH1L1	11.6785	0.947054	0.951612	6.11776	5.65771	0.00455776	0.767872
ALDH1L2	3.48456	0.20221	0.199812	1.32775	1.13782	-0.00239817	0.670277
ALDH2	42.1425	2.99364	3.01394	13.1742	10.7148	0.0203032	0.284209
ALDH3A2	46.6966	2.38481	4.01429	11.2122	10.6851	1.62948	5.72574e-15
ALDH3B1	6.65862	0.213261	0.579896	1.41278	2.8694	0.366634	2.79392e-08
ALDH4A1	12.6617	0.551469	1.08889	3.3357	5.41061	0.537422	7.21939e-08
ALDH5A1	14.8353	0.527159	1.16634	3.27563	5.2233	0.639179	3.18107e-11
ALDH6A1	40.6072	1.83276	3.53937	9.25942	10.4822	1.70661	2.71413e-21
ALDH7A1	52.5789	2.9123	4.45637	12.8227	10.5173	1.54407	3.14355e-11
ALDH9A1	54.0452	3.21818	4.21127	13.2598	10.2121	0.993095	0.00166919
ALDOA	92.2201	8.27262	9.8285	10.4545	2.30055	1.55588	6.41677e-32
ALDOC	21.6836	1.34756	1.93366	8.40204	10.8012	0.586109	0.000172357
ALG1	21.4249	0.957224	1.76514	5.50107	7.16776	0.80792	1.26974e-10
ALG10	3.13955	0.131667	0.298053	0.868406	1.48389	0.166386	0.000251283
ALG11	4.69208	0.329237	0.309866	2.07836	1.60586	-0.0193712	0.673097
ALG12	19.4583	0.667234	1.69982	3.90796	6.8593	1.03259	2.97242e-18
ALG13	31.6371	1.5864	2.58862	8.40922	9.05238	1.00222	5.17338e-10
ALG14	28.739	1.33833	2.34794	7.44055	8.65434	1.00962	1.10701e-11
ALG2	29.6015	1.73752	2.32775	9.36833	8.59735	0.59023	0.000426115
ALG3	39.8827	1.91098	3.4398	9.5549	9.89907	1.52882	2.31577e-16
ALG5	56.8225	3.55356	4.53317	13.1126	9.4398	0.979605	0.0359479
ALG6	20.0621	1.10138	1.42889	6.33558	6.31708	0.327512	0.00327789
ALG8	34.0693	1.50828	2.70304	8.08157	9.3643	1.19477	3.54898e-13
ALG9	7.22788	0.534536	0.401321	3.30074	2.05632	-0.133215	0.460148
ALK	5.24409	0.0733466	0.470176	0.451954	2.45559	0.396829	1.43311e-10
ALKBH1	11.0229	0.533104	0.696521	3.30239	3.45819	0.163417	0.0142099
ALKBH2	41.3835	2.17934	3.24278	10.4949	9.73096	1.06344	6.30312e-07
ALKBH3	26.3412	1.33882	2.03065	7.44486	7.78588	0.691831	7.33083e-07
ALKBH4	41.5387	2.16908	3.04568	10.3776	9.43724	0.876607	2.49103e-05
ALKBH5	59.8585	3.96511	5.1491	14.1174	9.94922	1.18399	0.00065364
ALKBH6	21.0971	0.941371	1.62976	5.35389	6.6368	0.688391	6.42427e-09
ALKBH7	67.5867	4.476	6.46638	14.7315	7.44305	1.99038	3.83149e-17
ALKBH8	12.2995	0.478235	1.05833	2.95604	4.83834	0.580099	2.32459e-10
ALMS1	12.403	0.495162	1.03289	2.99862	4.73241	0.537724	4.95279e-09
ALOX5AP	10.4709	0.918228	0.544599	5.78722	3.13682	-0.373628	0.0028776
ALPK1	4.26082	0.106939	0.327322	0.667536	1.73244	0.220383	2.00024e-05
ALS2	14.8525	0.393973	1.26048	2.43048	5.57718	0.86651	2.82483e-18
ALX3	4.38158	0.388151	0.213351	2.5837	1.27047	-0.1748	0.039453
ALYREF	33.8796	1.15314	3.3224	6.41392	10.7418	2.16926	3.11996e-40
AMBRA1	7.19338	0.382273	0.495145	2.46568	2.49439	0.112872	0.0226553
AMD1	53.3379	3.43699	4.19947	14.1823	10.3934	0.76248	0.0835917
AMDHD2	20.3726	0.685541	1.78985	4.08905	7.31541	1.10431	1.18093e-19
AMER2	18.1473	1.81929	0.89712	10.2148	5.38284	-0.922166	1.46333e-10
AMFR	35.1216	1.85676	2.90822	9.38823	9.36871	1.05146	6.27153e-09
AMH	15.6805	0.937119	1.15012	5.70414	5.26609	0.213002	0.0103642
AMIGO1	5.77885	0.207712	0.516208	1.33426	2.64703	0.308497	1.70565e-06
AMMECR1	13.7312	0.579121	1.22149	3.56186	5.52075	0.642365	1.04548e-10
AMMECR1L	10.4364	0.55697	0.68674	3.47322	3.3586	0.12977	0.0228928
AMN1	22.3046	1.57385	1.39763	8.58034	6.12143	-0.176225	0.406118
AMOTL1	20.0276	0.780891	1.6208	4.58103	6.81266	0.839907	1.13482e-12
AMOTL2	13.4725	1.04786	0.643014	6.39977	3.39372	-0.404846	0.00364263
AMPD2	22.7014	1.31322	1.5821	7.32833	6.62066	0.268881	0.0173803
AMPD3	3.29481	0.119455	0.215085	0.760861	1.10686	0.0956294	0.0116469
AMPH	4.72658	0.321708	0.253813	2.14352	1.45354	-0.0678959	0.707827
AMT	4.86459	0.245697	0.365084	1.65692	2.07611	0.119387	0.0265714
AMZ2	60.7728	3.63019	5.24597	13.2036	8.94504	1.61578	4.3478e-10
ANAPC1	13.6277	0.572898	0.952431	3.47098	4.4975	0.379534	1.62905e-05
ANAPC10	32.4133	1.58993	2.54402	8.34689	8.85665	0.954088	8.51782e-09
ANAPC11	90.0811	7.36064	8.85213	9.96332	2.85104	1.4915	1.07935e-40
ANAPC13	54.3212	3.6075	3.79505	13.7365	10.0123	0.187548	0.067995
ANAPC15	44.109	2.138	3.60559	10.3344	10.094	1.46759	1.30086e-13
ANAPC16	58.7545	3.09344	5.1928	12.916	8.30516	2.09936	2.56968e-18
ANAPC2	25.7892	1.64709	1.84611	8.75818	7.56601	0.199017	0.202683
ANAPC4	19.9068	1.17154	1.32795	6.73695	5.88582	0.156408	0.0789137
ANAPC5	63.4466	4.47095	4.81872	13.3154	9.09159	0.347776	0.0082223
ANAPC7	35.7426	1.78865	2.70196	9.24429	9.03261	0.913307	3.53756e-07
ANG	6.15836	0.394182	0.474264	2.72083	2.8291	0.0800824	0.135302
ANGEL1	6.19286	0.265806	0.513257	1.73957	2.63764	0.247451	6.52107e-05
ANGEL2	22.6669	1.04948	1.80217	5.93887	7.30194	0.752697	3.88593e-09
ANGPT1	5.88235	0.127253	0.530858	0.811934	2.92133	0.403605	5.76215e-09
ANGPT2	9.83267	0.890828	0.725725	6.2001	3.91288	-0.165103	0.895377
ANGPTL1	10.6779	0.427076	1.05118	2.61279	5.16837	0.624106	1.23293e-10
ANGPTL2	19.1651	1.59104	1.16531	9.11175	6.08118	-0.425732	0.0100162
ANGPTL4	12.5755	1.08757	1.20474	8.48676	8.36903	0.117162	0.172648
ANK2	37.6402	1.63771	3.37257	8.80468	10.2868	1.73487	2.29046e-23
ANK3	9.69467	0.962072	0.387736	6.00674	2.07711	-0.574337	1.13012e-06
ANKAR	6.33086	0.422846	0.504123	2.72881	2.7054	0.0812765	0.0974217
ANKDD1A	10.1604	0.353633	0.723515	2.27953	3.55999	0.369882	6.16858e-07
ANKFY1	29.2048	1.15748	2.51025	6.48819	8.95812	1.35277	1.40017e-19
ANKH	13.3	1.21081	0.803695	7.0781	4.44744	-0.407114	0.00267658
ANKHD1	13.1792	1.07809	0.733809	6.28006	3.58434	-0.344282	0.0296915
ANKIB1	43.7295	2.291	3.37295	11.092	9.66813	1.08195	1.35675e-06
ANKLE2	36.3291	2.04862	2.55702	10.0778	8.91015	0.508398	0.0200779
ANKMY1	6.95187	0.291229	0.556251	1.76781	2.75707	0.265021	6.72393e-05
ANKMY2	23.4604	1.61781	1.41732	8.814	6.43252	-0.200489	0.261679
ANKRA2	29.429	1.67277	1.92064	8.93685	7.71193	0.247868	0.0895527
ANKRD10	50.8711	3.33568	3.81988	13.6167	10.23	0.484196	0.922431
ANKRD11	54.2522	3.44051	4.51888	13.829	10.497	1.07837	0.00198974
ANKRD12	65.6374	4.72596	4.78529	14.3787	9.60939	0.0593241	1.81071e-05
ANKRD13A	15.6288	0.973972	1.05327	5.73119	4.92333	0.0793017	0.171247
ANKRD13B	11.851	0.595834	0.835292	3.59576	4.06204	0.239459	0.00235121
ANKRD13C	22.2529	1.22291	1.70861	6.72714	6.9957	0.485692	0.000145821
ANKRD13D	33.2068	1.8914	2.32504	9.9015	8.55147	0.433638	0.0298568
ANKRD16	13.921	0.424056	1.2051	2.57476	5.34429	0.781042	1.42804e-15
ANKRD17	43.971	2.40825	3.3177	11.2736	9.43158	0.909445	0.000258266
ANKRD20A4	4.08832	0.463119	0.19558	2.92261	1.14568	-0.267539	0.000661089
ANKRD26	26.393	1.10718	2.09203	6.19114	8.05869	0.984854	7.59639e-13
ANKRD27	8.72865	0.513296	0.599414	3.16668	3.03654	0.0861183	0.0923694
ANKRD28	19.2341	1.21241	1.3844	7.1636	6.37123	0.171988	0.0624922
ANKRD29	3.81232	0.19712	0.265817	1.25411	1.42948	0.0686974	0.0840635
ANKRD32	21.4766	1.18554	1.64334	6.81071	7.11186	0.457805	0.000283677
ANKRD35	31.6198	1.29852	2.73393	7.15257	9.44504	1.43541	1.14678e-19
ANKRD36	36.6224	2.6932	2.48769	12.4968	9.14576	-0.205505	0.0369569
ANKRD36C	31.6026	2.5095	1.88764	11.9896	8.1563	-0.62186	3.48992e-05
ANKRD37	18.4406	1.1913	1.21485	7.11186	5.55158	0.0235474	0.333509
ANKRD39	28.4975	1.4013	2.14335	7.54737	8.1648	0.742055	7.54231e-07
ANKRD40	36.1221	1.55677	3.16766	8.36928	10.2374	1.61089	3.66998e-21
ANKRD42	12.0752	0.546339	1.00703	3.39246	4.84509	0.460692	6.16255e-07
ANKRD44	8.72865	0.67963	0.480278	4.30469	2.5056	-0.199352	0.223982
ANKRD45	3.03605	0.172671	0.232797	1.31384	1.38048	0.0601259	0.0917996
ANKRD46	26.4275	2.28028	1.52893	11.2245	6.84284	-0.751343	4.93626e-07
ANKRD49	21.1144	1.26706	1.6771	7.41187	6.9128	0.410034	0.000410991
ANKRD50	11.2472	0.529933	0.82503	3.24879	3.962	0.295098	0.000170408
ANKRD52	19.6308	0.742205	1.67074	4.36226	6.88162	0.928533	3.67903e-15
ANKRD54	31.154	1.20749	2.4651	6.6976	8.69973	1.25762	4.02729e-17
ANKRD6	10.8849	0.434895	0.81829	2.65778	4.22221	0.383394	7.74446e-06
ANKRD65	6.05486	0.266235	0.450871	1.81306	2.28584	0.184636	0.000488723
ANKRD9	19.9068	0.556262	1.73316	3.1765	6.99543	1.1769	1.01295e-23
ANKS1A	10.7124	0.425234	0.847854	2.64606	3.89749	0.42262	1.14488e-07
ANKS1B	17.026	1.67307	0.661642	9.91141	3.7565	-1.01143	1.69812e-12
ANKS3	37.8472	2.06749	2.83383	10.0769	9.33433	0.766338	0.000161932
ANKS6	9.29791	0.249909	0.837545	1.5318	3.8835	0.587636	2.29503e-13
ANKZF1	26.255	1.64892	1.78	8.80812	7.476	0.131073	0.331741
ANLN	9.95342	0.343799	0.716172	2.20692	3.77875	0.372373	3.16787e-06
ANO10	13.2827	0.580813	1.11904	3.57688	4.99377	0.538224	9.3776e-09
ANO6	22.3219	0.591548	2.07381	3.51154	8.1048	1.48226	1.19867e-31
ANO8	8.6424	0.398122	0.70314	2.47744	3.35236	0.305019	2.31563e-05
ANP32A	55.4425	3.14443	4.66069	12.9025	10.094	1.51626	1.05621e-09
ANP32B	63.3604	4.21136	5.08609	14.3586	9.88694	0.874731	0.366728
ANP32E	49.6809	2.91588	4.29253	13.185	10.5931	1.37665	8.7951e-09
ANTXR1	21.8906	0.869164	1.67948	5.10877	7.22959	0.810316	3.3713e-11
ANTXR2	11.575	0.643379	0.787275	3.91817	3.8782	0.143896	0.0327447
ANXA1	37.2262	2.90608	3.57293	17.3178	17.9229	0.666852	0.00124961
ANXA11	18.3198	0.615589	1.64766	3.60524	6.99989	1.03207	1.09353e-18
ANXA2	63.0499	3.5538	8.44314	19.0775	9.26547	4.88934	1.37217e-98
ANXA2R	28.9288	1.27695	2.27541	7.17071	8.8568	0.998453	1.26468e-11
ANXA4	26.2377	1.09113	2.36549	6.34239	8.84305	1.27435	2.70731e-18
ANXA5	81.8699	6.11065	8.50401	17.706	3.47309	2.39336	5.17998e-20
ANXA6	36.1566	1.47955	2.8986	8.26941	9.89729	1.41905	3.68861e-18
ANXA7	44.1953	2.14872	3.86105	10.4038	9.84499	1.71233	2.47062e-17
AP000230.1	3.19131	0.180784	0.265613	1.21376	1.46145	0.0848289	0.0473031
AP000253.1	3.10505	0.187923	0.233301	1.19379	1.18354	0.0453782	0.139536
AP000254.8	3.0878	0.190882	0.196735	1.22106	0.970996	0.00585296	0.336748
AP000350.4	9.43592	0.403654	0.766725	2.56933	3.91232	0.363071	4.752e-06
AP000487.5	4.72658	0.184269	0.319058	1.14727	1.68095	0.134789	0.00740309
AP000692.10	4.17457	0.120249	0.35245	0.785982	1.78434	0.232201	5.90974e-06
AP000769.1	4.29533	0.309244	0.28989	2.04826	1.59639	-0.0193538	0.707234
AP001258.4	5.8306	0.227104	0.494654	1.47421	2.66239	0.26755	4.49898e-05
AP001347.6	6.21011	0.287158	0.319651	1.89347	1.67049	0.0324931	0.212994
AP001372.2	10.0742	0.570897	0.699563	3.56443	3.46555	0.128666	0.0307648
AP001462.6	5.08884	0.20835	0.445631	1.29936	2.27841	0.237281	7.87494e-05
AP001816.1	12.955	0.595639	1.03784	3.7228	5.03397	0.4422	2.02689e-06
AP006222.2	37.6574	1.68949	3.26977	8.6842	9.60083	1.58028	8.6745e-19
AP006621.5	15.1285	0.584706	1.11726	3.56081	5.18305	0.532555	4.85985e-08
AP1AR	7.93514	0.370486	0.545016	2.33295	2.72923	0.17453	0.00436054
AP1B1	25.2199	0.985513	2.0512	5.69442	7.76609	1.06569	1.05326e-15
AP1G1	25.9272	1.43972	1.93862	7.72475	7.44828	0.498902	0.000488758
AP1G2	4.08832	0.137077	0.268992	1.0158	1.43921	0.131915	0.00156084
AP1M1	41.1247	2.30771	3.16038	10.7372	9.55332	0.852665	0.000274305
AP1S1	73.2793	4.87977	5.73781	14.165	8.08708	0.858047	0.987795
AP1S2	76.2463	5.68702	7.36253	15.7393	8.12847	1.67551	1.53767e-13
AP1S3	9.22891	0.429216	0.627363	2.65468	3.08457	0.198147	0.00220542
AP2A1	44.9715	2.39542	3.47467	11.1198	9.60386	1.07925	9.68668e-06
AP2A2	38.0197	2.32729	2.82066	10.9271	9.0868	0.493372	0.0706328
AP2B1	63.6536	4.16552	5.47037	13.4933	8.90825	1.30485	8.87017e-06
AP2M1	88.8218	7.29922	8.00832	9.24032	3.85398	0.709099	0.0206946
AP2S1	79.6791	6.04182	7.21012	12.2208	5.4019	1.1683	2.62647e-06
AP3B1	31.4301	1.30173	2.62957	7.23316	9.10616	1.32784	3.46255e-17
AP3B2	5.91685	0.51959	0.34578	3.35602	1.85001	-0.173811	0.219679
AP3D1	57.8748	3.73546	4.97648	13.7676	9.58472	1.24102	0.000667091
AP3M1	16.612	0.842872	1.19594	5.08532	5.48908	0.353067	0.000313512
AP3M2	20.9936	1.12675	1.50688	6.43964	6.4743	0.380133	0.00105712
AP3S1	63.8779	4.18764	5.19882	13.7807	8.52422	1.01118	0.221605
AP3S2	13.162	0.541185	0.910438	3.26314	4.1742	0.369253	8.12274e-06
AP4B1	11.3162	0.70074	0.723764	4.233	3.62353	0.0230237	0.382188
AP4E1	8.41815	0.305705	0.601721	2.00611	2.90224	0.296016	3.68526e-06
AP4M1	37.1917	2.1353	2.70048	10.7972	9.25353	0.565183	0.00728093
AP4S1	9.97067	0.352807	0.744952	2.19501	3.59424	0.392144	2.76216e-07
AP5B1	7.24513	0.273832	0.614514	1.77762	3.00094	0.340681	5.29165e-07
AP5M1	29.1013	1.47812	2.34594	7.84604	8.42213	0.867822	1.88742e-08
AP5S1	23.5984	0.731435	1.98644	4.17507	7.62446	1.25501	2.86697e-23
AP5Z1	23.8054	1.40705	1.7167	7.55836	7.1098	0.30965	0.0181692
APAF1	11.713	0.470622	0.81927	2.93159	3.86456	0.348648	7.12392e-06
APBA1	3.29481	0.116784	0.192244	0.785803	1.10244	0.07546	0.0592631
APBA2	45.5063	2.47636	3.69261	11.5455	10.5346	1.21625	9.98138e-09
APBA3	19.9413	1.12648	1.48968	6.41234	6.37898	0.3632	0.00103711
APBB1	38.0714	2.35976	2.88291	11.359	9.1937	0.523151	0.0643722
APBB2	25.4787	1.33077	1.699	7.69889	7.17222	0.368228	0.00223231
APBB3	12.0407	0.626141	0.932918	3.95295	4.55759	0.306777	0.000275892
APC	45.7306	2.88614	3.41625	12.9062	10.2645	0.53011	0.209603
APC2	28.0662	1.50814	2.01756	8.2883	8.57209	0.509424	0.000703266
APCDD1	9.55667	0.34227	0.90936	2.25731	4.53387	0.56709	5.62367e-11
APCDD1L	6.05486	0.0782026	0.54943	0.459758	2.82085	0.471228	1.35675e-12
APEH	34.4316	1.47947	2.96732	8.03426	9.53165	1.48785	6.02873e-19
APEX1	69.2772	4.77747	5.30952	13.8064	8.39824	0.53205	0.0218634
APEX2	16.5085	0.625626	1.35612	3.71638	5.9272	0.730495	6.74454e-12
APH1A	69.4497	4.34943	5.91846	13.6384	7.52586	1.56903	1.60346e-07
APH1B	16.474	0.465113	1.4171	2.79651	6.38942	0.951982	2.3641e-18
API5	38.9684	2.25251	2.86375	10.4974	9.31176	0.611241	0.00747156
APIP	33.7071	1.7068	2.69721	8.94759	9.1557	0.990407	3.45472e-09
APITD1	19.9413	0.765319	1.61027	4.41032	6.6168	0.844948	4.81499e-13
APLN	5.95135	0.300365	0.673619	2.25012	4.39431	0.373254	1.30025e-05
APLP1	61.6871	4.47663	4.6264	16.729	10.1952	0.149765	0.00551081
APLP2	82.4047	6.00053	7.72283	13.2546	4.92248	1.7223	9.23494e-22
APMAP	69.5532	4.74654	5.87899	13.608	8.18008	1.13245	0.00456995
APOA1BP	59.686	2.97856	5.57438	12.9857	8.29152	2.59582	3.1286e-33
APOBEC3B	7.77989	0.204466	0.574679	1.36006	3.01255	0.370213	8.44119e-08
APOBEC3C	13.2655	0.375995	1.13069	2.33452	5.24252	0.754699	2.63866e-15
APOBEC3F	4.38158	0.0530948	0.40409	0.355983	1.99694	0.350995	7.3669e-11
APOBEC3G	12.5927	0.514311	0.985741	3.10933	4.71746	0.471429	3.01827e-07
APOC1	32.7583	2.56173	2.20915	12.691	10.7536	-0.352584	0.0322261
APOD	15.7495	1.00667	1.20326	7.51875	7.63817	0.196589	0.0595512
APOE	74.021	6.33791	6.56299	14.9609	18.7681	0.225081	0.930525
APOL1	4.70933	0.309148	0.345779	1.9904	1.93477	0.0366305	0.318793
APOL2	17.8541	0.813233	1.60346	5.12989	7.66932	0.790232	1.12035e-10
APOL3	4.26082	0.149462	0.327378	0.992811	1.81585	0.177916	0.000727053
APOL4	7.17613	0.418295	0.471547	2.86235	2.74695	0.0532516	0.239611
APOL6	16.9915	0.740362	1.58589	4.4013	6.84653	0.845529	5.12632e-13
APOLD1	11.5922	0.656714	0.81663	4.19477	4.32253	0.159916	0.0311994
APOM	8.88391	0.381291	0.764824	2.38683	3.97714	0.383533	3.6785e-06
APOO	45.351	2.30774	3.60716	10.7665	10.0641	1.29942	1.37055e-09
APOOL	3.22581	0.125624	0.217655	0.796636	1.12375	0.0920313	0.0183652
APOPT1	60.8418	3.59637	5.36118	13.4672	8.93399	1.7648	1.81266e-12
APP	86.1998	6.90598	7.82236	11.1616	4.84506	0.916372	0.000759727
APPBP2	43.6778	2.32982	3.75642	10.7933	9.82665	1.4266	1.78857e-11
APPL1	49.3531	2.73632	4.06875	11.9245	10.146	1.33243	4.20903e-08
APPL2	29.6878	1.68288	2.11515	8.96636	8.25075	0.432266	0.00593376
APRT	63.6536	3.61573	6.52394	14.3432	7.70976	2.90821	9.54409e-49
APTX	26.324	1.23874	2.08477	7.00271	8.04305	0.846034	1.65394e-09
AQP1	9.95342	0.45588	1.1102	3.13029	10.3914	0.65432	0.000229674
AQP11	10.2122	0.424307	0.838446	2.71061	4.02984	0.414139	3.19323e-07
AQP4	37.1744	1.70439	4.44915	10.477	16.3403	2.74475	1.01038e-42
AQR	13.6622	0.636146	0.916398	3.83323	4.34116	0.280252	0.000690802
AR	14.0935	0.457526	1.17159	2.81991	5.66796	0.714059	2.07952e-12
ARAF	33.1033	1.47989	2.73883	7.98764	9.19851	1.25894	1.11587e-14
ARAP1	8.91841	0.417132	0.614358	2.55741	3.12996	0.197226	0.00398424
ARAP2	17.1813	0.696671	1.58653	4.46999	7.19219	0.889854	3.08488e-14
ARAP3	16.681	0.745752	1.21508	4.51197	5.50539	0.469326	2.58422e-06
ARC	37.5022	4.0848	2.24778	17.9295	11.4836	-1.83703	1.19684e-21
ARCN1	33.5346	1.6221	2.81558	8.25128	9.05745	1.19348	1.88026e-12
AREL1	11.4715	0.40491	0.948193	2.55753	4.31259	0.543283	1.25676e-10
ARF1	84.8715	7.15113	6.79932	9.37648	5.65632	-0.351808	8.32806e-25
ARF3	58.0645	3.05111	5.15215	12.6792	8.82033	2.10104	4.79561e-21
ARF4	82.5772	6.62427	6.70065	12.4054	5.77144	0.0763874	7.11028e-13
ARF5	75.6081	5.38199	5.48032	13.2002	8.15899	0.0983261	5.73595e-08
ARF6	46.5068	2.66945	3.92682	11.7602	10.4696	1.25737	1.23516e-08
ARFGAP1	32.3271	1.64899	2.62001	8.60939	8.80916	0.971025	7.43272e-09
ARFGAP2	48.9736	3.25653	3.33766	12.9229	9.58727	0.0811269	0.0736316
ARFGAP3	39.5894	2.28113	3.22659	10.7767	9.62902	0.945458	2.00524e-05
ARFGEF1	26.6345	0.940474	2.14171	5.42954	8.33231	1.20124	1.87612e-18
ARFGEF2	16.2325	0.558617	1.32392	3.31079	5.68244	0.765306	1.37795e-13
ARFIP1	30.05	1.61202	2.31047	8.42119	8.32298	0.698444	2.60576e-05
ARFIP2	46.5241	2.66639	3.60814	11.5595	9.71429	0.941756	0.000818209
ARFRP1	47.1451	2.35243	4.12025	10.9293	9.99928	1.76781	8.89919e-18
ARG2	9.95342	0.760442	0.511432	4.95386	2.73745	-0.249011	0.143322
ARGLU1	78.0921	5.90494	6.70324	12.4139	7.22188	0.798298	0.103822
ARHGAP1	28.67	1.46564	2.27905	7.9262	8.35948	0.813409	1.35998e-07
ARHGAP10	6.45161	0.183868	0.563162	1.15018	2.85782	0.379294	2.57335e-08
ARHGAP11A	10.4882	0.476744	0.763184	3.06725	4.14429	0.28644	0.000556769
ARHGAP11B	10.2122	0.401571	0.736962	2.66425	4.01928	0.335391	3.76587e-05
ARHGAP12	36.7604	1.6051	3.31318	8.32278	10.0624	1.70809	4.14567e-23
ARHGAP17	16.0773	0.532568	1.41627	3.22849	6.08169	0.883702	1.70131e-16
ARHGAP18	7.34863	0.264046	0.592695	1.75861	3.09134	0.328649	2.35153e-06
ARHGAP19	6.14111	0.170507	0.533888	1.09042	2.65136	0.363381	1.92003e-08
ARHGAP20	14.4903	0.485229	1.43521	3.12104	6.58831	0.949978	3.86999e-18
ARHGAP21	45.696	2.16811	4.1624	10.6894	10.9872	1.99429	3.13701e-25
ARHGAP22	4.79558	0.203152	0.374665	1.33139	1.99841	0.171513	0.00154864
ARHGAP23	11.6957	0.368915	0.944192	2.22816	4.41452	0.575278	6.28174e-11
ARHGAP24	3.98482	0.26101	0.277345	1.87279	1.73572	0.0163351	0.49457
ARHGAP25	4.46783	0.243094	0.35397	1.60399	1.88965	0.110877	0.0195358
ARHGAP26	8.97016	0.495737	0.686302	3.1584	3.77814	0.190565	0.0135466
ARHGAP29	8.88391	0.158562	1.02787	1.11697	5.58355	0.869312	2.30996e-20
ARHGAP31	7.64188	0.260082	0.750698	1.66748	3.63936	0.490616	1.46915e-10
ARHGAP32	20.1829	1.15847	1.3641	6.63374	6.08391	0.205629	0.039453
ARHGAP33	17.4918	1.08254	1.1126	6.37679	5.21407	0.0300566	0.392246
ARHGAP35	34.1901	1.60895	2.86027	8.50262	9.38213	1.25132	1.47851e-13
ARHGAP39	7.29688	0.317259	0.449152	1.97642	2.2756	0.131894	0.0149055
ARHGAP42	5.9686	0.168947	0.460022	1.05667	2.43486	0.291076	3.83097e-06
ARHGAP5	42.0735	2.32619	3.50685	10.8751	10.22	1.18065	7.91507e-09
ARHGAP5-AS1	7.05537	0.25697	0.624102	1.62821	3.1131	0.367133	1.54919e-07
ARHGDIA	76.9536	5.44927	6.89972	13.2455	6.20467	1.45045	8.86396e-10
ARHGDIB	8.55615	0.63104	0.620382	4.10407	3.43576	-0.0106582	0.568503
ARHGDIG	4.07107	0.155048	0.309595	0.99798	1.57197	0.154547	0.0010864
ARHGEF1	28.8598	1.54005	2.22043	8.56512	8.31857	0.680375	7.67419e-06
ARHGEF10	13.783	0.764047	0.96523	4.7475	4.78994	0.201183	0.010426
ARHGEF10L	9.97067	0.36345	0.826488	2.32951	3.95865	0.463038	7.01301e-09
ARHGEF11	6.95187	0.394105	0.544649	2.60365	2.63563	0.150544	0.00331758
ARHGEF12	38.5199	1.71509	3.08397	8.85693	9.68115	1.36888	8.01738e-15
ARHGEF17	7.26238	0.291914	0.557082	1.88919	2.9055	0.265168	7.66314e-05
ARHGEF18	13.8692	0.611538	1.09472	3.61427	5.03816	0.483185	4.33782e-07
ARHGEF2	49.0254	3.64783	3.56596	14.3173	10.9826	-0.0818747	0.00804619
ARHGEF25	16.8018	0.934725	1.11626	5.90572	5.52523	0.181537	0.0234028
ARHGEF26	31.3783	1.34408	2.80049	7.24462	9.59778	1.45641	2.62323e-20
ARHGEF28	4.20907	0.195623	0.298052	1.36971	1.48922	0.102428	0.00681927
ARHGEF3	21.1144	0.939642	1.62614	5.5425	6.90998	0.686497	7.21165e-09
ARHGEF37	6.19286	0.383899	0.34493	2.53745	1.84735	-0.0389683	0.785898
ARHGEF39	4.96809	0.194564	0.314154	1.23194	1.68573	0.11959	0.017444
ARHGEF4	14.1625	0.529689	1.16528	3.31232	5.34313	0.635589	6.37321e-11
ARHGEF40	21.0454	0.893108	1.68287	5.14161	7.03064	0.789759	7.28745e-11
ARHGEF6	27.5832	0.848542	2.56299	4.98261	9.14521	1.71444	3.49907e-33
ARHGEF7	27.8765	2.08748	1.5494	10.8183	6.59607	-0.538079	0.000606306
ARHGEF9	22.3909	1.39	1.51474	7.79349	6.57427	0.124738	0.226993
ARID1A	44.0573	2.55694	3.38249	11.833	9.69325	0.825548	0.00197754
ARID1B	26.2722	1.61009	1.75921	8.61257	7.17741	0.149126	0.285434
ARID2	21.0626	1.29743	1.39859	7.25156	6.07341	0.101162	0.243325
ARID3A	15.1285	1.06429	0.950853	6.54393	4.45757	-0.113433	0.919693
ARID3B	3.84682	0.191213	0.23982	1.2388	1.2255	0.0486066	0.113808
ARID4A	45.6788	3.17919	2.88597	13.2996	9.49503	-0.293219	0.000692316
ARID4B	66.2757	5.10061	4.82069	13.6421	9.48034	-0.279925	1.76023e-11
ARID5A	38.1749	1.87988	3.3907	9.98622	10.5658	1.51081	1.26383e-16
ARID5B	50.4226	2.97372	4.49741	13.9801	11.3375	1.52369	1.05467e-10
ARIH1	18.7683	0.854687	1.35464	4.88085	5.83829	0.499958	3.13146e-06
ARIH2	47.1278	2.85922	3.51366	12.2802	9.63465	0.654447	0.160021
ARIH2OS	13.162	0.638025	1.00309	3.92194	4.65366	0.365066	3.38013e-05
ARL1	51.6302	3.14111	4.34177	13.3008	10.0889	1.20065	2.79384e-05
ARL10	21.1489	0.986712	1.52638	5.81068	6.5774	0.539669	3.17562e-06
ARL13B	29.774	1.41938	2.48918	8.05395	8.81131	1.06981	3.13317e-12
ARL14EP	34.2591	2.08711	2.54225	10.1538	8.84052	0.455141	0.040108
ARL15	7.41763	0.507448	0.473875	3.24405	2.44814	-0.0335733	0.632295
ARL16	56.6155	3.18981	4.57696	13.0086	9.84093	1.38715	4.11991e-07
ARL17A	13.783	0.481407	1.06678	2.8864	4.97264	0.585368	7.06221e-10
ARL17B	13.3172	0.673479	0.994288	3.9342	4.6869	0.32081	0.000475324
ARL2	60.9108	3.41249	5.41872	13.296	8.96008	2.00623	2.91878e-18
ARL2BP	68.2249	4.51633	5.37492	13.7408	8.39747	0.858598	0.845602
ARL3	57.0295	3.18889	4.70806	12.7805	9.25809	1.51917	6.52193e-09
ARL4A	59.3755	4.07815	4.9967	15.1152	11.0461	0.918553	0.0266997
ARL4C	58.9788	4.0553	5.314	15.8677	12.7263	1.2587	7.85807e-07
ARL4D	30.5503	2.56569	1.86797	13.3683	7.8771	-0.697714	4.22699e-05
ARL5A	71.0022	4.67727	5.851	13.8568	7.24241	1.17372	0.170461
ARL5B	16.2498	0.724865	1.13325	4.20169	5.13594	0.408383	2.90688e-05
ARL6	4.74383	0.29349	0.362629	1.85946	1.89395	0.0691392	0.090476
ARL6IP1	89.4083	7.78791	7.50128	8.57507	5.30383	-0.286622	9.33229e-14
ARL6IP4	78.1439	5.3123	7.37698	13.867	5.48521	2.06468	2.13396e-32
ARL6IP5	74.7456	5.04085	6.41736	13.6064	6.74701	1.3765	6.99071e-06
ARL6IP6	49.3876	2.85882	3.79029	12.6243	10.5156	0.931467	0.000515766
ARL8A	47.1278	2.72794	3.61216	11.9945	10.1283	0.88422	0.00128418
ARL8B	35.9496	1.71492	2.80802	8.93347	9.45856	1.0931	2.9342e-10
ARL9	25.8755	1.26469	1.97988	7.52329	8.38657	0.71519	1.93465e-07
ARMC1	47.0933	3.0502	3.26158	12.6785	9.67301	0.211386	0.28075
ARMC10	54.856	3.2672	4.3553	12.8614	9.72243	1.0881	0.00101765
ARMC2	3.39831	0.16422	0.23699	1.05877	1.24194	0.0727693	0.0496358
ARMC5	14.3695	0.676559	1.05922	4.10511	4.84897	0.38266	2.39577e-05
ARMC6	34.3971	1.8886	2.58261	9.59296	8.92346	0.694004	0.000175175
ARMC7	19.3721	0.755118	1.52316	4.44509	6.41748	0.768047	1.48243e-11
ARMC8	35.9669	2.33284	2.63275	11.1382	9.04097	0.299911	0.479568
ARMC9	16.9053	0.66811	1.28579	4.0043	5.79136	0.617676	3.03969e-09
ARMCX1	34.9836	3.06452	2.20386	13.3119	8.63364	-0.86066	2.11851e-09
ARMCX2	27.221	1.39748	2.16824	7.8928	8.67145	0.770761	2.33155e-07
ARMCX3	68.2422	4.99895	4.99003	13.5893	9.2119	-0.00891965	1.55148e-06
ARMCX4	6.64137	0.413537	0.502927	2.61472	2.654	0.0893901	0.0836326
ARMCX5	13.8865	0.997206	0.746843	5.92261	3.65601	-0.250363	0.158394
ARMCX6	43.5743	2.15088	3.44777	10.4189	10.0365	1.29689	1.76105e-10
ARNT	12.5065	0.564301	0.940089	3.38986	4.36679	0.375788	1.04722e-05
ARNT2	28.532	1.15421	2.34028	6.45559	8.48261	1.18607	2.48933e-16
ARNTL	21.8389	1.11422	2.01375	6.38897	7.95858	0.899524	2.68999e-11
ARNTL2	9.29791	0.279309	0.897142	1.67397	4.18369	0.617833	2.84913e-13
ARPC1A	82.0597	5.92091	6.95506	12.648	5.56676	1.03415	0.20038
ARPC1B	51.8717	2.47158	4.96931	11.8967	10.6674	2.49773	1.79451e-35
ARPC2	88.1318	7.20928	8.0773	9.55295	3.99339	0.868027	5.41794e-07
ARPC3	84.8025	6.59194	7.60235	11.1721	4.57397	1.01041	0.000132726
ARPC4	68.9495	4.49078	5.81496	13.4495	7.96137	1.32417	3.49251e-05
ARPC5	80.2139	5.70324	7.16184	13.0207	5.34388	1.4586	3.35147e-09
ARPC5L	65.1371	4.55514	5.3511	13.5355	9.04512	0.795969	0.447004
ARPP19	66.0687	4.18222	5.52604	13.5632	8.52028	1.34382	1.53096e-05
ARPP21	9.29791	0.586141	0.62455	3.83462	3.40821	0.0384095	0.312821
ARRB2	36.6741	1.85961	2.67611	9.50152	9.29141	0.8165	1.18802e-05
ARRDC1	17.6643	0.581705	1.40905	3.54328	6.20392	0.827343	1.83006e-14
ARRDC2	6.43436	0.493923	0.503813	3.11564	2.57926	0.00989005	0.332921
ARRDC3	51.3886	3.60362	3.81246	14.3655	10.6096	0.208841	0.251912
ARRDC4	15.3183	0.886661	1.08303	5.55142	5.68223	0.196368	0.0287985
ARSA	16.957	0.453234	1.51863	2.71689	6.46931	1.0654	1.90406e-22
ARSB	9.14266	0.428516	0.734985	2.69126	3.51656	0.306469	2.4293e-05
ARSD	16.1635	0.736991	1.30692	4.46697	5.82049	0.569932	4.443e-08
ARSG	14.6283	0.642394	1.21419	3.88175	5.58307	0.571794	1.88241e-08
ARSJ	35.6564	1.25657	3.75161	7.14334	11.92	2.49504	1.17447e-47
ARSK	12.1787	0.679923	0.861996	4.20123	4.19128	0.182073	0.0118407
ARV1	34.0866	1.8488	2.69091	9.47414	9.14768	0.842105	3.1062e-06
ARVCF	13.7312	0.710954	0.876114	4.2706	4.17841	0.165161	0.0220547
ARX	7.64188	0.874852	0.280632	5.87574	1.60034	-0.59422	6.89058e-08
ASAH1	71.6405	4.50657	6.16141	13.8917	6.95516	1.65485	2.54352e-08
ASAH2B	8.19389	0.503673	0.408033	3.14248	2.0331	-0.0956398	0.869944
ASAP1	44.9543	2.36965	3.63915	11.2751	10.1236	1.2695	4.2463e-09
ASAP2	26.5655	0.963528	2.29349	5.48173	8.5232	1.32996	2.36708e-21
ASAP3	11.4024	0.302343	0.961668	1.7996	4.57145	0.659325	1.96878e-13
ASB1	18.3198	0.603864	1.45187	3.63744	6.18503	0.848007	5.27758e-15
ASB13	11.4197	0.4819	0.938054	3.00857	4.40752	0.456154	1.0604e-07
ASB16-AS1	21.5456	0.814721	1.82368	4.84306	7.24853	1.00895	3.63105e-16
ASB6	15.8358	0.90322	1.08806	5.29724	4.96596	0.184842	0.0246568
ASB7	7.26238	0.341946	0.487527	2.13346	2.50254	0.145581	0.0108747
ASB8	39.7102	2.56351	2.71561	11.7232	8.97495	0.152103	0.716875
ASCC1	17.3021	0.984069	1.19043	5.89695	5.48522	0.206358	0.0163144
ASCC2	33.9486	1.75926	2.63086	8.81626	8.98998	0.871607	4.58053e-07
ASCC3	26.9795	1.24218	2.22382	6.90704	8.22045	0.981644	7.7072e-12
ASCL1	31.1023	2.22211	1.98837	12.4573	9.34025	-0.233737	0.201532
ASF1A	44.6265	2.8527	3.10393	12.5225	9.74563	0.251234	0.719692
ASF1B	14.3523	0.589319	1.10298	3.82505	6.11116	0.513662	1.87697e-06
ASGR1	10.5399	0.511872	0.67759	3.25278	3.3579	0.165718	0.00743697
ASH1L	57.4953	3.62575	4.52657	14.0454	9.79066	0.900819	0.18266
ASH2L	31.8268	1.94518	2.2611	9.62593	8.34251	0.315924	0.145836
ASIC1	9.52217	0.591247	0.482427	3.77797	2.5002	-0.10882	0.784219
ASIC4	16.3878	2.02068	0.441098	11.9539	2.56366	-1.57958	2.91122e-28
ASIP	4.55408	0.267408	0.409502	1.7921	2.30343	0.142094	0.0126105
ASL	25.4269	0.997966	1.90982	5.76781	7.86011	0.91185	4.14495e-12
ASMTL	30.0155	1.40574	2.34774	7.59773	8.69136	0.941998	1.47388e-09
ASNA1	75.9703	5.21498	6.85568	13.4563	6.09133	1.64071	3.07096e-14
ASNS	36.0014	3.20347	1.93124	14.192	8.35904	-1.27223	2.09139e-15
ASNSD1	50.2846	3.34871	3.52537	13.3656	9.76226	0.176663	0.121676
ASPH	52.5272	2.82366	4.56961	12.2011	9.7049	1.74595	2.84928e-14
ASPHD1	29.3083	1.27619	2.45922	7.44131	9.17599	1.18303	7.46245e-15
ASPHD2	16.8018	0.530631	1.46053	3.1474	6.22491	0.929899	1.25134e-17
ASPM	12.403	0.561652	1.08426	4.12761	6.44659	0.52261	6.32247e-07
ASPSCR1	45.9893	2.44319	3.78193	11.0293	10.0322	1.33874	3.24523e-10
ASRGL1	39.6929	2.65597	2.57172	12.7217	9.69318	-0.0842578	0.183396
ASS1	5.17509	0.326237	0.40872	2.16788	2.49205	0.0824823	0.173837
ASTE1	11.6612	0.539123	0.746677	3.3488	3.70048	0.207554	0.00391575
ASTN1	23.1499	0.814603	2.12137	4.86507	8.24293	1.30677	1.08973e-22
ASTN2	8.69415	0.309355	0.76202	2.06208	3.98481	0.452666	1.83195e-08
ASUN	21.4421	1.13707	1.52621	6.41319	6.44526	0.389144	0.000647326
ASXL1	33.6036	1.47201	2.9378	7.7527	9.33939	1.46579	1.40723e-18
ASXL2	19.8206	0.667695	1.57544	3.93769	6.5731	0.907745	1.87388e-15
ASXL3	6.19286	0.573356	0.272836	3.77219	1.50558	-0.30052	0.00325965
ATAD1	27.6522	1.87693	1.79789	9.65191	7.38469	-0.0790358	0.60467
ATAD2	18.3543	0.820312	1.40389	5.00133	6.91042	0.583583	5.34043e-07
ATAD2B	11.7475	0.704053	0.782563	4.31438	3.7901	0.0785099	0.103519
ATAD3A	34.5696	1.91458	2.56454	9.6553	9.09594	0.649957	0.000620884
ATAD3B	11.851	0.806375	0.815736	4.75525	3.90337	0.00936101	0.411421
ATAD3C	4.67483	0.195641	0.360287	1.29536	1.94733	0.164646	0.00206521
ATAD5	19.4411	1.0262	1.44425	6.15608	6.81177	0.418044	0.000281058
ATAT1	57.4435	4.36384	3.91871	16.2189	9.96501	-0.445126	2.71658e-08
ATCAY	20.3899	1.89081	0.819245	10.8947	4.23514	-1.07157	2.08635e-12
ATE1	7.96964	0.409741	0.582652	2.57583	2.89189	0.172911	0.004455
ATF1	24.7369	1.33158	1.80051	7.36494	7.22189	0.468935	0.00032764
ATF2	28.8943	1.709	2.05466	9.13146	7.96425	0.345658	0.029039
ATF3	33.4483	2.47434	2.84122	13.2166	12.4466	0.366887	0.0794485
ATF4	72.503	5.47043	6.0027	14.8939	8.74879	0.532274	0.0682237
ATF5	22.8394	1.69035	1.68254	9.3574	7.09665	-0.007814	0.782831
ATF6	39.9344	2.2012	3.24547	10.5613	9.5578	1.04427	9.46938e-07
ATF6B	61.7216	3.93117	4.73683	13.4826	9.27805	0.805659	0.353712
ATF7	25.5477	0.88056	2.10209	5.00941	8.11164	1.22153	2.54241e-20
ATF7IP	21.0109	1.29622	1.44819	7.25833	6.34552	0.151963	0.145331
ATG10	25.5822	1.39443	1.81574	7.8852	7.24175	0.421305	0.00107871
ATG12	57.2538	3.8317	4.46889	13.3981	9.58192	0.637184	0.758892
ATG13	23.6674	1.11933	1.8843	6.44818	7.38452	0.764966	2.39781e-09
ATG14	14.611	0.667335	1.15365	4.03993	5.17455	0.486315	4.3009e-07
ATG16L1	14.6973	0.885511	0.97234	5.11886	4.57128	0.0868287	0.162517
ATG16L2	9.53942	0.324558	0.787436	2.02629	3.78306	0.462879	5.45925e-09
ATG2A	13.0067	0.769516	0.817792	4.71881	4.07321	0.0482759	0.222192
ATG2B	7.76264	0.303894	0.626927	1.9151	3.10826	0.323034	4.05322e-06
ATG3	54.8905	3.17625	4.94969	12.9681	9.40779	1.77344	9.04113e-13
ATG4A	11.6957	0.521104	0.907253	3.1959	4.27984	0.386149	4.39837e-06
ATG4B	47.6971	3.01288	3.65689	12.3485	9.58626	0.644014	0.280873
ATG4C	21.1316	0.873636	1.60946	5.18867	6.72964	0.735826	2.04496e-10
ATG4D	35.8116	2.14555	2.78007	10.0808	9.07394	0.634514	0.00479045
ATG5	36.7431	2.04565	2.80327	10.1669	9.18434	0.757623	0.000311353
ATG7	16.9225	0.649847	1.26895	3.90933	5.59639	0.619103	1.41251e-09
ATG9A	26.5655	1.18568	1.9872	6.70435	7.6934	0.801517	3.10583e-09
ATHL1	5.07159	0.17218	0.501111	1.09869	2.59628	0.328931	2.96806e-07
ATIC	34.2073	2.28798	2.34217	10.8012	8.87258	0.0541874	0.689831
ATL1	21.6836	1.264	1.56113	7.0847	6.79323	0.297134	0.0126099
ATL2	13.3	0.898215	0.885629	5.31693	4.29337	-0.0125854	0.574992
ATL3	24.1332	1.03015	2.10835	5.71784	8.00229	1.07821	3.19474e-15
ATM	30.3433	1.60864	2.32119	8.45767	8.61375	0.712553	6.54569e-06
ATMIN	26.2032	1.19827	2.07692	6.64389	7.84839	0.878651	4.47276e-10
ATN1	40.4347	1.88105	3.38207	9.43265	9.60809	1.50102	9.14503e-16
ATOH8	5.26134	0.370562	0.374125	2.50464	1.98562	0.0035635	0.360182
ATOX1	76.9363	5.33712	7.4482	14.3306	5.1358	2.11108	2.52602e-28
ATP10A	4.53683	0.0856217	0.357293	0.503869	1.85201	0.271671	6.1643e-07
ATP10B	3.70881	0.278512	0.171221	1.88781	1.08339	-0.107291	0.133389
ATP10D	13.645	0.513188	1.05177	3.11875	4.97204	0.538582	1.0443e-08
ATP11A	18.9753	0.578861	1.61142	3.43559	6.83274	1.03256	3.82106e-19
ATP11B	10.7124	0.520917	0.767143	3.20503	3.65904	0.246225	0.000710358
ATP11C	8.93566	0.392527	0.636354	2.46806	3.06257	0.243828	0.000161011
ATP13A1	31.1713	1.5507	2.35278	8.18723	8.56167	0.802085	3.73292e-07
ATP13A2	28.2042	1.52002	2.05553	8.15936	7.81716	0.535512	0.000320259
ATP13A3	27.221	1.19359	2.37167	6.55073	8.8444	1.17808	1.07768e-15
ATP13A4	8.59065	0.383746	0.775779	2.36235	3.86658	0.392033	1.65447e-06
ATP1A1	66.4827	4.57776	5.85364	14.831	8.77365	1.27588	0.000943756
ATP1A2	14.7663	1.12961	1.31482	8.01009	9.49329	0.185217	0.24712
ATP1A3	17.3021	2.36907	0.263796	13.1441	1.61055	-2.10528	2.60725e-49
ATP1B1	32.7066	2.99813	1.95466	14.7616	10.1106	-1.04347	6.7549e-09
ATP1B2	54.7352	2.45393	6.03173	12.6195	10.6141	3.5778	2.92847e-71
ATP1B3	68.2249	4.56899	5.43498	14.1959	8.80461	0.86599	0.681791
ATP2A2	47.4383	2.54129	3.79846	11.5075	9.9698	1.25717	1.05973e-07
ATP2B1	58.996	3.71441	5.92043	14.6991	11.068	2.20602	6.22439e-27
ATP2B4	21.3386	0.732999	1.86258	4.34529	8.00815	1.12958	1.04428e-18
ATP2C1	36.6914	1.73136	2.76366	9.03677	9.11643	1.0323	2.69878e-09
ATP5A1	87.597	6.97449	7.40095	9.64278	4.68261	0.426461	0.0644995
ATP5B	91.6681	8.21962	8.16405	6.79875	3.11139	-0.0555702	6.38561e-14
ATP5C1	74.9008	5.3122	6.72552	13.3406	6.08344	1.41332	1.45174e-06
ATP5D	81.8872	6.71389	8.09661	13.3521	6.46337	1.38271	4.29115e-17
ATP5E	95.1182	8.8701	10.4572	7.36694	2.155	1.58715	3.02519e-71
ATP5EP2	50.3019	2.22165	4.5443	10.8355	9.97914	2.32264	5.29611e-32
ATP5F1	81.7664	6.06607	6.95857	10.8058	4.74159	0.8925	0.110983
ATP5G1	83.2672	6.06064	7.46101	12.4958	4.51436	1.40037	2.22039e-08
ATP5G2	93.0826	7.82826	8.91659	7.87068	1.31566	1.08833	3.48226e-19
ATP5G3	87.9075	7.23424	8.09345	10.0516	3.59634	0.859212	0.0173825
ATP5H	80.3519	5.49091	7.58911	13.9253	4.88836	2.0982	2.55485e-34
ATP5I	88.5113	7.04718	8.21234	10.0918	3.09285	1.16516	6.24043e-10
ATP5J	90.4261	7.44479	8.33558	8.79304	2.58656	0.89079	2.67689e-06
ATP5J2	93.2551	7.91096	8.65863	7.81104	2.02748	0.74767	0.0102754
ATP5L	93.3586	8.1343	8.72522	7.15298	1.89798	0.590916	0.511555
ATP5L2	9.22891	0.502005	0.667001	3.07605	3.6522	0.164996	0.0303006
ATP5O	88.7873	7.05197	7.94718	9.98668	3.55468	0.895206	0.00778674
ATP5S	31.3438	1.45505	2.59647	7.86786	9.07366	1.14141	3.5738e-13
ATP5SL	42.6082	2.36514	3.21329	11.1333	9.36483	0.848155	0.000670022
ATP6AP1	66.2067	4.38803	5.71812	13.79	7.99178	1.33009	0.000375984
ATP6AP1L	9.62567	0.489702	0.721877	3.09379	3.69507	0.232175	0.00148247
ATP6AP2	82.4047	6.1866	6.88771	11.8387	5.66808	0.701111	0.694641
ATP6V0A1	44.6783	3.0331	3.23132	12.987	9.75605	0.198218	0.37699
ATP6V0A2	22.7876	0.945728	1.79579	5.45914	7.2264	0.850061	1.08281e-11
ATP6V0B	88.4423	7.36922	7.70431	9.33295	4.06184	0.335087	0.000465873
ATP6V0D1	63.9469	4.4333	4.82049	13.8568	8.99862	0.38719	0.00424692
ATP6V0E1	83.733	5.9862	7.94985	12.8459	2.99603	1.96365	2.47789e-31
ATP6V0E2	78.3164	5.82755	6.95131	14.8422	6.85818	1.12376	0.290001
ATP6V0E2-AS1	7.76264	0.44041	0.45575	2.83376	2.26696	0.0153395	0.254109
ATP6V1A	34.7421	2.24471	2.5784	11.3179	8.83288	0.333689	0.232861
ATP6V1B1	6.22736	0.408752	0.399289	2.61466	2.15133	-0.00946278	0.616335
ATP6V1B2	47.1623	3.33755	3.23573	13.2218	9.93658	-0.101826	0.00336371
ATP6V1C1	36.4671	1.68472	3.09809	8.91445	9.61041	1.41338	1.74501e-15
ATP6V1D	58.375	3.24775	5.00521	12.8883	8.95497	1.75746	1.5663e-12
ATP6V1E1	58.4613	3.14802	5.06126	12.7017	9.25075	1.91324	2.76933e-17
ATP6V1E2	12.6445	0.665867	0.941182	4.07985	4.57762	0.275316	0.00116937
ATP6V1F	90.1328	7.41685	7.89907	8.90403	3.16364	0.482227	0.0100602
ATP6V1G1	90.9781	7.63443	7.90042	7.73774	3.26634	0.265993	0.000210919
ATP6V1G2	27.9455	1.4649	1.91594	8.19738	7.66896	0.45104	0.0011687
ATP6V1H	48.9046	3.22236	3.57759	13.1269	9.79035	0.355226	0.682401
ATP7A	6.90012	0.321846	0.505421	1.98174	2.472	0.183574	0.00162187
ATP8A1	5.31309	0.274606	0.383363	1.842	2.0683	0.108757	0.0240398
ATP8B2	5.4856	0.255142	0.447451	1.6666	2.29216	0.192309	0.00074222
ATP9A	25.3579	1.01067	1.93742	5.89234	7.63992	0.926752	1.84279e-12
ATP9B	13.6622	0.632902	0.999036	3.85573	4.70065	0.366134	3.27704e-05
ATPAF1	41.9872	2.46779	3.30064	11.5395	9.81533	0.832853	0.00178637
ATPAF2	38.2094	1.55617	3.33594	8.09132	9.70422	1.77976	1.1357e-24
ATPIF1	80.4209	5.79084	7.12772	12.5072	4.49761	1.33688	1.47598e-05
ATR	12.748	0.651932	0.978287	3.89971	4.43356	0.326355	0.000125786
ATRAID	77.9714	5.14047	6.95963	13.5633	5.20424	1.81916	3.80845e-15
ATRIP	7.43488	0.384367	0.446452	2.48796	2.1141	0.0620853	0.0444195
ATRN	28.7563	1.07526	2.37883	6.10339	8.73788	1.30357	3.13186e-19
ATRX	71.1575	5.41139	5.2771	14.0992	9.01176	-0.134294	3.43514e-11
ATXN1	29.705	1.23915	2.637	6.92732	9.23009	1.39785	1.02731e-19
ATXN10	65.6201	4.25094	5.04453	14.3545	9.81138	0.793597	0.818899
ATXN1L	17.2331	0.849281	1.27501	4.98534	5.54512	0.425728	2.31183e-05
ATXN2	44.8163	2.54909	3.52293	11.5436	9.97414	0.97384	7.69912e-05
ATXN2L	34.1556	1.78806	2.62285	9.1924	9.07587	0.834793	2.19916e-06
ATXN3	24.2884	1.38189	1.7794	7.6681	7.14794	0.39751	0.0023356
ATXN7	19.1478	0.866261	1.46823	5.07618	6.47404	0.601965	1.20054e-07
ATXN7L1	6.41711	0.297834	0.45579	1.8997	2.49354	0.157956	0.0107387
ATXN7L2	7.62463	0.383525	0.495215	2.46143	2.53769	0.11169	0.0282874
ATXN7L3	13.6795	0.47827	1.05684	2.845	4.79807	0.578571	4.05308e-10
ATXN7L3B	39.1237	2.54821	2.57623	11.9151	8.81205	0.0280192	0.317297
AUH	14.4385	0.800608	1.09054	4.76301	5.11953	0.289929	0.00176207
AUNIP	4.83008	0.108071	0.344913	0.681269	1.73204	0.236842	3.75226e-06
AUP1	70.9677	4.8331	6.08067	13.3779	7.28534	1.24758	0.00114199
AURKA	16.9398	0.675199	1.55853	4.62445	8.6979	0.883334	2.80817e-12
AURKAIP1	83.7675	6.47409	7.78389	10.8214	4.05162	1.3098	2.66206e-17
AURKB	11.8165	0.510692	1.0214	3.77462	6.19486	0.510712	9.17174e-07
AUTS2	27.842	1.41346	2.13122	8.03772	8.41666	0.717763	8.77101e-07
AVEN	11.8165	0.280291	0.910906	1.68067	4.13412	0.630614	6.12667e-14
AVIL	22.5116	1.36819	1.49933	8.65011	7.83312	0.131139	0.120045
AVL9	24.1332	1.13384	1.84418	6.59792	7.49026	0.710339	4.81048e-08
AVPI1	8.21114	0.50134	0.657428	3.11569	3.19055	0.156088	0.00948748
AXIN1	9.31516	0.444079	0.624589	2.71795	3.05292	0.18051	0.00393545
AXIN2	4.93359	0.238291	0.314648	1.54458	1.67713	0.0763563	0.0642542
AXL	8.22839	0.370612	0.618982	2.37939	3.30506	0.24837	0.00064681
AZGP1	9.02191	0.429649	0.820162	2.97149	5.08328	0.390513	3.15253e-05
AZI1	16.4395	0.611155	1.1971	3.72055	5.30468	0.585948	2.21261e-09
AZI2	45.0405	2.76217	3.40131	12.1775	9.60049	0.639132	0.101949
AZIN1	50.2674	3.44067	3.55956	13.2465	9.74552	0.118889	0.0276369
B2M	96.7224	9.72175	11.7683	9.68831	1.05451	2.04656	3.78624e-65
B3GALNT1	35.8634	2.33238	2.49913	11.4072	8.90284	0.16675	0.780666
B3GALNT2	20.0966	1.04912	1.46828	6.02659	6.43067	0.419156	0.000173927
B3GALT1	13.7312	0.560468	1.23235	3.38393	5.64651	0.671886	5.38259e-11
B3GALT2	5.39934	0.548423	0.118367	3.63847	0.776455	-0.430056	1.07826e-08
B3GALT6	30.3605	1.17518	2.67395	6.42015	9.14028	1.49877	2.81103e-22
B3GALTL	14.4385	0.627494	1.08557	3.92959	5.32504	0.458076	2.67355e-06
B3GAT1	17.0433	0.940833	1.29436	5.56186	6.05024	0.353529	0.00102656
B3GAT2	18.3888	1.12668	1.04894	6.69197	5.28407	-0.0777311	0.964199
B3GAT3	61.7216	3.41283	5.84749	13.4616	8.78032	2.43466	4.44265e-32
B3GNT1	53.3034	2.64703	4.30391	12.0982	9.92209	1.65688	3.31364e-13
B3GNT2	11.2644	0.299804	1.00066	1.83262	4.99248	0.700855	5.54761e-14
B3GNT5	19.6136	0.813413	1.72158	4.72772	7.01071	0.908164	8.76592e-14
B3GNT7	3.29481	0.316981	0.188441	2.10197	1.05925	-0.128541	0.149282
B3GNT9	12.2822	0.367182	0.974448	2.32282	4.61986	0.607266	7.62323e-12
B3GNTL1	11.9545	0.247726	0.942374	1.56457	4.41305	0.694649	3.92268e-16
B4GALNT1	32.5168	2.53556	1.84345	15.1383	8.33502	-0.692109	0.00250053
B4GALNT4	10.0914	0.536494	0.694747	3.31377	3.43376	0.158253	0.0136543
B4GALT1	7.95239	0.218655	0.701438	1.42747	3.56296	0.482783	1.79342e-10
B4GALT2	19.8723	0.804193	1.56584	4.73633	6.39792	0.761646	2.54099e-11
B4GALT3	41.7975	2.46414	2.87852	11.5175	9.26341	0.414383	0.365997
B4GALT4	26.6172	1.32485	2.09141	7.27711	8.02721	0.766562	8.15076e-08
B4GALT5	46.3171	2.24965	4.32628	10.9036	11.0998	2.07663	4.14606e-27
B4GALT6	4.74383	0.151455	0.364326	1.01098	1.86413	0.212872	3.80587e-05
B4GALT7	38.7269	1.65738	3.43796	8.6285	9.74186	1.78058	7.61935e-24
B9D1	23.6329	0.577593	2.09413	3.50199	8.17635	1.51654	1.35038e-32
B9D2	19.0098	0.71447	1.55077	4.37122	6.50743	0.836303	1.18805e-13
BAALC	70.0017	4.53584	6.95933	16.0729	8.05118	2.42349	4.66345e-29
BABAM1	64.5679	3.85515	5.81638	13.851	7.93992	1.96123	2.38785e-15
BACE1	24.2194	1.13599	2.1449	6.37272	8.13025	1.00891	4.38243e-13
BACE2	12.4375	0.662228	1.13551	4.22467	5.83974	0.473281	4.08323e-06
BACH1	16.8018	0.656394	1.4602	4.03518	6.40061	0.80381	3.73175e-13
BACH2	7.71088	0.434213	0.470999	2.94601	2.38162	0.036786	0.110524
BAD	70.3467	4.22978	6.24451	13.8909	6.91572	2.01473	3.22135e-19
BAG1	52.3202	3.78221	3.67259	13.795	10.1183	-0.109622	0.000305598
BAG2	18.9926	0.674801	1.61679	4.02793	6.81117	0.94199	5.33323e-16
BAG3	17.9921	0.857465	1.6381	5.10285	7.1722	0.780635	9.48805e-11
BAG4	20.4589	1.04329	1.51349	6.02617	6.41236	0.470201	4.92049e-05
BAG5	37.3297	2.16299	2.99193	10.6344	9.64709	0.828935	0.000129391
BAG6	55.408	3.69813	4.00934	13.3435	9.75672	0.31121	0.0643722
BAHD1	6.38261	0.217404	0.466265	1.39468	2.32282	0.248861	2.43017e-05
BAI1	18.0611	0.940288	1.38796	5.56527	6.44519	0.447675	7.04312e-05
BAI2	25.8755	0.788396	2.24938	4.59648	8.7915	1.46098	3.09217e-26
BAI3	18.1473	0.878614	1.47079	5.25982	6.55443	0.592178	2.63825e-07
BAIAP2	40.866	1.7938	3.81149	9.61659	10.4295	2.01769	4.13161e-27
BAIAP2-AS1	16.1635	0.425849	1.42812	2.60112	6.18278	1.00227	3.35268e-21
BAIAP3	4.24357	0.216572	0.325199	1.44296	1.90297	0.108626	0.0400904
BAK1	19.4411	0.758716	1.47882	4.37157	6.27344	0.720101	1.67597e-10
BAMBI	16.2843	0.655335	1.05228	4.14925	5.1939	0.396947	2.61788e-05
BANF1	86.9243	6.66897	7.80088	10.4469	3.36987	1.13191	7.8375e-08
BANP	16.1118	0.907871	1.05613	5.43393	4.96066	0.148262	0.0434123
BAP1	29.291	1.56644	2.14207	8.42883	7.87113	0.575627	0.00017518
BARD1	31.9648	1.53698	2.6055	8.506	9.78868	1.06852	4.89999e-11
BASP1	56.1152	4.67648	3.70426	20.3848	11.2042	-0.972224	2.57885e-11
BATF2	3.76057	0.226673	0.299367	1.52547	1.86277	0.0726943	0.165554
BATF3	22.3219	0.663859	2.22081	4.01832	9.1797	1.55695	2.71704e-30
BAX	69.536	4.65306	5.8123	13.875	8.40789	1.15924	0.00387763
BAZ1A	48.4043	2.97129	3.96418	12.8121	10.7216	0.99289	0.000517429
BAZ1B	60.5313	4.3639	4.44772	14.322	9.9034	0.0838205	4.91215e-05
BAZ2A	36.1739	2.08892	2.75601	10.3077	9.24082	0.667085	0.00125567
BAZ2B	53.2344	3.78593	3.63368	14.3859	10.189	-0.152253	0.000277194
BBC3	15.577	1.57415	0.816291	9.23111	4.12017	-0.757861	8.50462e-07
BBIP1	34.2246	1.63676	2.70605	8.5981	9.14369	1.06929	2.24724e-10
BBOX1	32.5513	1.12753	3.27094	6.56153	10.8345	2.14341	6.44154e-40
BBS1	3.43281	0.179912	0.207644	1.09266	1.14787	0.027732	0.415378
BBS10	12.0752	0.447693	0.983229	2.82351	4.68353	0.535536	1.97832e-09
BBS12	5.41659	0.199212	0.396379	1.29825	2.03244	0.197168	0.000280714
BBS2	33.3276	1.45857	2.6309	7.98775	9.34999	1.17234	2.38566e-13
BBS4	18.1301	0.760816	1.31831	4.52438	5.95521	0.557496	1.59613e-07
BBS5	7.36588	0.25203	0.546433	1.56421	2.66048	0.294404	4.62582e-06
BBS7	21.3904	0.828111	1.82375	4.92169	7.33416	0.995637	1.01449e-15
BBS9	9.83267	0.59792	0.608801	3.71871	3.11991	0.010881	0.405717
BBX	65.1716	4.11408	5.81473	14.0899	7.87381	1.70065	5.09156e-09
BCAM	29.1013	0.836382	2.61295	4.81634	9.20048	1.77657	5.25387e-35
BCAN	52.6824	3.75189	4.88287	22.2544	16.2817	1.13098	1.86314e-05
BCAP29	51.4577	3.18579	3.72303	13.2128	10.6252	0.53724	0.340065
BCAP31	74.7283	5.07305	6.7336	13.2397	5.19548	1.66056	7.15809e-10
BCAR1	37.8989	2.38311	2.79232	11.1734	9.3189	0.409217	0.21919
BCAR3	10.1604	0.681884	0.902211	4.22571	4.64965	0.220328	0.00866381
BCAS1	3.53631	0.193254	0.308805	1.42914	1.85547	0.115551	0.0217723
BCAS2	62.9636	4.75334	4.61821	14.1719	9.62175	-0.135136	1.20753e-08
BCAS3	15.8013	0.818172	1.32886	4.8456	6.1009	0.510687	2.76502e-06
BCAS4	20.3381	0.655688	1.73546	3.83506	7.00131	1.07977	2.26265e-19
BCAT1	44.2988	2.28866	4.48721	11.5679	11.2025	2.19854	6.19399e-28
BCAT2	26.4792	1.67115	2.05387	9.41071	8.44745	0.38272	0.00646742
BCCIP	31.2575	1.62101	2.46113	8.41856	8.67059	0.840123	1.59689e-07
BCDIN3D	12.7307	0.604143	0.975622	3.63768	4.66381	0.371479	3.54978e-05
BCHE	41.9527	2.44874	3.30233	12.1739	11.0627	0.853583	5.71032e-05
BCKDHA	3.48456	0.255377	0.196222	1.65726	1.08585	-0.0591551	0.682212
BCKDHB	20.1656	0.813139	1.6332	4.7279	6.94894	0.820057	5.54827e-12
BCKDK	45.8341	2.16916	4.07063	10.4087	10.0067	1.90147	4.86681e-22
BCL10	23.4259	1.4487	1.74266	8.11527	7.30256	0.293954	0.0199542
BCL11A	9.55667	0.821625	0.381914	5.18164	2.01004	-0.439711	0.000206436
BCL11B	4.07107	0.532777	0.0329675	3.63203	0.205487	-0.49981	3.03566e-13
BCL2	5.38209	0.191504	0.486608	1.24957	2.5541	0.295104	2.03339e-06
BCL2A1	3.31206	0.167787	0.210954	1.0494	1.22059	0.0431668	0.309005
BCL2L1	44.8853	2.4675	3.70553	11.6428	10.0693	1.23803	8.7284e-08
BCL2L11	7.21063	0.475227	0.4507	2.98026	2.43668	-0.0245265	0.712064
BCL2L12	28.4285	1.16437	2.6419	6.52583	9.73233	1.47753	2.86525e-22
BCL2L13	26.2205	1.06244	2.21028	5.95173	8.19783	1.14785	2.21152e-16
BCL2L2	7.86614	0.390697	0.503861	2.39473	2.48932	0.113164	0.0246944
BCL3	15.025	0.405839	1.28832	2.45999	5.77727	0.882482	6.99822e-18
BCL6	22.0459	0.953437	1.71981	5.78087	7.5894	0.76637	5.88256e-10
BCL7A	30.9298	2.68752	1.53992	12.6989	6.65415	-1.1476	1.55605e-13
BCL7B	51.3024	3.28956	3.7251	12.9461	9.66985	0.435535	0.726864
BCL7C	47.3521	2.19428	4.51585	10.5116	11.0032	2.32157	2.59019e-35
BCL9	12.9895	0.491504	1.10791	3.05276	5.13184	0.616409	1.01826e-10
BCL9L	8.5044	0.486652	0.639082	3.12055	3.15842	0.15243	0.00748797
BCLAF1	65.2406	4.67065	4.96563	13.7814	9.52263	0.294985	0.00892725
BCO2	5.53735	0.281286	0.420147	1.82096	2.29711	0.138861	0.014843
BCOR	9.69467	0.458395	0.665026	2.88363	3.30401	0.206631	0.00185356
BCORL1	6.53786	0.251468	0.443629	1.55177	2.25395	0.192161	0.00108427
BCR	11.5577	0.53087	0.877642	3.32189	4.20482	0.346772	2.30151e-05
BCS1L	30.4985	1.66684	2.1486	8.59123	8.06012	0.481758	0.00369702
BCYRN1	11.4715	0.584379	0.873201	3.89664	4.36069	0.288821	0.000164721
BDH1	15.508	0.861845	1.02958	5.12793	4.78413	0.167731	0.0270438
BDH2	26.6517	0.812747	2.63982	4.76803	9.69624	1.82707	7.77122e-37
BDNF-AS	14.9388	0.571575	1.21078	3.51652	5.54615	0.63921	2.23168e-10
BDP1	47.0761	3.10415	3.3761	12.9861	9.88112	0.271944	0.59936
BEAN1	4.38158	0.119624	0.397304	0.771577	1.97183	0.27768	3.65528e-07
BECN1	38.6062	1.79319	3.24708	9.18809	9.5699	1.45389	8.66339e-15
BEGAIN	6.72762	0.145466	0.54358	0.876764	2.61364	0.398114	5.817e-10
BEND5	28.0317	1.71448	1.6333	9.16961	7.0561	-0.0811855	0.677672
BEND6	31.8786	1.35876	2.8251	7.51469	9.80135	1.46635	1.04943e-19
BEND7	10.0569	0.446537	0.710801	2.8577	3.38158	0.264263	0.000100462
BEST1	36.4326	1.89325	2.79694	10.2547	9.8051	0.90369	2.41526e-07
BEST3	13.2137	0.991456	0.620097	7.22994	3.45367	-0.371359	0.0621944
BET1	39.6929	2.26844	3.14628	10.9241	9.97686	0.877836	1.83779e-05
BET1L	22.2011	0.96555	1.98221	5.64524	7.71495	1.01666	1.07887e-14
BEX1	58.927	5.08409	3.6692	17.1767	13.2299	-1.41489	4.26631e-20
BEX2	35.8116	3.6107	1.86839	15.6365	9.23086	-1.74231	7.67668e-24
BEX4	52.5789	4.6085	3.09992	15.0878	11.3746	-1.50858	4.86457e-24
BEX5	10.4364	1.33406	0.314835	8.72328	2.07514	-1.01922	2.49725e-17
BFAR	39.9862	2.18225	2.99997	10.4943	9.35167	0.817727	0.000203648
BGN	9.17716	0.389966	0.954277	2.80142	6.0778	0.564311	6.95512e-08
BHLHB9	7.50388	0.553886	0.425081	3.59803	2.2017	-0.128805	0.6425
BHLHE40	27.1002	0.897492	2.82372	5.68209	10.2229	1.92623	9.36825e-38
BHLHE41	28.2387	1.08702	2.68908	6.50688	10.3668	1.60206	2.16289e-25
BICC1	9.17716	0.291569	0.757036	1.90863	3.73276	0.465467	1.75726e-09
BICD1	48.1973	2.815	4.13542	12.1758	10.6303	1.32042	7.54971e-09
BICD2	15.0768	0.614863	1.24883	3.6345	5.52529	0.633962	6.58473e-10
BID	47.1623	2.31807	4.28548	11.1925	10.9445	1.96742	9.82418e-23
BIN1	32.8618	2.25781	2.13025	10.9713	8.30032	-0.127559	0.194951
BIN3	29.1185	1.50235	2.2528	8.08206	8.35206	0.750454	1.28445e-06
BIRC2	46.9726	2.79923	3.62216	12.0358	9.94909	0.822929	0.00527129
BIRC3	8.55615	0.490344	0.926771	3.7469	5.83515	0.436427	5.51342e-06
BIRC5	20.9419	0.96089	2.0307	7.25169	12.0127	1.06981	9.8698e-13
BIRC6	33.0171	1.92557	2.39708	9.7646	8.6868	0.471519	0.0117072
BIVM	25.0992	1.41437	1.85244	7.64983	7.41522	0.438065	0.00125334
BLCAP	52.6479	3.82008	3.59261	14.329	9.85756	-0.227471	7.31716e-05
BLM	19.1306	0.859645	1.67317	5.05995	7.19557	0.813522	2.2279e-11
BLMH	35.9496	1.89041	2.67109	9.36582	8.96289	0.78068	3.61393e-05
BLOC1S1	75.2631	4.84899	6.80815	13.995	6.16858	1.95916	2.50658e-20
BLOC1S2	49.9569	2.87824	4.10495	12.2507	9.67547	1.22671	3.63202e-06
BLOC1S3	12.5237	0.757254	0.847399	4.42145	4.008	0.0901449	0.121973
BLOC1S4	47.2658	2.46591	3.89812	11.3361	9.92468	1.43222	1.60192e-10
BLOC1S5	15.2838	0.743191	1.23563	4.41932	5.63746	0.49244	1.91403e-06
BLOC1S6	42.9188	2.4691	3.07505	11.3395	9.68188	0.605949	0.0343123
BLVRA	50.5089	3.32747	3.60431	13.1355	10.5302	0.276847	0.537206
BLVRB	49.2669	2.37423	4.69821	12.0251	10.1595	2.32398	7.04392e-29
BLZF1	23.2189	1.38212	1.66972	7.76815	6.96181	0.287598	0.020398
BMI1	30.0845	1.33765	2.41843	7.18528	8.62926	1.08079	1.05629e-12
BMP1	16.0428	0.728011	1.28259	4.31424	5.7492	0.554584	1.01735e-07
BMP2	5.15784	0.323938	0.37112	2.00847	2.07737	0.047182	0.284033
BMP2K	11.2127	0.327457	0.902763	2.16223	4.34174	0.575306	8.21126e-12
BMP7	37.7954	1.93661	2.84287	10.4997	9.95408	0.906258	4.5826e-07
BMP8B	3.98482	0.0975161	0.311332	0.595795	1.67978	0.213816	3.69033e-05
BMPER	8.34915	0.405194	0.714752	2.69465	3.75011	0.309558	5.43336e-05
BMPR1A	16.06	0.692845	1.28171	4.17728	5.72983	0.588869	1.2474e-08
BMPR1B	7.00362	0.280891	0.665595	1.75444	3.67657	0.384703	1.80933e-06
BMPR2	35.8116	1.90672	2.67018	9.82344	9.05981	0.763462	5.14094e-05
BMS1	28.118	1.41276	2.22237	7.6943	8.34114	0.809615	5.9032e-08
BNIP1	23.1154	1.2576	1.83846	7.23724	7.34401	0.580856	5.98678e-06
BNIP2	38.5199	2.29698	3.0739	10.9998	9.64711	0.776915	0.00141837
BNIP3	38.8994	1.78222	3.5023	9.72273	10.7255	1.72007	6.20317e-21
BNIP3L	76.0911	5.43318	6.15703	13.7538	7.25525	0.723845	0.17749
BOC	22.6841	0.54683	2.08721	3.34877	8.27589	1.54038	1.72509e-33
BOD1	59.755	4.0306	4.68162	13.5047	9.12205	0.651023	0.559901
BOD1L1	28.7045	1.92279	2.0064	9.84781	7.95241	0.0836136	0.806174
BOK	17.2158	0.360816	1.56412	2.14428	6.65466	1.2033	3.54968e-28
BOLA1	31.1368	1.27653	2.58532	6.9748	9.00231	1.30879	3.7458e-18
BOLA2B	12.955	0.468298	1.03725	2.9054	4.91657	0.568954	8.26543e-10
BOLA3	58.1508	2.83194	5.51558	12.6286	9.15794	2.68364	1.13685e-38
BOLA3-AS1	9.03916	0.491477	0.704038	3.06886	3.48308	0.21256	0.00214399
BORA	7.57288	0.280698	0.550636	1.7528	2.80472	0.269938	5.23562e-05
BPGM	44.937	2.9738	2.95163	12.7612	9.79792	-0.0221661	0.093695
BPHL	32.0338	1.59599	2.43062	8.53683	8.68531	0.834637	3.59151e-07
BPNT1	20.5624	1.16911	1.59624	6.44721	6.82667	0.427128	0.000503429
BPTF	59.3928	3.78995	5.08696	13.9168	10.1053	1.29701	3.92199e-06
BRAF	13.3	0.767896	0.928345	4.78369	4.40693	0.160449	0.0155031
BRAP	21.9079	1.37091	1.59342	7.61074	6.73045	0.222507	0.0566632
BRAT1	36.4499	2.09793	2.55693	10.3314	9.02703	0.459001	0.0304178
BRCA1	15.3355	0.578223	1.17011	3.55708	5.60845	0.591887	5.25492e-09
BRCA2	11.6612	0.433456	0.813079	2.71085	4.10192	0.379623	5.96555e-06
BRCC3	21.3559	0.954357	1.66287	5.54858	6.92056	0.708513	4.0697e-09
BRD1	9.78092	0.32231	0.740252	2.04175	3.44185	0.417942	1.32483e-08
BRD2	67.6729	4.79824	5.24015	13.5714	9.51769	0.441915	0.14555
BRD3	52.5617	3.85648	3.48897	14.2925	9.92245	-0.367509	1.0752e-06
BRD4	56.7362	3.4893	5.1267	13.8241	10.1427	1.6374	2.71529e-11
BRD7	49.8534	2.58284	4.31702	11.7099	10.271	1.73418	2.59115e-15
BRD8	33.7416	2.25715	2.28689	10.9888	8.62253	0.0297333	0.567724
BRD9	37.6747	2.053	2.75353	9.99365	9.07795	0.700525	0.000737915
BRE	35.1561	1.57841	2.88256	8.54251	9.32701	1.30415	1.72676e-14
BRF1	21.1489	1.14699	1.57668	6.36731	6.68327	0.429694	0.000339888
BRF2	18.1646	1.047	1.25025	6.20709	5.63934	0.203248	0.023535
BRI3	65.2924	4.23859	6.29238	15.0645	9.57039	2.05379	3.62387e-22
BRI3BP	20.8729	0.80105	1.67781	4.69106	6.93263	0.876759	3.27512e-13
BRICD5	4.00207	0.146045	0.319869	0.938874	1.71185	0.173824	0.000775879
BRINP2	16.267	0.787944	1.50952	4.78988	7.2105	0.721578	2.25623e-09
BRINP3	5.10609	0.299864	0.415841	1.99497	2.53451	0.115977	0.0851896
BRIP1	5.08884	0.138882	0.411295	0.847049	2.19268	0.272413	5.98947e-06
BRIX1	48.0248	3.17192	3.54529	13.0382	10.1374	0.37337	0.871939
BRK1	90.8056	7.52176	8.40911	8.1845	2.52375	0.887354	9.97524e-10
BRMS1	51.2161	2.67947	4.31111	11.8659	9.83479	1.63163	1.59405e-12
BRMS1L	20.5279	1.27898	1.51485	7.20698	6.49676	0.235866	0.033748
BROX	40.797	2.08327	3.25525	10.3222	9.89483	1.17198	2.78972e-09
BRPF1	12.8515	0.647955	0.800509	3.93472	3.85024	0.152553	0.0192885
BRPF3	10.2294	0.501257	0.7624	3.14441	3.70894	0.261143	0.00040047
BRSK1	18.5958	0.991447	1.24636	5.85363	5.62139	0.254911	0.0070876
BRSK2	7.74539	0.618852	0.424535	3.98907	2.08861	-0.194317	0.325429
BRWD1	45.006	3.09343	3.07707	12.626	9.51702	-0.0163594	0.0287626
BRWD3	7.46938	0.485116	0.498591	3.10219	2.5747	0.0134755	0.351277
BSCL2	5.17509	0.324132	0.341336	2.13423	1.82288	0.0172044	0.317891
BSDC1	52.8204	3.77062	3.67408	13.6391	9.66669	-0.0965423	0.000128385
BSG	93.0136	8.14866	9.06124	7.55953	1.10589	0.912579	4.36205e-09
BST1	3.86407	0.0846729	0.348681	0.543688	1.84909	0.264008	6.04737e-07
BST2	39.3134	2.7864	3.74212	16.5595	14.2442	0.955722	5.24982e-06
BTAF1	8.45265	0.431732	0.67026	2.73723	3.32603	0.238528	0.000616193
BTBD1	29.2048	1.31006	2.14795	7.16069	8.03532	0.837882	8.69059e-09
BTBD10	36.3981	2.02737	2.54914	10.2689	8.71613	0.52177	0.0115993
BTBD17	8.65965	0.598648	0.462293	4.05496	2.89733	-0.136355	0.294778
BTBD2	21.2869	0.868827	1.71009	5.07359	7.07146	0.841264	6.33826e-12
BTBD3	34.0866	1.45995	3.19868	7.94506	9.92324	1.73873	6.73384e-25
BTBD6	8.93566	0.279573	0.852682	1.67644	3.99559	0.573109	2.54936e-12
BTBD7	26.462	1.30502	1.98533	7.18562	7.78007	0.680311	1.13014e-06
BTBD9	6.76212	0.225974	0.575765	1.50549	2.91472	0.349791	1.74498e-07
BTD	11.5577	0.669527	0.831492	4.08254	4.06177	0.161965	0.021237
BTF3	96.3947	8.90601	9.1604	4.63841	1.36034	0.254391	0.0846851
BTF3L4	72.7273	5.43639	5.48334	12.9419	8.2544	0.0469522	2.31619e-10
BTG1	84.699	8.28379	7.03787	11.3099	9.12425	-1.24591	1.68061e-45
BTG2	51.0954	3.72312	3.68746	15.2121	12.0187	-0.0356599	0.0754011
BTG3	61.9113	4.05359	4.74936	14.3788	10.5952	0.695773	0.401712
BTN2A1	25.0129	1.15526	1.77645	6.59422	7.06719	0.621187	1.08999e-06
BTN2A2	13.6967	0.634391	0.917806	3.90723	4.37998	0.283416	0.000474459
BTN3A1	12.265	0.780637	0.842119	4.75853	4.35788	0.0614822	0.262382
BTN3A2	24.2367	1.10214	2.15137	6.56551	8.46676	1.04923	2.90437e-14
BTN3A3	9.38416	0.427109	0.75472	2.55337	3.87028	0.327612	7.48899e-05
BTRC	8.55615	0.411657	0.615799	2.58969	3.01736	0.204143	0.00141102
BUB1	9.81542	0.367463	0.733229	2.53138	3.90374	0.365766	2.43423e-06
BUB1B	8.4009	0.317942	0.618057	1.89033	3.33264	0.300115	0.000136742
BUB3	45.8341	2.93093	3.3228	12.8762	9.96954	0.391875	0.798651
BUD13	18.4406	0.957537	1.26174	5.66238	5.43013	0.304198	0.00105129
BUD31	87.1313	6.8689	7.41476	10.9092	4.01935	0.545853	0.000473681
BVES	5.4511	0.127809	0.485099	0.815332	2.50844	0.35729	1.05376e-08
BYSL	23.4777	1.17021	1.61643	6.69613	6.69703	0.44622	0.000183949
BZW1	81.7492	6.25258	6.74002	11.8157	6.0055	0.487436	0.00270122
BZW2	44.6955	3.65993	2.60534	14.225	9.29302	-1.05459	2.10935e-14
C10orf10	15.232	0.964052	1.42279	7.14414	8.44828	0.458742	4.7105e-05
C10orf107	8.6079	0.176014	0.822565	1.11522	4.0766	0.646551	1.65391e-15
C10orf11	4.08832	0.190294	0.468119	1.22368	2.69659	0.277825	5.21963e-05
C10orf118	14.2832	1.14897	0.902224	6.70004	4.33765	-0.246743	0.203318
C10orf2	5.9686	0.364253	0.353674	2.35897	1.81609	-0.0105793	0.469859
C10orf32	36.2429	1.72909	2.8163	9.08053	9.45435	1.08721	3.56378e-10
C10orf35	9.15991	1.059	0.329242	6.59925	1.86245	-0.729756	8.99813e-11
C10orf54	5.29584	0.36835	0.399981	2.40544	2.31252	0.0316312	0.419109
C10orf76	7.14162	0.432466	0.549312	2.73969	2.76332	0.116846	0.0258667
C10orf88	6.81387	0.455424	0.430911	2.91575	2.19796	-0.0245135	0.548763
C11orf1	26.1342	1.34189	2.07581	7.52227	8.03339	0.733922	3.48805e-07
C11orf24	28.0835	1.25534	2.28357	6.97039	8.58571	1.02823	6.56251e-12
C11orf30	14.4558	0.987045	0.838136	5.80397	3.92901	-0.148909	0.650601
C11orf31	82.5772	5.96229	7.47704	12.4486	4.55569	1.51475	1.95059e-14
C11orf48	58.6855	3.3298	5.1995	13.1333	9.4164	1.8697	5.54399e-17
C11orf49	47.7661	2.5733	3.78191	11.6134	9.95329	1.20861	4.58053e-07
C11orf54	21.7526	1.10798	1.55666	6.33406	6.66295	0.448678	0.000107069
C11orf57	32.1891	1.58804	2.5124	8.46272	8.61354	0.924357	1.54252e-08
C11orf58	88.0455	7.0358	7.68409	9.71864	4.12077	0.648281	0.637449
C11orf63	3.0878	0.264799	0.188765	1.77255	1.09823	-0.0760337	0.446956
C11orf68	25.7892	0.897746	2.1225	5.12718	7.9931	1.22475	6.25047e-20
C11orf70	3.24306	0.0674535	0.320677	0.43447	1.95423	0.253224	5.32283e-06
C11orf71	5.15784	0.0842033	0.480999	0.53845	2.41452	0.396796	6.14547e-11
C11orf73	65.6891	4.13008	5.48664	13.7711	8.26419	1.35656	0.00023844
C11orf74	32.4996	1.49359	2.64218	8.00207	8.87721	1.14859	1.43556e-12
C11orf80	11.7302	0.469431	0.867376	2.79514	4.04166	0.397945	1.57194e-06
C11orf82	8.5044	0.286893	0.593105	1.77535	3.02026	0.306212	1.55791e-05
C11orf83	56.0635	2.63892	5.16117	11.8761	8.95063	2.52226	4.85241e-35
C11orf84	11.7992	0.523813	0.82038	3.18144	3.74045	0.296566	7.77496e-05
C11orf95	9.14266	0.517423	0.549302	3.30964	2.7232	0.0318788	0.173726
C11orf96	24.7714	1.79643	1.79402	10.0842	8.88057	-0.00241443	0.885424
C12orf10	54.649	3.30048	4.19254	12.8335	9.80241	0.892057	0.0457342
C12orf23	39.3479	2.13378	3.19507	10.7921	9.6249	1.06128	4.7672e-07
C12orf29	31.9476	1.55127	2.5462	8.37818	9.01966	0.994928	1.14389e-09
C12orf4	17.2503	0.875737	1.32082	5.23063	5.86101	0.445085	2.05486e-05
C12orf43	31.3265	1.65825	2.41007	8.82723	8.56874	0.751823	5.69283e-06
C12orf44	53.0447	3.39916	4.37435	13.8163	9.87961	0.975185	0.0393078
C12orf45	31.7406	1.62763	2.52243	8.64823	8.98983	0.894792	5.99026e-08
C12orf49	17.5263	0.655447	1.49119	3.91406	6.19424	0.835743	3.11349e-14
C12orf5	23.2017	1.16548	1.77427	6.58366	7.22015	0.608791	2.59759e-06
C12orf50	3.20856	0.235704	0.181894	1.57293	1.13846	-0.0538099	0.507341
C12orf57	82.3702	6.20443	7.04135	12.53	5.48689	0.836923	0.690888
C12orf60	4.89909	0.178155	0.426749	1.12973	2.30369	0.248593	4.46048e-05
C12orf65	40.5727	2.65273	2.97917	12.081	9.70764	0.326439	0.748859
C12orf66	6.12386	0.263079	0.434518	1.64038	2.27651	0.171439	0.00333945
C12orf68	10.9539	0.668721	0.716159	4.36427	3.4641	0.0474386	0.0954016
C12orf73	31.8958	1.6572	2.42371	8.80459	8.67906	0.766514	4.02694e-06
C12orf75	32.1718	1.27237	2.86477	7.10081	10.457	1.5924	5.03094e-23
C12orf76	50.6296	2.8716	4.1764	12.2327	9.41329	1.3048	1.0949e-06
C14orf1	52.3029	2.49738	4.83586	11.5016	10.3716	2.33848	3.37842e-33
C14orf119	48.3008	2.47473	4.01314	11.1742	9.85361	1.5384	7.51538e-13
C14orf132	14.2832	1.37996	0.69081	8.27233	4.11274	-0.689155	1.99087e-07
C14orf142	29.912	1.2736	2.54853	7.00351	9.13471	1.27493	7.19945e-17
C14orf159	19.7516	0.937155	1.48399	5.28341	6.4693	0.546834	2.52849e-06
C14orf166	73.2448	4.78193	6.59699	14.2804	6.68986	1.81506	2.17116e-13
C14orf2	83.5087	6.66628	7.89953	11.6338	5.08127	1.23324	1.91807e-15
C14orf23	28.946	1.49094	2.27157	8.37131	8.68382	0.780634	3.10184e-07
C14orf28	5.84785	0.360158	0.487032	2.35845	2.49067	0.126874	0.015789
C14orf37	21.4594	1.31455	1.20141	7.72373	5.50539	-0.113139	0.871142
C14orf64	5.12334	0.313082	0.301302	2.16962	1.89873	-0.0117799	0.848961
C14orf79	12.3167	0.415996	1.02736	2.5977	4.72943	0.611368	1.33268e-11
C14orf80	15.4563	0.628691	1.20015	3.70559	5.42842	0.571462	1.70297e-08
C14orf93	8.07314	0.434648	0.564277	2.7143	2.90051	0.129629	0.0313459
C15orf38	7.43488	0.267236	0.512528	1.6488	2.4585	0.245292	4.56996e-05
C15orf39	7.50388	0.25032	0.620402	1.55317	3.10467	0.370082	2.32287e-07
C15orf40	30.533	1.15164	2.46398	6.4405	8.73943	1.31234	6.01892e-19
C15orf41	10.6089	0.69007	0.71236	4.31515	3.51728	0.0222906	0.240124
C15orf52	4.14007	0.114431	0.429937	0.75492	2.26982	0.315506	7.98051e-08
C15orf57	20.7349	0.915105	1.5138	5.30724	6.2989	0.598696	1.61917e-07
C15orf61	34.6214	1.52572	2.70671	8.04258	9.32976	1.18099	8.15911e-13
C15orf65	7.59013	0.236961	0.590092	1.42788	2.94768	0.353131	4.25636e-07
C16orf13	72.986	4.62281	6.32765	14.4972	7.05256	1.70485	9.7744e-08
C16orf45	65.8444	4.52626	5.36316	14.2019	9.55097	0.8369	0.28398
C16orf46	12.5927	0.427833	1.04105	2.58827	4.8908	0.613221	5.13079e-11
C16orf52	23.5984	1.09921	1.90406	6.1895	7.46079	0.804851	1.39678e-09
C16orf58	22.5634	1.44056	1.6055	7.93158	6.95957	0.164936	0.160717
C16orf59	13.576	0.574166	1.01635	3.60465	5.02262	0.442184	1.98376e-06
C16orf62	26.048	0.972367	2.05782	5.53731	8.01508	1.08545	4.25655e-16
C16orf70	11.2644	0.596557	0.809257	3.72952	3.86375	0.2127	0.00219018
C16orf72	25.0819	1.11797	1.89117	6.29688	7.47587	0.773199	4.55341e-09
C16orf74	3.10505	0.0992682	0.246163	0.621461	1.42376	0.146895	0.00249993
C16orf80	54.0969	3.93293	3.6617	14.4257	9.90638	-0.271234	4.49527e-06
C16orf86	5.60635	0.146247	0.472325	1.00669	2.38145	0.326078	4.33604e-08
C16orf87	38.2784	2.49314	2.64634	11.4709	9.19689	0.153197	0.826987
C16orf89	3.19131	0.0476758	0.364049	0.284235	2.24936	0.316374	1.52037e-07
C16orf91	39.1582	1.97765	2.94621	9.9639	9.26417	0.968561	8.9096e-07
C16orf93	19.5446	0.696341	1.79151	4.1686	7.37842	1.09517	1.98865e-19
C16orf95	6.05486	0.116837	0.574048	0.732933	2.82996	0.457211	4.23948e-12
C17orf100	23.1154	0.855493	1.78517	5.05198	7.1726	0.929679	3.91799e-14
C17orf103	6.60687	0.230949	0.627835	1.4583	3.0438	0.396886	1.3172e-08
C17orf49	27.1175	1.26084	2.12552	6.8923	8.00279	0.864682	1.14404e-09
C17orf51	17.0778	0.818038	1.23557	4.88796	5.4698	0.417537	2.70887e-05
C17orf53	5.5891	0.251224	0.45333	1.60193	2.24922	0.202106	0.000278122
C17orf58	39.3479	2.15423	2.99866	10.4162	9.45859	0.84443	8.2454e-05
C17orf59	12.7652	0.636538	0.896764	3.84838	4.24052	0.260227	0.00117154
C17orf62	56.167	3.22261	5.0588	13.0068	10.4104	1.83619	7.3628e-18
C17orf67	6.45161	0.248738	0.609639	1.56823	2.8635	0.360901	6.0299e-08
C17orf70	25.2372	1.23223	1.95913	6.72844	7.50571	0.726904	1.14152e-07
C17orf75	20.2691	1.06477	1.42197	6.0647	6.09806	0.357206	0.000972313
C17orf80	21.0971	0.871691	1.58818	4.93535	6.61449	0.716485	1.83557e-09
C17orf82	4.34708	0.0796363	0.387866	0.482534	1.993	0.30823	4.13429e-08
C17orf85	30.395	1.54602	2.30503	8.35578	8.36191	0.759012	1.97375e-06
C17orf89	69.7947	4.11137	7.02004	15.0281	7.31683	2.90867	2.91965e-56
C17orf96	13.7312	0.566718	0.920186	3.57629	4.20513	0.353467	1.06939e-05
C17orf97	12.6445	0.54308	1.04281	3.29679	4.73357	0.499727	3.99158e-08
C18orf21	34.7939	1.59938	2.89639	8.37463	9.7645	1.29701	2.4634e-14
C18orf25	12.679	0.629887	0.907338	3.84882	4.23528	0.277451	0.000473681
C18orf32	39.5549	1.97239	3.01364	9.82851	9.57669	1.04125	5.04174e-08
C18orf54	6.26186	0.170933	0.383465	1.09875	1.89702	0.212532	5.35312e-05
C18orf56	22.0286	0.629315	2.00924	3.70519	8.43191	1.37993	2.11134e-26
C18orf8	23.8227	1.39631	1.62687	7.75647	7.03352	0.230562	0.0564972
C19orf10	80.9729	6.33555	7.62623	12.8021	5.17726	1.29068	4.71494e-10
C19orf12	29.705	1.56449	2.17733	8.17788	8.16096	0.612835	0.000125153
C19orf18	5.7616	0.237344	0.409794	1.48516	2.11739	0.17245	0.0020019
C19orf24	59.6343	3.41522	5.68662	13.7676	9.51429	2.27141	7.23102e-27
C19orf25	56.1842	3.31387	4.67422	13.1375	9.6216	1.36035	4.10976e-06
C19orf26	11.437	0.314958	0.909442	1.95628	4.23379	0.594484	1.93319e-12
C19orf40	12.058	0.479266	0.853813	2.90822	4.0565	0.374547	6.31071e-06
C19orf43	90.3916	7.57527	8.2606	8.25138	2.76186	0.685327	0.0267371
C19orf44	8.5734	0.404179	0.625055	2.48398	3.08847	0.220876	0.00109535
C19orf47	9.57392	0.464639	0.726674	2.89953	3.58538	0.262035	0.000327289
C19orf48	44.247	2.69934	3.675	12.3838	11.5217	0.975661	2.12108e-05
C19orf52	38.0197	2.04226	3.01802	9.94737	9.41013	0.975766	1.18064e-06
C19orf53	84.2332	6.3982	8.59777	13.2789	3.04387	2.19957	6.58007e-53
C19orf54	8.05589	0.384265	0.633078	2.38546	3.11376	0.248812	0.000261983
C19orf55	19.4238	0.967932	1.5734	5.60508	6.73131	0.605466	2.478e-07
C19orf57	8.45265	0.438482	0.594837	2.82078	2.968	0.156355	0.00772604
C19orf60	67.8799	4.13342	6.15807	14.3051	7.38209	2.02465	7.03082e-15
C19orf66	46.8518	2.39171	3.98874	11.2671	9.76122	1.59703	1.16746e-13
C19orf68	9.19441	0.357021	0.626652	2.24923	3.11637	0.269631	8.07804e-05
C19orf70	74.3316	4.79247	7.65879	15.4472	4.34914	2.86632	1.26545e-50
C19orf73	8.7804	0.396156	0.702524	2.46272	3.43486	0.306368	3.87316e-05
C19orf81	6.55511	0.597675	0.346347	3.92811	1.81521	-0.251328	0.0606166
C19orf82	16.1463	0.819117	1.12092	4.80054	5.24508	0.3018	0.00154539
C1D	48.2491	3.10842	3.54571	12.8491	9.70759	0.437284	0.921843
C1GALT1	28.1007	1.63031	2.12026	8.50212	8.31129	0.489943	0.0025033
C1GALT1C1	25.8237	1.31774	2.20561	7.43744	8.6055	0.887872	2.29538e-09
C1orf106	4.36433	0.215996	0.256753	1.37622	1.33538	0.0407567	0.189263
C1orf109	30.2398	1.81843	2.3117	9.47273	8.42832	0.493271	0.00410566
C1orf112	8.90116	0.376725	0.686181	2.38827	3.43047	0.309455	2.63035e-05
C1orf122	75.7633	5.03179	7.35363	14.4202	5.81011	2.32184	3.76425e-38
C1orf123	55.7185	3.12924	4.80658	12.9385	8.90596	1.67734	4.48847e-10
C1orf131	40.8487	2.30353	3.20531	10.7212	9.67323	0.90178	3.29964e-05
C1orf159	12.3167	0.587835	0.905812	3.55406	4.30331	0.317976	0.000138082
C1orf162	4.57133	0.523821	0.27374	3.28658	1.59417	-0.250081	0.00487778
C1orf174	30.3605	1.55785	2.18768	8.30836	8.089	0.629824	5.72885e-05
C1orf194	4.20907	0.0555303	0.431845	0.387533	2.8124	0.376314	1.10229e-08
C1orf198	18.5958	1.12363	1.24452	6.674	5.79842	0.12089	0.107074
C1orf21	45.1785	2.49363	3.92201	12.0559	10.4255	1.42838	1.76345e-10
C1orf213	19.1996	0.689484	1.66679	4.17654	7.20189	0.977306	3.66252e-16
C1orf216	27.359	1.59328	1.95874	8.50817	7.61573	0.365462	0.0149621
C1orf226	9.55667	0.377385	0.828712	2.39301	4.11382	0.451327	5.08421e-08
C1orf233	5.20959	0.129869	0.420249	0.787996	2.07596	0.29038	2.90209e-07
C1orf27	35.0699	2.13945	2.5988	10.4341	9.01636	0.459346	0.0408376
C1orf35	49.3531	3.04009	3.67285	12.5296	10.066	0.63276	0.181992
C1orf43	78.5061	5.65422	7.05948	13.1233	4.87881	1.40525	2.94057e-05
C1orf50	35.1561	1.92454	2.82872	9.69367	9.53307	0.904178	8.40346e-07
C1orf51	12.5582	0.968064	0.776188	5.96289	3.77634	-0.191876	0.484197
C1orf52	55.684	3.67855	4.30027	13.6131	9.7423	0.621721	0.940727
C1orf53	19.0961	0.725099	1.58891	4.28663	7.00922	0.863808	2.5192e-13
C1orf54	19.1996	0.5897	1.80675	3.45979	7.71395	1.21705	5.49952e-23
C1orf56	31.4646	1.89555	2.43154	10.3408	9.57314	0.535997	0.00180956
C1orf61	89.7878	7.62988	9.23655	15.0631	6.76143	1.60667	1.37384e-18
C1orf63	61.2903	3.793	5.17235	14.0588	9.40813	1.37935	5.41663e-07
C1orf74	3.72607	0.129758	0.321408	0.83813	1.63505	0.19165	9.6125e-05
C1orf85	21.6836	0.932338	1.86562	5.42611	7.58893	0.933279	3.84071e-13
C1orf86	63.2741	3.41514	6.25994	13.7015	8.71261	2.84481	6.08148e-53
C1orf94	6.64137	0.254735	0.556272	1.53649	2.79747	0.301537	7.34158e-06
C1QA	35.2769	2.49039	2.27989	12.1725	9.35409	-0.210502	0.10205
C1QB	38.7787	2.84621	2.40999	13.0098	9.86098	-0.436214	0.00214142
C1QBP	80.9384	6.32747	7.52708	12.1508	5.87286	1.19961	1.06398e-09
C1QC	27.4452	1.91972	1.68948	10.3704	7.96737	-0.230241	0.186787
C1QL1	28.2387	1.03583	2.57011	6.37009	10.2936	1.53428	2.3806e-24
C1QL2	4.12282	0.126067	0.256642	0.790493	1.46584	0.130576	0.00771081
C1QTNF1	7.24513	0.360515	0.600155	2.37551	3.20684	0.23964	0.000645055
C1QTNF2	5.38209	0.309098	0.325341	2.04688	1.7388	0.0162426	0.330913
C1QTNF3	7.64188	0.673335	0.561477	4.36779	3.39785	-0.111858	0.464429
C1QTNF4	9.78092	1.0131	0.298207	6.35552	1.68661	-0.714891	6.10212e-11
C1QTNF6	11.1954	0.223212	1.01531	1.35794	4.90886	0.7921	3.1443e-18
C1QTNF9B-AS1	6.27911	0.159598	0.442728	1.00494	2.3161	0.28313	3.57377e-06
C1R	42.0907	1.92168	4.64426	11.1503	13.8482	2.72258	6.10035e-43
C1RL	8.14214	0.257412	0.785092	1.77367	4.10445	0.52768	8.38103e-11
C1S	32.4996	1.0996	3.58829	6.9813	13.4509	2.48869	1.91043e-46
C2	6.14111	0.19338	0.59506	1.33908	3.46867	0.40168	6.03699e-08
C20orf112	22.4944	1.00128	1.67177	5.92554	7.00763	0.670491	4.14617e-08
C20orf194	24.5817	1.22147	1.96457	6.72005	7.76995	0.743103	8.6781e-08
C20orf196	14.5765	0.661796	1.10119	3.91063	4.95849	0.439392	3.92932e-06
C20orf201	9.47042	0.320038	0.719227	2.01357	3.52321	0.399189	1.41493e-07
C20orf24	70.4675	4.96922	6.57786	14.01	8.07289	1.60864	2.68016e-16
C20orf27	56.0635	2.98684	5.59692	13.1572	9.57398	2.61008	3.66715e-36
C20orf96	33.5691	1.4132	2.8881	7.58272	9.36298	1.4749	6.0632e-20
C21orf119	23.5122	0.833539	2.026	4.79342	7.84456	1.19246	8.25062e-20
C21orf2	35.5356	1.89229	2.96998	9.47794	9.3578	1.07769	5.99974e-09
C21orf33	56.719	3.20522	4.67809	12.6817	9.06047	1.47287	8.55289e-08
C21orf49	3.70881	0.183592	0.186865	1.19357	1.00527	0.00327332	0.550062
C21orf58	15.646	0.621601	1.21373	4.04049	5.96408	0.592134	1.02358e-08
C21orf59	58.5475	3.29624	5.21766	12.9477	8.66501	1.92142	2.21147e-15
C21orf62	39.9344	1.21805	4.90202	7.44162	13.2736	3.68397	4.00206e-84
C21orf67	3.17406	0.113317	0.293608	0.746954	1.5121	0.180291	0.000116532
C22orf29	15.6978	0.724691	1.18114	4.33072	5.36995	0.456449	3.72219e-06
C22orf39	47.9386	2.33057	4.21433	10.9379	10.4248	1.88376	1.98897e-20
C22orf46	8.4699	0.278918	0.750909	1.73824	3.67146	0.471991	1.56398e-09
C2CD2	11.0057	0.3164	1.02681	1.97409	4.95572	0.71041	1.44619e-14
C2CD2L	7.27963	0.519862	0.477638	3.28873	2.34592	-0.0422233	0.602465
C2CD3	9.14266	0.42036	0.642152	2.57847	3.14246	0.221792	0.00122125
C2CD4A	10.4364	0.235831	0.92759	1.5392	4.84011	0.691759	7.56519e-15
C2CD4C	3.86407	0.280383	0.183581	1.85752	1.01749	-0.0968023	0.358722
C2CD5	7.29688	0.356235	0.559696	2.18573	2.77968	0.203462	0.00154446
C2orf27A	3.98482	0.365419	0.195089	2.42149	1.10608	-0.17033	0.0511082
C2orf40	5.7616	0.184903	0.653315	1.26909	4.46686	0.468411	1.38161e-07
C2orf42	13.921	0.62961	0.914476	3.77012	4.30749	0.284866	0.000585818
C2orf43	15.8703	0.812815	1.25675	4.66285	5.72001	0.443936	2.40936e-05
C2orf44	9.07366	0.541828	0.609285	3.3697	3.0393	0.0674566	0.116007
C2orf47	23.4604	1.16839	1.86084	6.3594	7.44108	0.692449	3.51042e-07
C2orf49	22.7531	1.07962	1.73094	6.15009	7.0645	0.65132	2.8412e-07
C2orf68	26.186	1.5702	1.70685	8.27413	7.09438	0.136655	0.299485
C2orf69	39.2444	2.57203	2.67217	11.6013	9.24316	0.100143	0.481028
C2orf72	8.3664	0.193218	0.784408	1.21759	3.91412	0.591189	1.25918e-13
C2orf76	34.2418	1.47064	2.70465	7.90677	8.99434	1.23401	1.63706e-14
C2orf80	25.4269	1.78801	1.58014	10.1996	7.46214	-0.207864	0.282771
C2orf81	8.86666	0.526415	0.79778	3.24722	3.84297	0.271365	0.000334423
C2orf82	3.10505	0.213183	0.209336	1.41041	1.1358	-0.00384699	0.55906
C2orf88	5.33034	0.142654	0.477479	0.896466	2.80141	0.334824	1.26477e-06
C3	20.5969	1.20989	1.94189	7.76269	11.5956	0.731993	5.49042e-06
C3orf14	47.3003	3.16535	3.41599	14.0162	10.3963	0.250635	0.56092
C3orf17	29.2738	1.43579	2.34634	7.75343	8.47181	0.910551	4.8855e-09
C3orf18	8.69415	0.436625	0.616561	2.72308	3.13257	0.179936	0.00570837
C3orf33	11.575	0.658065	0.782483	4.04181	3.83376	0.124418	0.050804
C3orf38	32.0683	1.68855	2.69179	9.00195	9.12376	1.00324	8.26926e-09
C3orf58	15.9393	0.698826	1.23347	4.21004	5.70172	0.534647	1.81792e-07
C3orf62	14.197	0.730276	1.05919	4.40447	4.92816	0.328916	0.00026379
C3orf70	25.4097	1.55435	1.49861	8.62	6.91228	-0.0557422	0.897794
C4orf19	3.34656	0.0884831	0.357103	0.53769	1.89445	0.26862	1.297e-06
C4orf21	5.43385	0.245288	0.301637	1.65239	1.53757	0.0563486	0.0676089
C4orf27	56.3912	3.8909	4.11336	13.7853	9.83806	0.222469	0.0222463
C4orf29	9.95342	0.410282	0.721869	2.63358	3.52162	0.311587	1.74246e-05
C4orf3	79.7654	5.46744	7.28293	13.1191	4.35668	1.81549	2.86635e-18
C4orf33	9.14266	0.459491	0.543397	2.97841	2.81524	0.0839063	0.0794967
C4orf36	9.50492	0.336252	0.794719	2.15998	3.89418	0.458467	1.05268e-08
C4orf46	15.1975	0.882368	0.939736	5.13006	4.32526	0.0573682	0.202309
C4orf47	6.46886	0.287752	0.571128	1.90906	3.1464	0.283377	6.50544e-05
C4orf48	76.3326	5.73367	7.13874	16.1814	8.82156	1.40507	9.16397e-07
C5	5.4856	0.228054	0.401493	1.37735	2.01829	0.173439	0.00180219
C5AR1	5.5891	0.30593	0.398827	2.01569	2.39306	0.092897	0.131545
C5orf15	51.8199	2.72572	4.40841	11.9142	9.3912	1.68268	3.03738e-13
C5orf22	10.2984	0.454801	0.805657	2.84293	3.82803	0.350855	6.39276e-06
C5orf24	59.0823	3.72879	5.15074	13.6398	9.20014	1.42194	2.67146e-06
C5orf28	22.2184	1.34211	1.60624	7.31956	6.91986	0.264133	0.0394497
C5orf30	14.6455	1.02569	0.888479	6.18972	4.33742	-0.137213	0.72462
C5orf34	5.91685	0.386299	0.314769	2.46266	1.59893	-0.0715292	0.918857
C5orf38	4.64033	0.427889	0.304325	2.80896	1.86785	-0.123563	0.191195
C5orf42	22.7704	0.933378	1.90588	5.42592	7.69101	0.972499	1.11278e-13
C5orf45	32.7411	1.69153	2.52767	8.81585	8.87152	0.836141	8.48955e-07
C5orf49	5.6926	0.112278	0.586817	0.729082	3.43328	0.474539	1.29653e-10
C5orf51	22.1494	0.970391	1.79457	5.55746	7.03295	0.824179	4.10333e-11
C5orf54	10.2812	0.529664	0.712613	3.2504	3.5488	0.18295	0.00939517
C5orf55	18.4923	0.575333	1.42044	3.46094	6.22469	0.845111	7.05057e-15
C5orf56	23.4259	1.1947	1.92092	7.04258	7.77882	0.726215	3.9382e-08
C5orf63	13.714	0.700833	1.01725	4.289	4.79059	0.31642	0.000268648
C6orf1	55.7702	2.93478	5.11372	12.5842	9.41586	2.17893	4.7072e-24
C6orf106	14.2487	0.597788	1.11737	3.49554	5.02068	0.519582	7.33235e-08
C6orf118	4.93359	0.103703	0.461522	0.67148	2.51569	0.357819	1.3843e-08
C6orf120	29.8258	1.13331	2.67831	6.3082	8.94535	1.545	3.63051e-25
C6orf136	22.7704	1.0473	1.84155	5.98654	7.32852	0.794253	5.25708e-10
C6orf141	7.69363	0.213809	0.703271	1.50854	3.88719	0.489462	3.78876e-10
C6orf15	4.89909	0.540453	0.387071	4.14887	3.01963	-0.153382	0.117354
C6orf203	33.5691	1.71175	2.49367	9.01169	8.67207	0.781922	4.57554e-06
C6orf211	19.4756	1.07833	1.31474	6.33083	5.84253	0.23641	0.0131641
C6orf226	37.3987	1.48709	3.43651	8.1289	10.0852	1.94941	5.56438e-30
C6orf3	4.24357	0.299604	0.251322	1.99414	1.41082	-0.0482822	0.903207
C6orf47	29.4463	1.41213	2.20582	7.598	8.29212	0.793688	2.53592e-07
C6orf48	80.1794	5.90346	6.92104	13.3045	6.38245	1.01758	0.0698666
C6orf52	11.575	0.446458	0.793661	2.72375	3.81293	0.347203	1.29471e-05
C6orf57	16.2498	0.606792	1.33728	3.55145	5.75213	0.730489	2.49332e-12
C6orf62	69.5532	5.05642	5.57529	13.849	8.58529	0.518867	0.05691
C6orf89	40.659	1.85852	3.27524	9.30406	9.46803	1.41671	5.01204e-14
C7orf13	3.20856	0.0642549	0.290595	0.386898	1.50939	0.22634	2.87102e-06
C7orf26	30.8608	2.16444	1.86037	10.783	7.6777	-0.304072	0.0272488
C7orf31	4.51958	0.366555	0.286507	2.3164	1.56473	-0.0800475	0.605011
C7orf43	13.4207	0.763063	0.819259	4.54516	3.94869	0.0561963	0.199359
C7orf49	39.0892	1.66004	3.43136	8.59727	9.84266	1.77132	8.59961e-24
C7orf50	78.8166	5.65754	6.27267	13.9056	6.78389	0.615128	0.00213864
C7orf55	71.2782	4.57091	5.71195	14.144	8.39096	1.14103	0.0214686
C7orf55-LUC7L2	61.3248	4.49354	4.09517	13.9048	9.76429	-0.398374	4.82928e-11
C7orf60	13.024	0.848687	0.674279	5.21348	3.36551	-0.174407	0.460151
C7orf61	4.64033	0.338209	0.222995	2.29432	1.27543	-0.115214	0.272801
C7orf73	79.7481	5.36704	7.07821	13.669	4.7915	1.71117	7.26371e-11
C8orf31	4.84733	0.231617	0.306149	1.52097	1.64482	0.0745317	0.0694293
C8orf33	60.6176	3.77344	4.76668	13.4011	9.1403	0.993243	0.0803505
C8orf37	6.57237	0.227512	0.589467	1.42854	2.94119	0.361955	1.78982e-07
C8orf4	44.661	2.61336	4.36345	14.8548	15.8554	1.75008	1.2598e-16
C8orf44	13.438	0.528711	1.08005	3.29801	4.97157	0.551343	2.82192e-09
C8orf46	24.7369	1.92657	1.36362	10.743	6.73901	-0.562956	0.000722178
C8orf56	8.22839	0.49968	0.668706	3.33269	3.76872	0.169026	0.0187839
C8orf58	12.955	0.566374	0.94243	3.34108	4.4269	0.376056	2.50302e-05
C8orf59	64.5161	3.91229	5.61367	13.7378	8.83028	1.70138	4.75301e-12
C8orf76	29.3255	1.33073	2.26005	7.15212	8.37349	0.929324	6.92655e-10
C8orf82	34.1556	1.809	2.65036	9.21004	8.90362	0.84136	2.42094e-06
C8orf88	14.3178	0.349935	1.3046	2.10876	5.70225	0.954661	3.73845e-21
C9orf114	30.6538	1.41274	2.33034	7.60603	8.45395	0.9176	2.10058e-09
C9orf116	21.1834	0.660528	1.82442	3.86922	7.47143	1.1639	1.63615e-21
C9orf142	60.7383	3.47913	4.95749	13.4576	9.50608	1.47836	2.50699e-07
C9orf156	11.5405	0.602342	0.865732	3.61649	4.1792	0.26339	0.00127587
C9orf16	78.7994	5.63489	7.44176	15.0123	7.00562	1.80686	1.46712e-17
C9orf171	4.41608	0.130706	0.456346	0.798904	2.41681	0.32564	2.51827e-07
C9orf3	15.4045	0.984451	1.03694	6.04717	5.15521	0.0524902	0.246762
C9orf37	27.2727	1.152	2.12188	6.35984	8.10144	0.969887	8.10858e-12
C9orf38	4.39883	0.345682	0.219567	2.34152	1.27291	-0.126115	0.213181
C9orf40	13.4725	0.54132	1.10487	3.31844	5.0231	0.563545	2.23993e-09
C9orf41	10.8849	0.430359	0.902191	2.65238	4.28808	0.471831	3.87622e-08
C9orf50	4.27807	0.0926162	0.406459	0.592591	2.13743	0.313843	5.1821e-08
C9orf64	11.3507	0.621522	0.87591	3.76955	4.36551	0.254388	0.00196063
C9orf69	22.9257	0.929423	1.89525	5.21291	7.3375	0.965831	3.3372e-14
C9orf72	16.7155	1.46351	0.945118	8.24037	4.54935	-0.518395	0.00081899
C9orf78	68.4147	4.78778	5.02182	13.5238	8.73172	0.23404	2.491e-05
C9orf85	18.2163	0.822134	1.38531	4.83926	5.99591	0.563176	1.84346e-07
C9orf89	35.5011	2.13314	2.6112	10.2606	9.47372	0.478067	0.0328292
C9orf9	24.4954	1.116	2.05164	6.46513	7.80237	0.93564	5.47504e-12
C9orf91	5.22684	0.179219	0.461692	1.1399	2.37492	0.282473	2.93454e-06
C9orf96	3.79507	0.158854	0.311694	1.0511	1.62252	0.15284	0.00142029
CA10	5.6926	0.574282	0.0911401	4.10732	0.660947	-0.483142	2.57143e-10
CA11	17.2158	0.903708	1.33438	5.49166	6.14897	0.430675	6.14021e-05
CA12	33.5001	1.4154	3.24113	8.29119	11.0976	1.82573	7.49555e-27
CA14	7.36588	0.622182	0.428344	4.02662	2.50626	-0.193839	0.118778
CA2	42.3667	1.69265	4.89246	10.046	14.0097	3.19981	3.13234e-59
CA3	7.83164	0.256616	0.975903	2.10793	6.91442	0.719287	1.70188e-11
CA5B	6.39986	0.398668	0.45706	2.55171	2.37296	0.0583926	0.13149
CA8	6.33086	0.676975	0.268538	4.49245	1.61732	-0.408437	2.65647e-05
CA9	8.15939	0.734911	0.727123	5.23394	4.75497	-0.00778792	0.707858
CAAP1	18.8373	1.04674	1.40234	5.95471	6.06113	0.355601	0.001116
CAB39	28.4112	1.6948	1.91579	8.80123	7.58002	0.220991	0.184229
CAB39L	16.2325	1.00326	1.16585	6.08317	5.37004	0.162589	0.0388243
CABIN1	27.1175	0.947139	2.34201	5.43933	8.48035	1.39487	9.77557e-24
CABLES2	7.26238	0.235972	0.553118	1.46407	2.62819	0.317146	6.46624e-07
CABP1	3.38106	0.226183	0.244448	1.51798	1.53502	0.0182647	0.624151
CABYR	5.10609	0.34917	0.255806	2.26269	1.33095	-0.0933637	0.619649
CACFD1	19.4238	1.21452	1.32195	7.01141	5.94598	0.107431	0.180721
CACHD1	10.0742	0.246567	0.802273	1.60274	3.91579	0.555706	2.71911e-12
CACNA1A	13.507	0.95871	0.605501	6.09957	3.15853	-0.353209	0.0322236
CACNA1D	4.17457	0.210652	0.274622	1.36645	1.40668	0.0639695	0.0676346
CACNA2D1	6.02036	0.662025	0.229323	4.36049	1.42156	-0.432702	1.48952e-06
CACNA2D3	3.15681	0.512324	0.0632141	3.57769	0.419022	-0.449109	2.01448e-10
CACNB1	5.39934	0.321165	0.408403	2.13896	2.01365	0.0872384	0.0251249
CACNB2	5.4511	0.204999	0.496502	1.30286	2.5321	0.291503	4.36432e-06
CACNB3	14.404	0.903954	0.841169	5.55071	4.04981	-0.0627854	0.658951
CACNB4	20.3726	0.891422	1.64872	5.35167	7.16073	0.757296	4.51815e-10
CACNG4	10.8504	0.613026	0.538266	3.96873	2.86964	-0.0747592	0.990347
CACNG7	21.4594	0.820323	1.86777	4.87737	7.50576	1.04745	1.03795e-16
CACNG8	19.6653	0.606729	1.71538	3.76874	7.35383	1.10865	1.6298e-20
CACTIN	15.9393	0.860202	1.20242	5.04442	5.36785	0.34222	0.000388705
CACUL1	31.2403	1.75095	2.24738	9.17414	8.257	0.49643	0.00376429
CACYBP	74.8663	5.78446	5.83938	12.893	8.23351	0.0549233	1.1288e-08
CAD	13.5415	0.516851	1.21446	3.10006	5.41428	0.697604	1.89128e-12
CADM1	53.6829	3.90045	3.87453	14.8132	11.2336	-0.025926	0.0266545
CADM2	36.3809	3.03002	1.8156	14.2977	8.3643	-1.21443	1.66195e-13
CADM3	18.1818	1.11623	1.64673	7.27726	10.0199	0.530499	0.000375189
CADM4	55.4425	3.60629	3.95122	14.1596	10.2485	0.344927	0.329999
CADPS	10.0397	0.547562	0.997821	3.64693	6.43367	0.450258	0.000101372
CAHM	17.3538	0.651552	1.40684	4.04457	6.3804	0.755293	7.35214e-12
CALB2	3.77782	0.441035	0.0960235	3.35396	0.595517	-0.345011	9.57645e-06
CALCOCO1	27.0485	1.75725	1.73417	9.24062	7.17273	-0.0230798	0.957813
CALCOCO2	32.4651	1.38238	2.60136	7.60461	9.01157	1.21898	7.05057e-15
CALCRL	8.38365	0.400667	0.604357	2.62954	3.38216	0.20369	0.00537476
CALD1	83.1982	5.78859	7.42113	13.6857	5.59143	1.63254	1.90325e-10
CALHM2	6.05486	0.145395	0.588421	0.931691	3.04874	0.443026	2.20183e-10
CALM1	93.4276	8.57696	9.38305	7.79488	3.65707	0.806095	1.01901e-13
CALM2	98.0507	9.48823	9.61223	3.96655	1.41396	0.124003	0.0387968
CALM3	80.0759	6.12869	6.6176	12.6598	7.36912	0.488906	0.03149
CALR	87.3038	7.11366	8.43831	11.6383	4.6138	1.32465	2.9573e-18
CALU	71.2265	4.51416	6.48803	15.2305	6.60735	1.97387	1.40789e-11
CAMK1	43.4535	1.78129	4.35749	9.4412	11.7315	2.5762	4.24922e-44
CAMK1D	14.9905	0.655964	1.00263	4.08387	4.67593	0.346665	5.11616e-05
CAMK2A	3.84682	0.127383	0.219248	0.808879	1.20673	0.0918653	0.0309976
CAMK2B	28.2732	1.77087	2.14589	9.87751	8.82329	0.375027	0.0175162
CAMK2D	52.0959	2.45709	5.5637	12.0685	9.57564	3.10662	1.81767e-54
CAMK2G	18.7856	1.00225	1.40193	5.94801	6.26972	0.399677	0.000226676
CAMK2N1	61.6008	4.34361	5.56449	15.3394	11.6969	1.22088	6.61393e-06
CAMK2N2	6.22736	0.299185	0.445823	1.91972	2.2395	0.146638	0.00567825
CAMK4	4.22632	0.377987	0.152456	2.51584	0.896837	-0.225531	0.00228139
CAMKK1	4.36433	0.195297	0.289009	1.2317	1.50177	0.0937113	0.0295703
CAMKK2	12.7135	0.738076	0.881621	4.46702	4.19671	0.143545	0.034906
CAMKMT	12.7652	0.550491	0.97685	3.31777	4.84258	0.426359	5.07783e-06
CAMKV	3.60531	0.457967	0.0949174	3.11339	0.567148	-0.363049	4.05415e-07
CAMLG	75.5046	5.50114	5.79305	13.4532	7.48905	0.291908	4.23237e-07
CAMSAP1	15.9738	0.895547	1.07105	5.31993	4.92299	0.175507	0.0291731
CAMSAP2	34.6386	1.96365	2.56791	9.96797	8.9187	0.604253	0.00175177
CAMSAP3	3.32931	0.266476	0.14699	1.73134	0.746791	-0.119486	0.196624
CAMTA1	71.3645	4.55028	6.57644	14.0954	7.25025	2.02616	8.12034e-25
CAMTA2	15.6805	0.792046	1.31079	4.67089	5.64288	0.518749	3.81368e-07
CAND1	43.1085	2.76795	3.19626	12.1871	9.69714	0.428309	0.531423
CAND2	6.45161	0.289193	0.428458	1.85173	2.19982	0.139265	0.00850444
CANT1	38.6924	1.91812	3.21629	9.53746	9.63024	1.29817	8.00128e-12
CANX	78.3336	5.82809	7.06541	14.155	5.66888	1.23732	0.0027976
CAP1	73.124	5.28409	6.18673	12.9045	7.24039	0.902645	0.281922
CAP2	13.8175	0.782357	0.969391	4.9587	5.09352	0.187034	0.0289124
CAPG	29.567	1.40031	2.55321	8.00755	9.79568	1.15289	1.41281e-13
CAPN1	39.1582	1.98024	3.04901	10.0968	9.74688	1.06877	3.33634e-08
CAPN10	19.1996	1.04594	1.44788	5.88925	6.20672	0.401934	0.00029374
CAPN10-AS1	7.83164	0.548309	0.456175	3.41703	2.41656	-0.0921338	0.718007
CAPN15	8.6079	0.341718	0.720857	2.11753	3.40529	0.379139	2.0889e-07
CAPN2	52.1649	2.60216	4.75543	12.101	9.94728	2.15328	5.71021e-24
CAPN5	18.0611	0.784244	1.50289	4.74168	6.68795	0.718645	4.11749e-10
CAPN6	3.86407	0.0842983	0.388218	0.484747	2.11169	0.303919	2.62271e-07
CAPN7	23.7364	1.45125	1.68518	8.05315	7.05904	0.23393	0.0540607
CAPNS1	53.4069	2.86025	4.76108	12.2047	10.0082	1.90083	2.18391e-18
CAPRIN1	58.6165	3.77787	4.74132	13.3297	9.59434	0.96345	0.0522199
CAPRIN2	27.7212	1.04007	2.51456	5.88309	9.19668	1.47449	9.67721e-24
CAPS	16.1808	0.727399	1.34396	4.43796	6.70183	0.616565	4.81182e-08
CAPS2	4.70933	0.168656	0.456349	1.1115	2.31827	0.287693	1.23115e-06
CAPZA1	55.96	3.25765	4.89662	13.0123	9.37686	1.63897	4.60389e-10
CAPZA2	84.0607	6.37387	6.76809	11.7047	5.71497	0.394216	8.17693e-06
CAPZB	78.0921	5.52568	6.80102	12.89	5.57641	1.27533	0.00051209
CARD16	16.7328	1.07881	1.49292	7.20656	8.11527	0.414118	0.000477514
CARD8	17.7333	0.862211	1.23003	4.99393	5.52238	0.367818	0.000322731
CARF	16.6293	0.787304	1.09247	4.59478	5.06579	0.305162	0.00115606
CARHSP1	69.4325	4.28171	5.77215	14.7785	8.50471	1.49044	2.12568e-05
CARKD	24.3747	1.78766	1.48112	9.34808	6.43557	-0.306543	0.0528377
CARM1	16.8363	0.715285	1.29563	4.26276	5.69603	0.580341	2.818e-08
CARS	44.0745	2.7935	3.47395	12.5099	10.188	0.680445	0.0293211
CARS2	29.1358	1.30376	2.40028	7.05341	8.62374	1.09652	2.62371e-13
CASC10	4.39883	0.171673	0.424866	1.10076	2.30356	0.253193	3.32678e-05
CASC15	20.1484	1.39991	1.07313	8.05129	5.36733	-0.326782	0.0548515
CASC3	37.5712	2.40766	2.47964	11.1373	8.82123	0.0719759	0.542258
CASC4	46.7828	2.00955	4.32665	9.92067	10.246	2.3171	3.79725e-34
CASC5	9.57392	0.448674	0.735282	2.94837	3.94179	0.286608	0.000245259
CASC7	33.7416	2.05593	2.51394	10.1425	9.02049	0.458014	0.0390909
CASD1	15.3183	0.978877	0.890483	5.77059	4.3376	-0.0883939	0.966059
CASK	27.2037	1.29212	2.1813	7.11179	8.39229	0.889183	7.76079e-10
CASKIN2	11.1954	0.470428	0.84433	2.98632	4.11816	0.373902	4.36432e-06
CASP1	17.9921	0.848745	1.51578	5.31103	7.13811	0.667035	9.75541e-09
CASP2	22.6324	1.30137	1.43838	7.4343	6.31278	0.137012	0.141654
CASP3	38.0024	2.41622	2.82707	11.2923	9.55174	0.410856	0.211319
CASP4	23.9434	0.890296	2.22877	5.4801	8.96539	1.33848	2.1414e-22
CASP6	32.1373	1.54316	2.56907	8.44383	8.89231	1.02591	1.738e-10
CASP7	18.7511	0.718155	1.52912	4.31965	6.85975	0.810964	2.97934e-12
CASP8	4.46783	0.211036	0.377443	1.32204	1.90127	0.166407	0.00144725
CASP9	13.2655	0.525161	1.00174	3.30767	4.56715	0.476577	4.0866e-08
CAST	48.3008	2.53496	4.54134	11.7633	10.1042	2.00638	2.88353e-22
CAT	36.6224	1.71091	3.03225	8.87201	10.0461	1.32134	2.3736e-14
CATSPER2	8.86666	0.373164	0.665482	2.41272	3.27941	0.292318	2.22629e-05
CAV1	17.9576	1.23926	1.94873	9.51031	12.4547	0.709472	7.49882e-06
CAV2	8.62515	0.36215	0.745661	2.38513	4.47706	0.383511	2.0339e-05
CBFA2T2	26.9967	1.56923	1.92562	8.32106	7.5825	0.356385	0.0205932
CBFB	39.6412	2.16475	3.05607	10.3268	9.69504	0.891317	1.78929e-05
CBL	21.4249	0.722225	1.7909	4.18502	7.25547	1.06868	2.00944e-18
CBLB	14.611	0.863341	0.922413	5.21154	4.50768	0.0590723	0.218854
CBLL1	20.5451	1.4037	1.42919	7.75986	6.24698	0.0254811	0.585026
CBLN4	20.3036	1.01432	1.83608	6.77052	9.60762	0.821755	2.49522e-09
CBR1	70.985	4.43378	6.44942	14.3014	7.63066	2.01563	1.36715e-20
CBR3	25.3407	1.12597	1.99781	6.39177	8.16433	0.871843	2.39902e-10
CBR4	37.5022	1.88948	2.77771	9.55637	9.31035	0.888233	1.77471e-06
CBS	39.2099	2.17948	3.24583	10.8666	10.0778	1.06635	2.8135e-07
CBWD1	28.6528	2.05544	1.67975	10.3954	7.54547	-0.375697	0.0114159
CBWD2	23.9607	1.35342	1.79313	7.44511	7.27027	0.439705	0.00124813
CBWD3	9.29791	0.608096	0.625087	3.72435	3.20654	0.0169905	0.428319
CBWD5	21.9596	1.37876	1.39584	7.68875	6.19676	0.0170796	0.598118
CBWD6	13.4207	0.90534	0.791305	5.46317	3.90411	-0.114035	0.843358
CBX1	65.5166	4.61583	4.68522	14.9909	9.75888	0.0693946	1.77765e-05
CBX2	15.7323	0.808133	0.966253	4.8432	4.55857	0.15812	0.0272281
CBX3	83.6812	6.68854	6.67756	11.9545	6.06073	-0.0109808	2.65432e-17
CBX4	21.3214	1.44219	1.43768	8.06489	6.27437	-0.00451096	0.69758
CBX5	63.7916	4.14121	5.04765	14.1652	9.59804	0.906434	0.166974
CBX6	48.6459	3.05258	3.97076	13.1898	10.8319	0.918184	0.00100431
CBX7	10.1604	0.569948	0.702689	3.5154	3.52407	0.132741	0.0315861
CBX8	17.3538	1.00013	1.13861	5.72586	5.13371	0.138481	0.0728165
CBY1	35.7254	1.35318	2.97251	7.46632	9.3987	1.61933	1.74753e-23
CC2D1A	41.0385	2.01938	3.43297	9.92316	9.7458	1.41359	2.20628e-13
CC2D1B	8.03864	0.297644	0.668501	1.84912	3.16329	0.370856	1.57506e-07
CC2D2A	15.7323	0.511395	1.35944	3.12904	6.07702	0.848043	1.58675e-15
CCAR1	42.6427	2.3671	3.26473	11.3472	9.73829	0.897635	0.00018502
CCAR2	28.808	1.58333	1.97733	8.45183	7.84296	0.394002	0.00946122
CCBL1	12.2132	0.730852	0.920235	4.45317	4.33804	0.189383	0.00885699
CCBL2	22.2529	1.13128	1.67812	6.48958	7.16663	0.546845	1.47493e-05
CCDC101	19.5273	1.24973	1.16268	7.0688	5.36456	-0.0870513	0.947391
CCDC102A	13.3	0.364294	1.13391	2.13412	5.07082	0.769612	5.26394e-16
CCDC102B	24.3229	1.12252	2.0234	6.53907	8.5407	0.900881	7.93427e-11
CCDC104	57.4953	3.49698	4.76715	13.6338	9.78955	1.27018	7.6151e-05
CCDC106	50.4226	2.35479	4.9194	11.2714	10.0202	2.56461	6.18876e-38
CCDC107	59.3755	3.77615	4.60461	13.3982	9.6507	0.828466	0.214512
CCDC109B	57.3745	3.53526	5.59439	15.9055	10.7727	2.05912	2.7335e-15
CCDC11	6.90012	0.318258	0.535852	2.12989	2.89001	0.217595	0.000661281
CCDC112	46.1963	3.32644	3.03293	13.4505	9.86476	-0.293504	0.000131883
CCDC113	7.74539	0.392388	0.54788	2.40977	2.77345	0.155492	0.0116453
CCDC115	44.661	2.74298	3.2177	12.2944	9.71777	0.474726	0.351849
CCDC117	12.2305	0.491279	0.885045	2.95386	4.16187	0.393766	2.90297e-06
CCDC12	64.1884	4.14035	5.04747	13.1768	8.59906	0.907126	0.218013
CCDC120	3.86407	0.282598	0.218227	1.77907	1.1307	-0.0643709	0.751381
CCDC121	5.9686	0.325335	0.381844	2.09118	2.07871	0.0565089	0.183605
CCDC122	3.96757	0.24001	0.28514	1.57754	1.58458	0.0451303	0.21439
CCDC124	72.1753	4.67628	6.30926	13.8472	6.83981	1.63297	7.64362e-09
CCDC125	5.29584	0.264727	0.335069	1.71425	1.7466	0.0703424	0.0771778
CCDC126	21.0281	1.53918	1.06277	8.4791	5.03813	-0.476412	0.00239323
CCDC127	24.4092	1.18471	1.9436	6.56581	7.5391	0.758893	2.74972e-08
CCDC130	46.6621	2.5922	3.78297	11.5517	10.0268	1.19077	2.16157e-07
CCDC132	14.266	0.825029	0.860173	5.04188	4.10405	0.0351436	0.223785
CCDC136	18.3371	1.47441	0.996704	8.44108	4.89218	-0.477704	0.00290458
CCDC137	44.4368	2.18754	3.88341	10.5334	10.644	1.69586	2.36972e-18
CCDC138	11.3162	0.63605	0.710062	3.9443	3.43078	0.0740118	0.0966525
CCDC14	46.6276	2.71541	3.71939	12.5702	11.0414	1.00398	2.3935e-05
CCDC142	13.3172	0.803465	0.776248	4.94282	3.8211	-0.0272171	0.567963
CCDC144A	18.0956	1.07172	1.38062	6.33535	6.20564	0.308902	0.0033624
CCDC146	7.02087	0.278008	0.542859	1.76323	3.1366	0.26485	0.000426115
CCDC148	5.64085	0.269214	0.355008	1.72095	1.86695	0.0857942	0.0566537
CCDC149	9.66017	0.433443	0.709112	2.57449	3.41289	0.275669	0.000246445
CCDC15	9.71192	0.48662	0.673237	3.00058	3.42549	0.186617	0.00711057
CCDC150	5.7961	0.252855	0.354216	1.6233	1.81991	0.101361	0.0254739
CCDC151	7.52113	0.232635	0.770858	1.56414	4.08201	0.538223	2.54296e-11
CCDC152	8.28014	0.300178	0.703528	1.95734	3.75588	0.40335	2.39846e-07
CCDC153	3.60531	0.102039	0.238208	0.606062	1.26854	0.136169	0.00332704
CCDC157	12.8515	0.485434	1.04276	3.06806	4.88565	0.557327	1.12206e-09
CCDC159	23.6847	0.852806	2.22435	4.97313	8.52624	1.37154	9.43468e-24
CCDC160	4.20907	0.228532	0.403509	1.53754	2.30238	0.174978	0.00401742
CCDC163P	8.14214	0.322034	0.639659	2.04391	3.2942	0.317625	1.30533e-05
CCDC167	63.4466	3.83812	5.28232	14.409	10.0054	1.44419	6.8095e-07
CCDC169	4.01932	0.145922	0.366245	0.947294	1.8772	0.220323	3.41634e-05
CCDC170	7.12437	0.669685	0.433628	4.53073	2.57049	-0.236057	0.059068
CCDC171	5.27859	0.242719	0.413254	1.55399	2.19811	0.170535	0.00258608
CCDC174	34.3799	1.94973	2.59451	10.0475	9.11154	0.644782	0.000463302
CCDC176	9.59117	0.375812	0.860671	2.31141	4.10983	0.484858	9.06444e-09
CCDC18	15.0423	0.647272	1.17178	3.9762	5.55456	0.524507	1.80119e-07
CCDC180	3.32931	0.210905	0.316319	1.38997	1.75809	0.105414	0.0320396
CCDC181	19.1478	1.10952	1.33127	6.63481	6.14028	0.221752	0.0218567
CCDC183	5.22684	0.236816	0.447377	1.42343	2.34993	0.210561	0.000976299
CCDC22	23.0119	1.03948	1.84386	5.94723	7.36008	0.804378	4.2967e-10
CCDC23	48.0076	2.81472	3.89486	12.2953	9.94636	1.08014	0.000137461
CCDC24	12.955	0.560316	1.06418	3.57036	5.02126	0.503864	5.29755e-08
CCDC25	50.7676	3.04119	4.01932	12.7518	10.0248	0.978128	0.00282955
CCDC28A	20.3554	1.123	1.48621	6.44917	6.27389	0.363219	0.00069713
CCDC28B	46.0928	2.65893	3.70153	12.1841	10.2069	1.0426	4.19548e-05
CCDC30	11.3162	0.674399	0.863824	4.15287	4.20863	0.189426	0.00967296
CCDC34	37.8989	2.01525	3.32796	10.3843	11.7516	1.31271	7.24734e-13
CCDC40	7.76264	0.32214	0.730815	2.09278	3.57724	0.408676	5.43314e-08
CCDC41	16.9743	0.768016	1.18621	4.55353	5.36284	0.41819	1.48371e-05
CCDC43	39.2099	2.06729	3.11282	10.1826	9.42381	1.04553	4.04561e-07
CCDC47	66.5689	4.24027	5.99235	13.9007	7.38814	1.75207	1.18806e-10
CCDC50	47.0588	2.59977	3.7237	11.6651	10.078	1.12393	2.84944e-06
CCDC51	21.9596	0.93849	1.68572	5.35929	6.82083	0.747232	7.69174e-10
CCDC53	48.3871	2.57138	3.73626	11.7802	10.0997	1.16488	3.98211e-07
CCDC57	13.4207	0.464798	1.05029	2.79535	4.89221	0.585493	2.73192e-10
CCDC58	31.0505	1.62604	2.63516	8.29405	8.87219	1.00912	1.4191e-09
CCDC59	50.9401	3.34622	3.95883	13.3168	9.69699	0.612611	0.762896
CCDC6	24.2884	0.70179	2.03589	4.12344	7.83795	1.3341	1.26172e-25
CCDC61	8.31465	0.423276	0.535357	2.56399	2.64366	0.11208	0.039425
CCDC66	47.9041	3.0227	3.73582	12.3789	9.85571	0.71313	0.0924198
CCDC71	21.0626	0.842459	1.68352	4.8992	6.86003	0.841056	3.58683e-12
CCDC71L	5.7616	0.234092	0.4452	1.49107	2.41852	0.211108	0.000555205
CCDC74A	12.8687	0.606014	0.966098	3.69916	4.76851	0.360085	7.15613e-05
CCDC74B	10.5399	0.374233	0.91412	2.30721	4.50614	0.539887	1.13866e-09
CCDC77	12.8515	0.812391	0.929355	5.02779	4.36728	0.116964	0.0427746
CCDC8	13.4552	0.593249	1.11589	3.6219	5.16455	0.522637	6.74746e-08
CCDC80	29.7223	1.59065	2.7299	9.71292	10.818	1.13925	2.34296e-12
CCDC82	52.2684	3.19373	4.16279	12.9901	10.2567	0.969062	0.00249966
CCDC84	19.7171	1.1069	1.35954	6.41319	5.89662	0.252647	0.0102243
CCDC85B	64.8611	3.92888	6.06251	14.6772	9.3264	2.13363	7.73215e-23
CCDC85C	7.79714	0.202633	0.628597	1.26829	3.05949	0.425964	1.13063e-09
CCDC86	22.4426	1.10944	1.65799	6.26122	7.07281	0.548553	1.27766e-05
CCDC88A	66.3102	4.43636	5.24526	14.4828	9.33196	0.8089	0.981622
CCDC88B	12.0235	0.400063	0.944533	2.57002	4.607	0.54447	8.03356e-10
CCDC88C	8.90116	0.358673	0.724424	2.27615	3.4658	0.365751	7.11626e-07
CCDC89	3.46731	0.103692	0.272311	0.684192	1.47723	0.168619	0.000393107
CCDC9	7.03812	0.284143	0.535102	1.68133	2.61028	0.25096	0.000106868
CCDC90B	65.3441	3.97329	5.25239	14.0159	8.88734	1.27911	0.00196067
CCDC91	29.8775	2.07484	2.009	10.4179	8.12533	-0.0658376	0.439584
CCDC92	22.1321	0.85882	1.77196	4.9586	7.09354	0.913137	1.78524e-13
CCDC93	26.7552	1.96485	1.78048	9.89992	7.39041	-0.184376	0.193858
CCDC94	29.4808	1.48386	2.1819	7.92659	8.21653	0.69804	6.9109e-06
CCDC96	3.20856	0.0982143	0.194861	0.604402	1.00684	0.0966471	0.012109
CCDC97	20.2691	1.09068	1.48083	5.94039	6.35664	0.390151	0.000757119
CCER2	6.33086	0.603698	0.15789	3.98881	0.940762	-0.445807	1.20811e-07
CCHCR1	18.9581	0.76951	1.56557	4.55804	6.62331	0.796064	6.73702e-12
CCL2	36.8639	1.21932	5.05594	8.7115	19.862	3.83661	6.25048e-74
CCL3	22.0114	1.92231	1.14549	10.5516	6.19544	-0.776816	3.61714e-07
CCL4	16.2843	1.57932	0.835335	9.19842	4.68677	-0.743982	1.09511e-07
CCM2	48.4216	2.68803	4.00228	12.0031	10.055	1.31425	1.46083e-07
CCNA2	13.4897	0.54598	1.13918	3.9464	6.75396	0.5932	8.41344e-08
CCNB1	19.5618	1.02743	1.66062	6.89576	8.8113	0.633192	4.51474e-07
CCNB1IP1	28.4285	1.79708	1.98249	9.59113	7.99516	0.185414	0.254423
CCNB2	13.1102	0.595818	1.0863	4.16995	6.3346	0.490478	2.18318e-06
CCNC	48.3698	2.67186	3.81041	11.8242	9.70203	1.13855	1.74587e-05
CCND1	29.9638	1.71184	2.37248	10.195	11.1386	0.66064	3.70316e-05
CCND2	60.3761	4.30785	4.65281	15.7026	11.058	0.344959	0.450576
CCND2-AS1	5.70985	0.195223	0.480513	1.29431	2.56978	0.28529	5.56154e-06
CCND3	36.6224	1.78586	2.80388	9.37019	9.72687	1.01803	6.3761e-09
CCNDBP1	26.9622	1.37873	2.14612	7.5098	8.16259	0.76738	1.38799e-07
CCNE1	8.65965	0.297892	0.63553	1.96386	3.31597	0.337639	3.88744e-06
CCNE2	9.05641	0.647201	0.45203	4.28817	2.6742	-0.195171	0.153051
CCNF	10.6779	0.50643	0.814493	3.18974	4.18838	0.308063	0.000198805
CCNG1	38.7442	2.37154	2.87599	11.4657	9.80174	0.504451	0.0582956
CCNG2	26.5655	2.21659	1.31287	11.399	6.03186	-0.903724	1.00009e-08
CCNH	50.6296	3.2181	3.60725	12.9855	9.8858	0.389151	0.797414
CCNI	90.5468	8.36124	8.41239	8.33141	5.42489	0.0511566	0.000434633
CCNJ	5.15784	0.391907	0.298299	2.58738	1.55784	-0.0936081	0.743781
CCNJL	6.55511	0.270844	0.410748	1.67409	2.15353	0.139904	0.0123632
CCNK	25.0992	1.03798	2.09103	5.9369	7.90753	1.05305	6.45465e-15
CCNL1	67.9662	5.16469	5.06031	14.2921	9.08183	-0.104376	1.16078e-07
CCNL2	56.0462	4.09176	4.22866	13.743	9.79936	0.136906	0.00111431
CCNO	8.26289	0.266989	0.702319	1.63215	3.38194	0.43533	4.94197e-09
CCNT1	17.4573	0.850559	1.22263	4.95698	5.45756	0.372075	0.000170147
CCNT2	20.4416	1.29822	1.30733	7.2352	5.86141	0.00911516	0.604089
CCNY	19.3031	0.623449	1.71004	3.6485	6.96643	1.08659	2.00495e-20
CCNYL1	13.1792	0.39702	1.21349	2.41918	5.36142	0.816466	7.5234e-17
CCP110	24.4437	1.52511	1.55247	8.40658	6.65809	0.0273686	0.649048
CCPG1	37.7437	1.92181	3.02312	9.97188	9.76524	1.10131	1.46323e-09
CCR10	6.02036	0.322945	0.530659	2.06322	2.7929	0.207714	0.00116937
CCS	41.418	1.93591	3.47999	9.7976	9.90903	1.54408	1.86445e-16
CCSAP	20.1484	1.15073	1.28233	6.54442	5.80465	0.131601	0.133274
CCSER2	37.9679	2.40369	2.74128	11.1531	9.20502	0.33759	0.427364
CCT2	81.1109	6.92422	6.34828	15.3319	7.96085	-0.575943	7.68402e-17
CCT3	83.181	6.59435	6.73208	10.4889	5.8171	0.137734	1.53768e-08
CCT4	78.5751	6.15148	5.93425	11.8612	8.33263	-0.21723	3.25304e-13
CCT5	72.3995	5.54017	5.5551	13.0221	9.05494	0.0149342	5.98006e-07
CCT6A	84.078	7.19035	6.58368	9.71591	7.02583	-0.606674	2.07206e-31
CCT6B	4.91634	0.133632	0.433078	0.834919	2.2258	0.299446	4.10397e-07
CCT7	78.4889	5.90869	6.29021	12.2743	7.27459	0.381525	0.00166955
CCT8	73.4863	5.88211	5.36212	12.3119	9.06422	-0.519991	6.55899e-20
[truncated: 11,122 more rows]

## Sheet: 5. PA-10X
gene	% Detection across all malignant cells	Mean expression across cells from M-LOW cluster	Mean expression across cells from M-HIGH cluster	Variance of expression across cells from M-LOW cluster	Variance of expression across cells from M-HIGH cluster	Fold Change = meanM-HIGH - meanM-LOW	BH-adjusted p-value
[truncated: 12,209 more rows]

[truncated: 2 more sheets: 6. CommonUpregGenes, 7. oRG_EMT_TEADmig signatures]
