# Supplementary material for: Glioblastoma cell motility depends on enhanced oxidative stress coupled with mobilization of a sulfurtransferase
Source: Cell Death Dis. 2022 Oct 30;13(10):913. doi: 10.1038/s41419-022-05358-8 (PMC9618559; doi:10.1038/s41419-022-05358-8)
Supplement: Supplementary file 5 — Supplemental Table S3 [file 41419_2022_5358_MOESM5_ESM.xlsx]

## Sheet: 1. Sheet details
Table S3. Results of gene ontology (GO) and KEGG pathway analyses performed with the list of genes overexpressed in MHIGH versus MLOW cells.
Related to Figure 1 and Figure S4.
GO analyses done on EnrichR website
Only significant terms are given (BH-adjusted p-value < 0.05). Redundant terms were excluded from tables.
Motility-related terms highlighted in green
Sheet 1: description of the contents
Sheet 2: results obtained using genes overexpressed in M-HIGH versus M-LOW cells with FC >2 (N-S dataset)
Sheet 3: results obtained using genes overexpressed in M-HIGH versus M-LOW cells with FC >2 (D-S dataset)
Sheet 4: results obtained using genes overexpressed in M-HIGH versus M-LOW cells with FC >2 (N-10X dataset)
Sheet 5: results obtained using genes overexpressed in M-HIGH versus M-LOW cells with FC >1.5 (PA-10X dataset)
Glioblastoma cell motility depends on enhanced oxidative stress coupled with mobilization of a sulfurtransferase
M. S. Saurty-Seerunghen, T. Daubon, L. Bellenger, V. Delaunay, G. Castro, J. Guyon, A. Rezk, S. Fabrega, A. Idbaih, F. Almairac, F. Burel-Vandenbos, L. Turchi, E. Duplus, T.Virolle, J-M. Peyrin, C. Antoniewski, H. Chneiweiss, E. A. El-Habr, M-P. Junier
Cell Death & Disease
Corresponding authors : elias.el-habr@sorbonne-universite.fr; marie-pierre.junier@inserm.fr

## Sheet: 2. N-S
GO	Term	Overlap	P-value	Adjusted P-value	Odds Ratio	Combined Score	Genes
BP	extracellular matrix organization (GO:0030198)	20/229	4.45e-08	3.25e-05	4.3343	73.3675	APP, POSTN, SPARC, LAMB2, TNC, HTRA1, PDGFA, COL4A1, COL5A2, DAG1, SERPINH1, SPP1, CAPN2, FLOT1, ITGB8, ITGA7, TIMP1, ADAMTS9, GPM6B, CD44
BP	cell-matrix adhesion (GO:0007160)	12/90	2.53e-07	9.93e-05	6.61704	100.516	CD63, ACTN1, TRIP6, ZYX, ILK, ADAM9, ITGA7, SORBS1, ADAMTS9, CD44, VCL, FERMT2
BP	regulation of cell migration (GO:0030334)	20/316	7.16e-06	0.0016608	3.141	37.2114	CLIC4, ANXA1, CD151, PDGFA, CIB1, ACTN4, RHOC, SOD2, PTK2, EGFR, CXCL16, BST2, SDCBP, DDRGK1, TRIP6, LMNA, PDPN, DAG1, SPRY2, VCL
BP	positive regulation of cell migration (GO:0030335)	15/221	4.5e-05	0.00717752	3.3684	33.7132	CD151, PDGFA, CIB1, ACTN4, SOD2, HIF1A, PTK2, EGFR, CXCL16, SDCBP, GLIPR2, DDRGK1, TRIP6, PDPN, SPRY2
BP	positive regulation of cell motility (GO:2000147)	13/179	7.24e-05	0.0105588	3.60425	34.3595	CD151, PDGFA, CIB1, ACTN4, SOD2, PTK2, EGFR, CXCL16, SDCBP, DDRGK1, TRIP6, PDPN, SPRY2
BP	homotypic cell-cell adhesion (GO:0034109)	6/38	0.000103	0.0138498	7.83597	71.9301	CSRP1, ILK, HSPB1, CLIC1, MYL12A, VCL
BP	epiboly involved in wound healing (GO:0090505)	4/14	0.000139	0.0168289	14.1794	125.978	CD151, PDPN, RHOC, CD44
BP	bleb assembly (GO:0032060)	3/7	0.000268	0.0248283	21.2691	174.96	PMP22, EMP1, EMP3
BP	focal adhesion assembly (GO:0048041)	4/18	0.000397	0.0316717	11.0284	86.3638	ACTN1, TRIP6, SORBS1, FERMT2
BP	wound healing, spreading of cells (GO:0044319)	4/20	0.000609	0.0431766	9.92556	73.4826	CD151, PDPN, RHOC, CD44
BP	apical junction assembly (GO:0043297)	5/35	0.000639	0.0440831	7.08968	52.146	WDR1, RAB13, CTNNA1, RHOC, VCL
BP	regulation of cytoskeleton organization (GO:0051493)	8/95	0.000669	0.0455272	4.17918	30.5479	BST2, CLIC4, RHOJ, CAPN2, PDGFA, RHOC, GPM6B, PTK2
BP	regulated exocytosis (GO:0045055)	21/148	2.33e-12	1.19e-08	7.04178	188.606	LGALS3BP, APP, SERPINA3, CD63, SPARC, TMED10, WDR1, ACTN1, ANXA5, ENDOD1, PDGFA, ACTN4, CLU, RAB31, LAMP2, TIMP3, CD9, TAGLN2, TIMP1, ALDOA, VCL
BP	neutrophil degranulation (GO:0043312)	31/479	1.28e-08	2.18e-05	3.21182	58.3652	SERPINA3, CD63, GRN, TMEM179B, PRCP, IQGAP1, RAP1B, CST3, LGALS3, SDCBP, PRDX4, DPP7, LAMP2, METTL7A, CD58, B2M, CTSD, S100A11, CTSA, ANXA2, FUCA2, PRDX6, SERPINB6, BST2, RAB31, FABP5, TMBIM1, CHI3L1, ALDOA, CD44, VCL
BP	antigen processing and presentation of peptide antigen via MHC class I (GO:0002474)	8/28	5.54e-08	3.14e-05	14.1794	236.927	PDIA3, BCAP31, HLA-B, HLA-C, TAP1, HLA-A, B2M, HLA-E
BP	post-translational protein modification (GO:0043687)	25/357	7.6e-08	3.88e-05	3.47534	56.9675	APP, EPAS1, TNC, NEDD8, HIF1A, FSTL1, CST3, SOCS2, LGALS1, SPP1, FEM1C, TIMP1, LAMB2, FUCA2, PDIA6, SUMF2, PSMB8, PSMB9, RCN1, RAB13, PSME1, CALU, SPARCL1, PSME2, NUCB1
BP	interferon-gamma-mediated signaling pathway (GO:0060333)	11/70	1.45e-07	6.71e-05	7.79865	122.826	MT2A, CAMK2D, STAT1, HLA-B, HLA-C, HLA-A, B2M, TRIM22, IRF9, CD44, HLA-E
BP	cytokine-mediated signaling pathway (GO:0019221)	34/633	2.32e-07	9.87e-05	2.66563	40.7201	IFITM3, CAMK2D, IFI6, ILK, IL1RAP, HIF1A, SOCS2, RAP1B, MT2A, TIMP1, B2M, TRIM22, ANXA1, ANXA2, TNFRSF12A, STAT1, HLA-B, HLA-C, MSN, HLA-A, SOD2, MT3, PSMB8, PSMB9, TNFRSF1A, HLA-E, BST2, PSME1, PSME2, VIM, PLP2, IL6ST, CD44, IRF9
BP	type I interferon signaling pathway (GO:0060337)	10/65	6.58e-07	0.000198	7.63504	108.677	IFITM3, BST2, STAT1, HLA-B, IFI6, HLA-C, HLA-A, IRF9, PSMB8, HLA-E
BP	cellular response to interferon-gamma (GO:0071346)	13/116	6.27e-07	0.000213	5.56174	79.4345	CAMK2D, STAT1, HLA-B, HLA-C, AQP4, HLA-A, HLA-E, MT2A, CD58, B2M, TRIM22, IRF9, CD44
BP	regulation of endopeptidase activity (GO:0052548)	10/68	1.01e-06	0.000272	7.2982	100.735	SERPINA3, PSME1, SERPINH1, TIMP3, PSME2, TIMP1, AGT, PSMB8, SERPINB6, PSMB9
BP	long-chain fatty-acyl-CoA biosynthetic process (GO:0035338)	6/18	9.75e-07	0.000276	16.5426	228.961	ELOVL1, ELOVL2, TECR, ACSBG1, ACSL3, HSD17B12
BP	positive regulation of I-kappaB kinase/NF-kappaB signaling (GO:0043123)	15/163	1.13e-06	0.000288	4.56697	62.5482	APP, NEK6, TNFRSF19, RHOC, S100B, TNFRSF1A, BST2, GPRC5B, LGALS1, DDRGK1, TSPAN6, S100A13, TRIM22, TMEM9B, WLS
BP	fatty-acyl-CoA biosynthetic process (GO:0046949)	7/30	1.75e-06	0.000424	11.5798	153.524	ELOVL1, ELOVL2, TECR, PPT1, ACSBG1, HSD17B12, ACSL3
BP	cellular response to tumor necrosis factor (GO:0071356)	15/194	9.72e-06	0.00206771	3.8372	44.2845	TNFRSF12A, STAT1, ILK, CIB1, PSMB8, ZFP36L2, PSMB9, ZFP36L1, TNFRSF1A, ZFP36, PSME1, PSME2, CHI3L1, CD58, NFE2L2
BP	negative regulation of protein catabolic process (GO:0042177)	7/39	1.13e-05	0.00230372	8.90755	101.474	CST3, SNX3, CTSA, TIMP3, TIMP1, ATRAID, EGFR
BP	regulation of I-kappaB kinase/NF-kappaB signaling (GO:0043122)	15/204	1.77e-05	0.00347636	3.6491	39.9258	STAT1, NEK6, TNFRSF19, HSPB1, RHOC, S100B, TNFRSF1A, BST2, GPRC5B, LGALS1, TSPAN6, S100A13, TRIM22, TMEM9B, WLS
BP	epithelium development (GO:0060429)	11/115	2.11e-05	0.00385425	4.74701	51.0966	LGALS3, GSTK1, CBR1, ACADVL, STAT1, TAGLN2, TPP1, MEOX2, DNPH1, VCL, CNN3
BP	very long-chain fatty acid metabolic process (GO:0000038)	6/29	2.07e-05	0.00390876	10.2678	110.752	ELOVL1, ACADVL, ABCD3, ELOVL2, TECR, ACSBG1
BP	positive regulation of transport (GO:0051050)	7/44	2.58e-05	0.0045372	7.89533	83.42	CD63, CD151, ANXA1, ANXA2, FLOT1, MLC1, ACSL3
BP	membrane raft organization (GO:0031579)	4/10	3.1e-05	0.00526965	19.8511	206.098	ANXA2, PPT1, FLOT1, S100A10
BP	cellular response to metal ion (GO:0071248)	10/100	3.4e-05	0.00560355	4.96278	51.0568	PRNP, MT2A, CLIC4, CAMK2D, MT1X, IQGAP1, B2M, MT3, EGFR, MT1E
BP	platelet aggregation (GO:0070527)	6/33	4.5e-05	0.00696587	9.02323	90.3028	CSRP1, ILK, HSPB1, CLIC1, MYL12A, VCL
BP	cellular response to copper ion (GO:0071280)	5/21	5.05e-05	0.00758244	11.8161	116.899	PRNP, MT2A, MT1X, MT3, MT1E
BP	cellular modified amino acid biosynthetic process (GO:0042398)	5/24	0.0001	0.0138469	10.3391	95.1857	GAMT, GATM, PLSCR1, PLOD2, PLOD1
BP	response to glucocorticoid (GO:0051384)	5/24	0.0001	0.0142315	10.3391	95.1857	ZFP36, ANXA1, ADAM9, ZFP36L2, ZFP36L1
BP	cellular response to epidermal growth factor stimulus (GO:0071364)	5/25	0.000123	0.0153631	9.92556	89.328	ZFP36, IQGAP1, EGFR, ZFP36L2, ZFP36L1
BP	positive regulation of intracellular signal transduction (GO:1902533)	23/479	0.00012	0.0157187	2.38296	21.5108	BCAP31, APP, NEK6, TNFRSF19, PDGFA, ILK, ACTN4, RHOC, S100B, AGT, EGFR, PTK2, TNFRSF1A, BST2, GPRC5B, LGALS1, TSPAN6, S100A13, CHI3L1, SPRY2, TMEM9B, TRIM22, WLS
BP	cellular protein metabolic process (GO:0044267)	23/484	0.00014	0.0166052	2.35835	20.9289	PSENEN, APP, RPN2, LAMB2, FUCA2, SPPL2A, TNC, PLOD2, NEDD8, RRBP1, PLOD1, FSTL1, PDIA6, MRPL4, CST3, RCN1, LGALS1, SPP1, CALU, SPARCL1, NUCB1, TIMP1, B2M
BP	antigen processing and presentation of endogenous peptide antigen (GO:0002483)	3/6	0.000155	0.0168545	24.8139	217.632	TAP1, B2M, HLA-E
BP	negative regulation of catalytic activity (GO:0043086)	5/26	0.00015	0.0170454	9.54381	84.0122	TMBIM1, TIMP1, PARP9, MT3, NES
BP	membrane raft assembly (GO:0001765)	3/6	0.000155	0.017221	24.8139	217.632	ANXA2, FLOT1, S100A10
BP	response to tumor necrosis factor (GO:0034612)	9/97	0.00015	0.017387	4.60464	40.5458	ZFP36, ADAM9, CHI3L1, CIB1, CD58, ZFP36L2, CXCL16, ZFP36L1, NFE2L2
BP	cellular response to transforming growth factor beta stimulus (GO:0071560)	9/100	0.000189	0.0197103	4.4665	38.2885	TWSG1, PXN, ZYX, ADAM9, NEDD8, ZFP36L2, PTK2, FERMT2, ZFP36L1
BP	cellular response to corticosteroid stimulus (GO:0071384)	4/15	0.000186	0.0197615	13.2341	113.686	ZFP36, ANXA1, ZFP36L2, ZFP36L1
BP	negative regulation of protein metabolic process (GO:0051248)	6/43	0.000209	0.021354	6.92481	58.6675	SNX3, PRNP, EDNRB, CLU, CRYAB, EGFR
BP	regulation of NIK/NF-kappaB signaling (GO:1901222)	5/28	0.000217	0.021739	8.86211	74.7466	APP, TSPAN6, ILK, ACTN4, EGFR
BP	positive regulation of nuclear-transcribed mRNA catabolic process, deadenylation-dependent decay (GO:1900153)	4/16	0.000244	0.0234848	12.4069	103.21	ZFP36, POLR2G, ZFP36L2, ZFP36L1
BP	negative regulation of endopeptidase activity (GO:0010951)	8/83	0.000268	0.0243856	4.7834	39.3482	CST3, SERPINA3, SERPINH1, TIMP3, TIMP1, MT3, AGT, SERPINB6
BP	cellular response to cadmium ion (GO:0071276)	5/29	0.000258	0.0244014	8.55652	70.6915	MT2A, MT1X, MT3, EGFR, MT1E
BP	cellular response to glucocorticoid stimulus (GO:0071385)	4/17	0.000314	0.0281035	11.6771	94.1923	ZFP36, ANXA1, ZFP36L2, ZFP36L1
BP	protein transport (GO:0015031)	17/326	0.000359	0.0310343	2.58795	20.5295	CTSA, BBS2, TMED9, TMED10, TFRC, KDELR1, CLU, RAB31, SNX17, RAB34, LAMP2, RAB13, PPT1, TMED1, TMED7, RAMP1, WLS
BP	regulation of amyloid fibril formation (GO:1905906)	3/8	0.000422	0.0326098	18.6104	144.623	APP, CLU, CRYAB
BP	negative regulation of oxidative stress-induced intrinsic apoptotic signaling pathway (GO:1902176)	4/18	0.000397	0.0326934	11.0284	86.3638	HSPB1, SOD2, HIF1A, NFE2L2
BP	alpha-amino acid biosynthetic process (GO:1901607)	3/8	0.000422	0.0331115	18.6104	144.623	GAMT, GATM, BCAT1
BP	regulation of amyloid-beta formation (GO:1902003)	4/18	0.000397	0.0332293	11.0284	86.3638	APP, PRNP, TMED10, CLU
BP	membrane protein ectodomain proteolysis (GO:0006509)	4/18	0.000397	0.0337831	11.0284	86.3638	PSENEN, SPPL2A, DAG1, ADAM9
BP	response to interferon-beta (GO:0035456)	4/19	0.000495	0.0366219	10.448	79.5151	IFITM3, BST2, PLSCR1, STAT1
BP	cellular response to zinc ion (GO:0071294)	4/19	0.000495	0.0371604	10.448	79.5151	MT2A, MT1X, MT3, MT1E
BP	response to cytokine (GO:0034097)	10/138	0.000495	0.0376839	3.59622	27.3723	IFITM3, BST2, PLSCR1, STAT1, ADAM9, TIMP3, CHI3L1, TIMP1, IL6ST, CXCL16
BP	cellular transition metal ion homeostasis (GO:0046916)	8/93	0.00058	0.0423166	4.26906	31.8116	APP, PRNP, MT2A, TFRC, MT1X, NEDD8, MT3, MT1E
BP	positive regulation of cell differentiation (GO:0045597)	12/194	0.000594	0.0427027	3.06976	22.8034	WWTR1, SDCBP, ZFP36, GLIPR2, GPC1, PDPN, CTNNA1, LPL, IL6ST, ATRAID, AGT, ZFP36L1
BP	positive regulation of NIK/NF-kappaB signaling (GO:1901224)	5/35	0.000639	0.044687	7.08968	52.146	APP, ILK, CHI3L1, ACTN4, EGFR
BP	epithelial cell differentiation (GO:0030855)	8/96	0.000717	0.0481676	4.13565	29.9418	LGALS3, GSTK1, CBR1, ACADVL, TAGLN2, TPP1, DNPH1, CNN3
BP	positive regulation of protein phosphorylation (GO:0001934)	19/412	0.000751	0.0497999	2.28866	16.4635	APP, PRNP, PDGFA, ILK, CIB1, IQGAP1, MT3, AGT, EGFR, PTK2, TNFRSF1A, SDCBP, TWSG1, RASSF2, DDRGK1, FLOT1, CHI3L1, SPRY2, CD44
CC	focal adhesion (GO:0005925)	35/356	1.01e-14	4.5e-12	4.87914	157.244	CD151, PXN, TNC, TWF1, ILK, HSPB1, IQGAP1, EGFR, CNN3, MRC2, CSRP2, CSRP1, DAG1, CTNNA1, CAPN2, FLOT1, B2M, CD99, PDIA3, ANXA1, ACTN1, ANXA5, MSN, ACTN4, SORBS1, PTK2, TRIP6, ZYX, ADAM9, CD9, LAP3, VIM, FERMT2, CD44, VCL
CC	pseudopodium (GO:0031143)	4/9	1.89e-05	0.000527	22.0568	239.911	ACTN1, CAPN2, MSN, ACTN4
CC	actomyosin (GO:0042641)	7/48	4.62e-05	0.00103089	7.23739	72.243	WDR1, ACTN1, PXN, ZYX, ILK, SORBS1, PTK2
CC	contractile actin filament bundle (GO:0097517)	6/40	0.000139	0.00247278	7.44417	66.1329	ACTN1, PXN, ZYX, ILK, SORBS1, PTK2
CC	cytoskeleton (GO:0005856)	23/520	0.00039	0.00600135	2.19508	17.2287	CLIC4, TWF1, DSTN, MSN, HSPB1, IQGAP1, ACTN4, KLHL4, CLU, PTK2, PJA2, CNN3, EHD2, TUBA1C, SDCBP, PSRC1, CDC42EP4, RHOJ, SPRY2, VIM, ALDOA, NES, VCL
CC	actin-based cell projection (GO:0098858)	7/70	0.000515	0.00696053	4.96278	37.5747	CLIC4, PDPN, DAG1, TWF1, PDGFA, MSN, CD44
CC	actin filament (GO:0005884)	6/55	0.000812	0.010062	5.41394	38.5245	ANXA1, WDR1, ACTN1, PLS3, TWF1, IQGAP1
CC	microvillus (GO:0005902)	5/42	0.00149276	0.0166443	5.90807	38.4446	CLIC4, PDPN, PDGFA, MSN, CD44
CC	actin cytoskeleton (GO:0015629)	14/294	0.00269807	0.0273487	2.36323	13.979	CLIC4, ANXA1, WDR1, ACTN1, TWF1, DSTN, ACTN4, IQGAP1, CNN3, CDC42EP4, CAPN2, FLOT1, PLS3, ALDOA
CC	membrane raft (GO:0045121)	18/119	2.96e-11	6.59e-09	7.50672	181.999	APP, PRNP, ANXA2, MLC1, SORBS1, EGFR, TNFRSF1A, SDCBP, PLSCR1, GPC1, PDPN, CAPN2, SERPINH1, PPT1, FLOT1, CTSD, GPM6B, S100A10
CC	secretory granule lumen (GO:0034774)	25/317	7.29e-09	8.13e-07	3.91386	73.3331	LGALS3BP, APP, SERPINA3, GRN, SPARC, PDGFA, CLU, SDCBP, PRDX4, DPP7, TIMP3, TIMP1, B2M, CTSD, S100A11, CTSA, ANXA2, ACTN1, FUCA2, ACTN4, PRDX6, FABP5, CHI3L1, ALDOA, VCL
CC	endoplasmic reticulum lumen (GO:0005788)	23/270	6.91e-09	1.03e-06	4.22755	79.4343	PDIA3, APP, LAMB2, FUCA2, TNC, PDGFA, DBI, FSTL1, PDIA6, SUMF2, CST3, RCN1, LGALS1, COL4A1, COL5A2, DAG1, SERPINH1, CALU, SPP1, SPARCL1, NUCB1, TIMP1, B2M
CC	perinuclear region of cytoplasm (GO:0048471)	26/378	5.95e-08	5.31e-06	3.41355	56.7937	APP, CLIC4, TFRC, MLC1, TWF1, MT1X, CIB1, CLU, ATRAID, MT2A, S100A13, CAPN2, CLIC1, BCAP31, STAT1, OSBPL3, MSN, ACSL3, ACTN4, S100B, PRDX6, MT3, RAB34, S100A6, VAMP5, MT1E
CC	azurophil granule (GO:0042582)	16/154	9.3e-08	6.92e-06	5.15613	83.4791	CTSA, SERPINA3, CD63, GRN, ANXA2, TMEM179B, FUCA2, HEXA, PRCP, PRDX6, RAP1B, BST2, SDCBP, DPP7, FABP5, LAMP2
CC	vacuolar lumen (GO:0005775)	16/161	1.73e-07	1.1e-05	4.93195	76.7954	CTSA, SERPINA3, GRN, ANXA2, SDC3, FUCA2, HEXA, PRDX6, SDCBP, DPP7, FABP5, GPC1, LAMP2, PPT1, TPP1, CTSD
CC	early endosome membrane (GO:0031901)	11/73	2.25e-07	1.26e-05	7.47816	114.463	SNX3, ANXA1, RAB31, HLA-B, HLA-C, HLA-A, B2M, EGFR, SNX5, WLS, HLA-E
CC	phagocytic vesicle (GO:0045335)	11/83	8.53e-07	4.23e-05	6.57718	91.9129	PDIA3, SNX3, RAB31, RAB34, HLA-B, TAP1, HLA-C, HLA-A, B2M, HLA-E, VAMP3
CC	integral component of endoplasmic reticulum membrane (GO:0030176)	13/128	1.94e-06	8.65e-05	5.04032	66.2945	BCAP31, ELOVL1, PIGT, ELOVL2, SPPL2A, TECR, HLA-B, TAP1, HLA-C, RRBP1, HLA-A, HLA-E, G6PC3
CC	recycling endosome (GO:0055037)	12/119	5.18e-06	0.000193	5.00448	60.9045	PDIA3, EHD2, TFRC, RAB13, HLA-B, MLC1, HLA-C, HLA-A, B2M, TMEM230, HLA-E, VAMP3
CC	platelet alpha granule (GO:0031091)	10/90	1.34e-05	0.0004	5.5142	61.8514	APP, SERPINA3, SPARC, ACTN1, PDGFA, CD9, TIMP1, ACTN4, ALDOA, CLU
CC	COPII-coated ER to Golgi transport vesicle (GO:0030134)	9/75	1.94e-05	0.00051	5.95533	64.6052	TMED9, TMED10, HLA-B, HLA-C, TMED1, HLA-A, TMED7, B2M, HLA-E
CC	integral component of lumenal side of endoplasmic reticulum membrane (GO:0071556)	6/29	2.07e-05	0.000512	10.2678	110.752	BCAP31, SPPL2A, HLA-B, HLA-C, HLA-A, HLA-E
CC	endosomal part (GO:0044440)	6/31	3.1e-05	0.000727	9.60538	99.7239	APP, CD63, ANXA1, TRAPPC5, EGFR, SNX5
CC	early endosome (GO:0005769)	15/222	4.74e-05	0.00100669	3.35323	33.3877	ANXA1, HLA-B, MLC1, HLA-C, HLA-A, EGFR, TMEM230, HLA-E, SNX3, RAB31, SNX17, FLOT1, B2M, SNX5, WLS
CC	azurophil granule lumen (GO:0035578)	9/90	8.38e-05	0.00169947	4.96278	46.5842	CTSA, SERPINA3, SDCBP, GRN, DPP7, ANXA2, FABP5, FUCA2, PRDX6
CC	ER to Golgi transport vesicle membrane (GO:0012507)	7/54	0.0001	0.00194376	6.43323	59.2369	TMED10, HLA-B, HLA-C, HLA-A, TMED7, B2M, HLA-E
CC	endoplasmic reticulum-Golgi intermediate compartment (GO:0005793)	9/95	0.000128	0.0023728	4.70158	42.1541	TMED9, TMED10, KDELR1, SERPINH1, TAP1, NUCB1, TMED1, TMED7, PDIA6
CC	MHC protein complex (GO:0042611)	4/18	0.000397	0.00590526	11.0284	86.3638	HLA-B, HLA-C, HLA-A, HLA-E
CC	perinuclear endoplasmic reticulum (GO:0097038)	3/8	0.000422	0.00606792	18.6104	144.623	BCAP31, OSBPL3, CAPN2
CC	lysosome (GO:0005764)	20/422	0.00039	0.00620806	2.35203	18.4635	CTSA, CD164, CD63, GRN, ANXA2, FUCA2, HEXA, SDC3, SPPL2A, MLC1, GFAP, LAPTM4A, GPC1, LAMP2, TMBIM1, AP1S2, PPT1, FLOT1, TPP1, CTSD
CC	tertiary granule (GO:0070820)	11/164	0.000508	0.00707666	3.32869	25.2499	CST3, LGALS3, TMEM179B, LAMP2, PRCP, METTL7A, CD58, ALDOA, B2M, CTSD, SERPINB6
CC	platelet dense granule (GO:0042827)	4/21	0.000741	0.00971554	9.45291	68.1365	LGALS3BP, CD63, LAMP2, TIMP3
CC	Golgi subcompartment (GO:0098791)	21/479	0.000774	0.00986373	2.17575	15.5868	NOTCH2, TMED9, POSTN, TMED10, CHPF, KDELR1, HLA-B, PDGFA, HLA-C, HLA-A, TMEM230, TNFRSF1A, HLA-E, TMBIM4, GLIPR2, RAB34, RAB13, AP1S2, TMED7, B2M, WLS
CC	azurophil granule membrane (GO:0035577)	6/58	0.00107802	0.0129946	5.13391	35.0781	RAP1B, BST2, CD63, TMEM179B, LAMP2, PRCP
CC	ficolin-1-rich granule (GO:0101002)	11/184	0.00130991	0.0153742	2.96688	19.6935	CST3, LGALS3, PRDX4, TMEM179B, LAMP2, PRCP, CD58, ALDOA, CTSD, VCL, SERPINB6
CC	Golgi membrane (GO:0000139)	19/442	0.00170104	0.0185039	2.13332	13.6032	NOTCH2, APP, TMED9, TMED10, CHPF, KDELR1, HLA-B, PDGFA, HLA-C, HLA-A, TNFRSF1A, HLA-E, RAB31, GLIPR2, AP1S2, TMED7, B2M, WLS, VAMP3
CC	lipid droplet (GO:0005811)	6/64	0.00180504	0.0191678	4.65261	29.3913	RAP1B, BCAP31, ANXA2, PLIN3, ACSL3, METTL7A
CC	endoplasmic reticulum-Golgi intermediate compartment membrane (GO:0033116)	5/47	0.00247967	0.0257194	5.27955	31.6754	TMED9, TMED10, KDELR1, TAP1, TMED7
CC	trans-Golgi network transport vesicle (GO:0030140)	3/15	0.00308538	0.0299148	9.92556	57.3805	TMED9, TMED10, RAB13
CC	coated vesicle (GO:0030135)	6/71	0.00306574	0.0303849	4.1939	24.272	SNX3, TMED9, TMED10, TMED1, TMED7, VAMP3
CC	clathrin-coated vesicle (GO:0030136)	7/100	0.00411632	0.0382475	3.47395	19.0817	SNX3, TMED9, TMED10, TFRC, RAB13, EGFR, VAMP3
CC	cytoplasmic vesicle (GO:0031410)	11/215	0.00438348	0.0398986	2.5391	13.7871	CD63, CD164, TFRC, SNX17, RHOJ, PDPN, RAB13, FLOT1, MLC1, RHOC, WLS
KEGG	Focal adhesion	18/199	1.24e-07	3.83e-05	4.48895	71.3707	LAMB2, ACTN1, PXN, TNC, PDGFA, ILK, ACTN4, MYL12A, PTK2, EGFR, RAP1B, COL4A1, SPP1, ZYX, CAPN2, ITGB8, ITGA7, VCL
KEGG	Leukocyte transendothelial migration	10/112	8.99e-05	0.0025165	4.43105	41.2845	RAP1B, ACTN1, PXN, CTNNA1, MSN, ACTN4, VCL, MYL12A, CD99, PTK2
KEGG	ECM-receptor interaction	8/82	0.000246	0.00582994	4.84174	40.2343	COL4A1, LAMB2, TNC, DAG1, SPP1, ITGB8, ITGA7, CD44
KEGG	Regulation of actin cytoskeleton	13/214	0.000423	0.00930458	3.01477	23.4196	ACTN1, PXN, PDGFA, MSN, ACTN4, IQGAP1, GNG12, MYL12A, PTK2, EGFR, ITGB8, ITGA7, VCL
KEGG	Adherens junction	7/72	0.000611	0.0110788	4.82492	35.7025	ACTN1, CTNNA1, ACTN4, IQGAP1, SORBS1, VCL, EGFR
KEGG	Amoebiasis	8/96	0.000717	0.012275	4.13565	29.9418	COL4A1, LAMB2, ACTN1, HSPB1, ACTN4, VCL, PTK2, SERPINB6
KEGG	Cell adhesion molecules (CAMs)	9/145	0.00273789	0.0324334	3.08035	18.1758	IGSF11, SDC3, HLA-B, HLA-C, ITGB8, HLA-A, CD58, CD99, HLA-E
KEGG	Kaposi sarcoma-associated herpesvirus infection	16/186	1.22e-06	0.000189	4.26906	58.113	STAT1, HLA-B, HLA-C, ITPR2, HLA-A, GNG12, HIF1A, HLA-E, TNFRSF1A, PREX1, RCAN1, ZFP36, GNG5, GNG7, IL6ST, IRF9
KEGG	Antigen processing and presentation	10/77	3.25e-06	0.000334	6.44517	81.4408	PDIA3, HLA-B, PSME1, TAP1, HLA-C, PSME2, RFXANK, HLA-A, B2M, HLA-E
KEGG	Human immunodeficiency virus 1 infection	16/212	6.72e-06	0.000517	3.74549	44.6131	PDIA3, PXN, HLA-B, HLA-C, TAP1, ITPR2, HLA-A, GNG12, PTK2, HLA-E, TNFRSF1A, BST2, GNG5, GNG7, AP1S2, B2M
KEGG	Fatty acid elongation	6/27	1.33e-05	0.000821	11.0284	123.796	HADHB, ELOVL1, ELOVL2, TECR, PPT1, HSD17B12
KEGG	PPAR signaling pathway	9/74	1.74e-05	0.000894	6.03581	66.143	FABP5, FABP7, ILK, LPL, DBI, ACSBG1, ACSL3, SORBS1, PLTP
KEGG	Human papillomavirus infection	19/330	4.47e-05	0.00196542	2.85736	28.62	BCAP31, NOTCH2, STAT1, LAMB2, PXN, HLA-B, TNC, HLA-C, HLA-A, PTK2, EGFR, HLA-E, TNFRSF1A, HEY1, COL4A1, SPP1, ITGB8, ITGA7, IRF9
KEGG	Phagosome	12/152	6.13e-05	0.00209667	3.91798	38.0055	MRC2, TUBA1C, TFRC, C1R, SEC61G, LAMP2, HLA-B, TAP1, HLA-C, HLA-A, HLA-E, VAMP3
KEGG	Human cytomegalovirus infection	15/225	5.53e-05	0.00212736	3.30852	32.4352	PDIA3, PXN, HLA-B, HLA-C, TAP1, ITPR2, HLA-A, GNG12, PTK2, EGFR, HLA-E, TNFRSF1A, GNG5, GNG7, B2M
KEGG	Proximal tubule bicarbonate reclamation	5/23	8.08e-05	0.002489	10.7887	101.666	CA2, ATP1A2, ATP1A1, ATP1B2, SLC4A4
KEGG	Lysosome	10/123	0.000196	0.0050286	4.03478	34.4482	CTSA, CD164, CD63, LAPTM4A, LAMP2, HEXA, AP1S2, PPT1, TPP1, CTSD
KEGG	Mineral absorption	6/51	0.00054	0.0103914	5.83856	43.931	MT2A, MT1X, ATP1A2, ATP1B2, ATP1A1, MT1E
KEGG	Protein processing in endoplasmic reticulum	11/165	0.000534	0.010973	3.30852	24.9276	PDIA3, BCAP31, TRAM1, RPN2, DAD1, SEC61G, CAPN2, RRBP1, PDIA6, CRYAB, NFE2L2
KEGG	Proteoglycans in cancer	12/201	0.000812	0.0125044	2.96285	21.0838	CD63, CAMK2D, GPC1, PXN, TIMP3, ITPR2, MSN, IQGAP1, HIF1A, PTK2, CD44, EGFR
KEGG	Epstein-Barr virus infection	12/201	0.000812	0.0131626	2.96285	21.0838	PDIA3, STAT1, HLA-B, HLA-C, TAP1, HLA-A, CD58, VIM, B2M, CD44, IRF9, HLA-E
KEGG	Ferroptosis	5/40	0.00119329	0.0175016	6.20347	41.7558	PRNP, TFRC, SLC3A2, ACSL3, SAT1
KEGG	Fatty acid degradation	5/44	0.00184414	0.025818	5.63952	35.505	HADHB, ACADVL, ECI2, ACSBG1, ACSL3
KEGG	Biosynthesis of unsaturated fatty acids	4/27	0.00197441	0.0264399	7.35227	45.7861	ELOVL1, ELOVL2, TECR, HSD17B12
KEGG	Protein digestion and absorption	7/90	0.00227846	0.0292403	3.85994	23.4848	COL4A1, COL5A2, SLC3A2, ATP1A2, PRCP, ATP1B2, ATP1A1
KEGG	Alzheimer disease	10/171	0.00251726	0.0310126	2.90221	17.3685	PSENEN, APP, NDUFB7, NDUFB5, NDUFB4, CAPN2, LPL, ITPR2, SDHD, TNFRSF1A
KEGG	Arginine and proline metabolism	5/49	0.00298318	0.0340303	5.06406	29.4463	GAMT, GATM, SMOX, LAP3, SAT1
KEGG	Bile secretion	6/72	0.00328886	0.0361774	4.13565	23.6444	CA2, AQP4, ATP1A2, ATP1B2, ATP1A1, SLC4A4
KEGG	Bacterial invasion of epithelial cells	6/74	0.00377108	0.0374675	4.02387	22.4548	ARHGEF26, PXN, CTNNA1, ILK, VCL, PTK2
KEGG	Propanoate metabolism	4/32	0.00373786	0.0383753	6.20347	34.6727	ACSS3, LDHA, ALDH6A1, SUCLG2
KEGG	HIF-1 signaling pathway	7/100	0.00411632	0.038419	3.47395	19.0817	LDHA, CAMK2D, TFRC, TIMP1, ALDOA, HIF1A, EGFR
KEGG	Gastric acid secretion	6/75	0.00403096	0.038798	3.97022	21.8908	CAMK2D, CA2, ITPR2, ATP1A2, ATP1B2, ATP1A1
KEGG	Pancreatic secretion	7/98	0.00368075	0.0390921	3.54484	19.8676	RAP1B, CA2, ITPR2, ATP1A2, ATP1B2, ATP1A1, SLC4A4
MF	cadherin binding (GO:0045296)	20/313	6.21e-06	0.00715271	3.1711	38.0173	ANXA1, ANXA2, STAT1, TWF1, SLC3A2, IQGAP1, PRDX6, EGFR, CNN3, CDH6, SDCBP, LDHA, CTNNA1, PLIN3, TAGLN2, ALDOA, CLIC1, S100A11, SNX5, VCL
MF	vinculin binding (GO:0017166)	4/10	3.1e-05	0.0178288	19.8511	206.098	ACTN1, PXN, DAG1, CTNNA1
MF	collagen binding (GO:0005518)	7/52	7.84e-05	0.022555	6.68066	63.1583	MRC2, SPARC, SERPINH1, SPARCL1, ADAM9, PDGFA, CD44
MF	metal ion binding (GO:0046872)	23/442	3.57e-05	0.0136912	2.58244	26.4462	POSTN, ANXA1, SPARC, C1R, NEK6, CCDC47, ITPR2, MT1X, CIB1, IQGAP1, S100B, SOD2, MT3, CDH6, PLSCR1, MT2A, S100A16, S100A13, S100A6, CALU, SPARCL1, FKBP9, MT1E
MF	FK506 binding (GO:0005528)	4/15	0.000186	0.0356582	13.2341	113.686	FKBP10, FKBP2, FKBP9, FKBP5
MF	arylesterase activity (GO:0004064)	3/6	0.000155	0.0357351	24.8139	217.632	APMAP, CA2, PON2
MF	calcium ion binding (GO:0005509)	16/284	0.000226	0.0371164	2.79593	23.4751	SPARC, ANXA1, C1R, CCDC47, ITPR2, CIB1, IQGAP1, S100B, CDH6, PLSCR1, S100A16, S100A13, CALU, S100A6, SPARCL1, FKBP9

## Sheet: 3. D-S
GO	Term	Overlap	P-value	Adjusted P-value	Odds Ratio	Combined Score	Genes
BP	epiboly involved in wound healing (GO:0090505)	8/14	1.82e-06	0.000245	7.69083	101.629	DDR1, CD151, PDPN, FLNA, RHOC, CYR61, ARHGAP35, CD44
BP	wound healing, spreading of cells (GO:0044319)	9/20	5.33e-06	0.000579	6.05653	73.5385	DDR1, CD151, PDPN, FLNA, ITGA5, RHOC, CYR61, ARHGAP35, CD44
BP	extracellular matrix organization (GO:0030198)	37/229	6.1e-06	0.000648	2.17459	26.1116	DDR1, ITGB1, APP, LAMA5, SPARC, ELN, SERPINE1, TNC, HTRA1, LAMC1, THBS1, ICAM1, CAPNS1, SPOCK2, BSG, DAG1, SERPINH1, SPP1, CAPN2, FLOT1, ITGAV, TIMP1, GPM6B, JAM3, ITGA3, LAMB2, FN1, BGN, LAMB1, COL1A2, COL4A2, LOX, COL8A1, ITGA7, CD47, ITGA5, CD44
BP	regulation of actin cytoskeleton organization (GO:0032956)	17/75	2.76e-05	0.00213669	3.0507	32.0214	LRP1, DAPK3, RDX, RHOBTB3, RHOC, RND3, ARHGAP35, RHOB, EPS8, BST2, ARHGDIA, DLC1, RHOJ, FSCN1, ABL1, CRK, GPM6B
BP	regulation of substrate adhesion-dependent cell spreading (GO:1900024)	12/41	2.81e-05	0.00214206	3.9392	41.2785	NRP1, PDPN, ABL1, MYADM, FLNA, ITGB1BP1, ACTN4, CALR, GBP1, CRK, CRKL, S100A10
BP	regulation of supramolecular fiber organization (GO:1902903)	9/26	6.59e-05	0.00395642	4.65887	44.8525	HSPA8, GPX1, MAP1B, RDX, MAP1A, ABL1, ARL2, BRK1, ARHGAP35
BP	actin filament organization (GO:0007015)	22/120	6.7e-05	0.00397657	2.46747	23.7138	TMOD1, CAP1, GSN, TPM4, TPM3, ACTN1, RHOBTB3, DSTN, NEDD9, ARPC4, WASL, RHOC, RND3, RHOB, EPS8, DPYSL3, RHOJ, ABI1, PLS3, FLNA, ALDOA, DBN1
BP	substrate adhesion-dependent cell spreading (GO:0034446)	10/32	7.04e-05	0.00413088	4.20592	40.2126	EFNA1, NRP1, LAMA5, FN1, ILK, ITGAV, LAMB1, LAMC1, FERMT2, VAMP3
BP	establishment of endothelial barrier (GO:0061028)	8/21	7.71e-05	0.00447194	5.12722	48.5557	RAP1A, PDE4D, RDX, MYADM, MSN, EZR, ICAM1, TJP2
BP	cell-matrix adhesion (GO:0007160)	18/90	9.46e-05	0.00507897	2.69179	24.9431	DDR1, ITGB1, LAMA5, ITGA3, ACTN1, ILK, THY1, SGCE, DLC1, TRIP6, ZYX, ADAM9, ITGA7, ITGAV, ITGB1BP1, CD44, VCL, FERMT2
BP	axon guidance (GO:0007411)	26/158	0.000103	0.00529195	2.21476	20.3405	CYFIP1, NRP1, SHC1, IRS2, ARHGAP35, EFNB2, KIF5C, TUBB3, KIF5B, GPC1, GRB10, MAPK1, NCAM1, FYN, SPTAN1, PLXNA4, SPTBN1, PDLIM7, SEMA6A, EFNA1, GAP43, PTPRA, FEZ1, PLXNB2, GRB2, EZR
BP	axonogenesis (GO:0007409)	33/223	0.000113	0.00559025	1.99168	18.1036	APP, CYFIP1, NRP1, SHC1, IRS2, ARHGAP35, RTN4, EFNB2, KIF5C, TUBB3, GPC1, KIF5B, GRB10, MAPK1, NRCAM, NCAM1, FYN, SPTAN1, SPTBN1, RAB8A, PDLIM7, SEMA6A, USP9X, EFNA1, RAB10, GAP43, PTPRA, FEZ1, MAP1B, MAP1A, S100A6, GRB2, EZR
BP	actin filament bundle organization (GO:0061572)	10/35	0.000163	0.00750319	3.84541	33.5339	EPS8, DPYSL3, FSCN1, NEDD9, PLS3, RHOC, EZR, RND3, ADD1, RHOB
BP	regulation of cytoskeleton organization (GO:0051493)	18/95	0.000195	0.00841287	2.55012	21.7905	CLIC4, PHLDB1, LRP1, RHOBTB3, RHOC, BICD1, RND3, ARHGAP35, RHOB, BST2, DLC1, RHOJ, CAPN2, FSCN1, ABL1, MAPK1, CRK, GPM6B
BP	regulation of establishment of planar polarity (GO:0090175)	17/89	0.000262	0.00998265	2.57081	21.2006	FZD5, PSMD13, CELSR2, PSMB8, PSMB9, PSMD8, PSMA6, PSMA3, PSMC5, PSMC3, PSMD2, PSME3, PSME1, AP2S1, PSME2, PSMF1, AP2M1
BP	positive regulation of cell morphogenesis involved in differentiation (GO:0010770)	13/58	0.000268	0.0100403	3.01666	24.8153	NRP1, CRKL, CUX1, ARHGDIA, CAPRIN1, MYADM, ABL1, FLNA, PLXNB2, CALR, CRK, PLXNA4, S100A10
BP	actin filament bundle assembly (GO:0051017)	10/37	0.00027	0.0100618	3.63755	29.8884	EPS8, DPYSL3, FSCN1, NEDD9, PLS3, RHOC, EZR, RND3, ADD1, RHOB
BP	regulation of cell migration (GO:0030334)	41/316	0.000344	0.0117734	1.74626	13.9274	MACF1, CLIC4, CD151, SERPINE2, CSF1, SERPINE1, THY1, FGF1, RND3, THBS1, CYR61, SDCBP, DDRGK1, DPYSL3, LMNA, PDPN, GNA12, DAG1, FLNA, SRGAP1, PLXNA4, SPAG9, ANXA1, HSPA5, RDX, LAMB1, ACTN4, RHOC, SOD2, RHOB, BST2, PTP4A1, DLC1, TRIP6, MYADM, PLXNB2, SPRY2, SGK1, MAPRE1, VCL, HBEGF
BP	positive regulation of cell-substrate adhesion (GO:0010811)	12/52	0.000343	0.011816	3.10591	24.7811	NRP1, CSF1, MYADM, ABL1, FN1, ARL2, FLNA, RSU1, CALR, CRK, CRKL, S100A10
BP	Arp2/3 complex-mediated actin nucleation (GO:0034314)	7/20	0.000403	0.0128562	4.71063	36.8199	ACTR3, ARPC2, ARPC1B, ARPC5L, ARPC4, ARPC5, TRIM27
BP	heparan sulfate proteoglycan metabolic process (GO:0030201)	7/20	0.000403	0.012937	4.71063	36.8199	EXT2, NDST1, B3GAT3, GPC1, HS6ST1, EXTL3, SULF2
BP	morphogenesis of an endothelium (GO:0003159)	4/6	0.000403	0.0131853	8.97263	70.1335	CSNK2B, CTNNB1, CCM2, RHOB
BP	regulation of actin filament-based process (GO:0032970)	13/62	0.000534	0.0155603	2.82204	21.2664	LRP1, RHOBTB3, RHOC, RND3, ARHGAP35, RHOB, BST2, DLC1, RHOJ, FSCN1, ABL1, CRK, GPM6B
BP	positive regulation of substrate adhesion-dependent cell spreading (GO:1900026)	8/27	0.000563	0.0162294	3.98784	29.8385	NRP1, ABL1, MYADM, FLNA, CALR, CRK, CRKL, S100A10
BP	bleb assembly (GO:0032060)	4/7	0.000885	0.0221392	7.69083	54.0655	PMP22, EMP1, ANO6, EMP3
BP	regulation of filopodium assembly (GO:0051489)	9/36	0.00100957	0.0238511	3.36474	23.2107	NRP1, RALA, GAP43, CAPZB, DPYSL3, FSCN1, WASL, RAB5A, ARF6
BP	actin crosslink formation (GO:0051764)	4/9	0.00282283	0.0458755	5.98176	35.113	EPS8, DPYSL3, FLNA, PLS3
BP	positive regulation of epithelial cell migration (GO:0010634)	13/74	0.0029321	0.0469045	2.36441	13.7893	NRP1, SPARC, FGF1, THBS1, HIF1A, RTN4, RHOB, GLIPR2, ABL1, ADAM9, ITGB1BP1, CALR, AAMP
BP	neutrophil degranulation (GO:0043312)	98/479	1.48e-20	7.56e-17	2.75361	125.727	CYFIP1, LGALS3, PSMD2, LAMP2, COTL1, SIRPA, ACAA1, B2M, GOLGA7, IST1, ACLY, RAB31, CSNK2B, VCL, FTL, VCP, PSMD13, UBR4, IQGAP1, GNS, C3, SDCBP, NCSTN, CYB5R3, RAP1A, DPP7, PSAP, NEU1, MLEC, RAB6A, ATP6V1D, S100A11, AP1M1, VAT1, CTSA, HSPA8, XRCC6, FUCA2, SURF4, ARPC5, EEF2, PRDX6, BST2, TOLLIP, CYSTM1, DEGS1, GPI, SERPINA3, PYGB, SLC44A2, FAF2, LPCAT1, SLC2A3, PYGL, GLIPR1, ITGAV, GUSB, CTSD, SPT…
BP	post-translational protein modification (GO:0043687)	70/357	4.68e-14	5.97e-11	2.63901	80.9989	APP, CSF1, PRKCSH, TNC, KEAP1, LAMC1, PRSS23, CYR61, PSMD8, LGALS1, CDH2, PSMD2, TIMP1, RAB8A, FBXW5, APLP2, IGFBP3, SHISA5, SUMF2, LRRC41, CKAP4, DDB1, PSMA6, PTP4A2, PSMA3, PSME3, PSME1, SPARCL1, PSME2, FAM20C, SCG2, RAB1A, EPAS1, PSMD13, SDC2, RAB1B, HIF1A, FSTL1, LTBP1, TGOLN2, C3, SOCS3, ARSJ, SPP1, IGFBP7, FEM1C, PSMF1, DCAF13, GOLM1, LAMB2, ZBTB16, FUCA2, TMEM132A, FN1, LAMB1, FBXO32, PSMB…
BP	cytokine-mediated signaling pathway (GO:0019221)	95/633	2.98e-11	3.04e-08	2.01991	48.9552	ITGB1, IFITM3, ARF1, CDKN1A, CSF1, ILK, IRS2, ADAR, IL1RAP, CRKL, ICAM1, PSMD8, MT2A, MYC, PSMD2, PIM1, TIMP1, JUNB, B2M, TRIM22, ANXA1, ANXA2, TNFRSF12A, BGN, HLA-B, TALDO1, HLA-C, FOS, HLA-A, OSMR, TNFRSF1A, HLA-E, PSMA6, PSMA3, TXLNA, PSME3, TCP1, CSNK2B, CANX, PSME1, FSCN1, PSME2, IL6ST, SQSTM1, CRK, TNFRSF21, CD44, IRF9, LAMA5, SP100, RALA, CAMK2D, CEBPD, SHC1, PSMD13, IFI6, FOXO3, ADIPOR1, …
BP	Golgi vesicle transport (GO:0048193)	53/271	6.3e-11	5.36e-08	2.63219	61.8262	ARF3, ARF1, MCFD2, PGAP1, KDELR1, PROS1, USE1, CAPZB, TMED7, SPTAN1, TMED5, RAB8A, TMED4, SCYL1, TMED9, COG4, NRBP1, ARFGAP2, TAPBP, DYNC1LI2, RER1, PREB, NAPA, GRIA1, COPB2, RAB1A, COPA, TMED10, SAR1B, DCTN1, RAB1B, KLC1, LMAN1, CUX1, LMAN2, CD59, RAB6A, YKT6, SPTBN1, VTI1B, BCAP31, DYNC1H1, TRAPPC3, SURF4, TRAPPC5, ARCN1, GOLPH3, TMEM115, CAPZA1, RAB13, COPG1, ACTR10, COPE
BP	ER to Golgi vesicle-mediated transport (GO:0006888)	40/180	2.71e-10	1.98e-07	2.99088	65.8807	GRIA1, NAPA, COPB2, RAB1A, COPA, MCFD2, PGAP1, TMED10, KDELR1, SAR1B, DCTN1, PROS1, RAB1B, LMAN1, CAPZB, LMAN2, CD59, TMED7, SPTAN1, YKT6, SPTBN1, TMED5, VTI1B, TMED4, BCAP31, TRAPPC3, DYNC1H1, TMED9, COG4, TRAPPC5, NRBP1, ARFGAP2, ARCN1, DYNC1LI2, TMEM115, CAPZA1, PREB, COPG1, ACTR10, COPE
BP	cellular protein metabolic process (GO:0044267)	76/484	3.66e-10	2.07e-07	2.11339	45.922	APP, CSF1, PRKCSH, PROS1, ARAF, TNC, PLOD1, LAMC1, PRSS23, CYR61, MRPL4, PCMT1, RPL7A, LGALS1, CDH2, TIMP1, B2M, RPS9, WARS, IGFBP3, APLP2, IGFBP2, SHISA5, SARS, RPL13A, MRPS18A, MRPS2, CKAP4, BACE1, CDC34, LOX, SPARCL1, FAM20C, SCG2, STOML2, RPN2, MRPL18, HM13, SDC2, FSTL1, LTBP1, GSPT1, C3, APH1A, TGOLN2, NCSTN, SPP1, ABL1, IGFBP7, RIPK1, HARS, RPL18, UBL4A, DARS, GSN, UBE2I, USP9X, GOLM1, LAMB…
BP	retrograde vesicle-mediated transport, Golgi to ER (GO:0006890)	25/80	3.27e-10	2.09e-07	4.20592	91.8555	ARF3, NAPA, RAB1A, COPB2, COPA, TMED10, KDELR1, RAB1B, KLC1, USE1, LMAN2, TMED7, RAB6A, SCYL1, TMED9, COG4, SURF4, TAPBP, ARFGAP2, ARCN1, GOLPH3, RER1, TMEM115, COPG1, COPE
BP	cellular protein modification process (GO:0006464)	128/1001	7.05e-10	3.6e-07	1.72102	36.2667	APP, PGAP1, CSF1, ARAF, TNC, KEAP1, PLOD1, PSMD8, PPP1CB, TBK1, LGALS1, CDH2, PPP2R1A, PSMD2, PIM1, MAP2K1, FBXW5, CSNK2A1, IGFBP3, APLP2, DAPK3, SHISA5, CSNK1D, CSNK1E, NRBP1, ILF3, CDC34, LOX, PSME3, PSME1, SPARCL1, PSME2, SCG2, RPN2, EPAS1, PSMD13, SDC2, HIF1A, LTBP1, C3, TGOLN2, SOCS3, IRAK1, MAN2A1, ARSJ, ABL1, IGFBP7, PSMF1, UBE2I, ZBTB16, NEK6, FUCA2, TMEM132A, FN1, FBXO32, COPS6, TMEM115,…
BP	ubiquitin-dependent protein catabolic process (GO:0006511)	59/341	8.49e-10	3.94e-07	2.32867	48.638	RNF11, UBXN1, PPP1R11, TGFB1I1, UBE3A, PSMD8, TRIM9, UCHL1, PSMD2, RNF19A, FBXW5, TRPC4AP, SIRT2, RNF40, DDB1, PSMA6, PSMA3, CDC34, PSME3, PSME1, KCTD13, PSME2, ANAPC5, SQSTM1, VCP, TSG101, PSMD13, VPS4A, UBR4, RNF4, PCNP, BAG6, SHARPIN, RNF216, OS9, UBR5, PSMF1, UBE2H, UBE2I, UBE2B, RNF24, ADRM1, SYVN1, HUWE1, UBE2A, PSMB8, PSMB9, NSFL1C, PSMC5, PINK1, PSMC3, TOLLIP, RLIM, MDM2, CTNNB1, RNF181, …
BP	regulation of mRNA stability (GO:0043488)	31/128	3.05e-09	1.2e-06	3.25959	63.9166	PSMD13, YWHAB, HNRNPU, ZFP36L2, TBRG4, PSMD8, ZFP36, LARP1, XPO1, PCBP4, PSMD2, PSMF1, HSPA8, YTHDF3, CIRBP, PUM1, PSMB8, PSMB9, PSMA6, PSMA3, PSMC5, PSMC3, PSME3, APEX1, PSME1, HNRNPD, PSME2, PABPC1, VIM, EIF4G1, HSPA1A
BP	protein complex assembly (GO:0006461)	39/189	4.32e-09	1.57e-06	2.77724	53.4916	GRIA1, NAPA, RAB1A, MCFD2, STOML2, CAMK2D, TMED10, KHDRBS3, AHNAK, SAR1B, RAB1B, MLC1, NOL3, TANK, LMAN1, TRIM28, IRAK1, MYC, RIPK1, CD59, TRAPPC3, SEC13, TLE1, DBNL, BAD, TRAPPC5, FN1, CSNK1D, ANO6, SMARCA4, TNFRSF1A, BCL9, PFKL, CTNNB1, PREB, ITGB1BP1, CRK, PFKM, FERMT2
BP	antigen processing and presentation of exogenous peptide antigen via MHC class I (GO:0042590)	23/78	5.87e-09	1.87e-06	3.96866	75.2226	PSMD13, HLA-B, TAP1, HLA-C, HLA-A, PSMB8, TAPBP, HLA-E, PSMB9, PSMD8, PSMA6, PSMA3, PSMC5, PSMC3, PSMD2, PSME3, PSME1, PSME2, ITGAV, PSMF1, CALR, B2M, VAMP3
BP	platelet degranulation (GO:0002576)	30/124	5.6e-09	1.9e-06	3.2562	61.8698	LGALS3BP, APP, SERPINA3, SPARC, WDR1, PROS1, SERPINE1, ENDOD1, CLU, THBS1, LAMP2, PSAP, TIMP3, FLNA, FAM3C, TIMP1, VTI1B, CHID1, APLP2, ACTN1, ANXA5, FN1, ACTN4, TUBA4A, SERPING1, TAGLN2, MAGED2, TLN1, ALDOA, VCL
BP	proteasome-mediated ubiquitin-dependent protein catabolic process (GO:0043161)	51/291	7.55e-09	2.27e-06	2.35879	44.1132	RNF11, UBXN1, FAF2, UBE3A, AUP1, PSMD8, TRIM9, UCHL1, PSMD2, FBXW5, SIRT2, DDB1, PSMA6, PSMA3, CDC34, PSME3, PSME1, KCTD13, PSME2, ANAPC5, MAN1B1, VCP, PSMD13, RNF4, PCNP, BAG6, SHARPIN, RNF216, OS9, PSMF1, UBQLN2, UBE2B, HSPA5, RNF24, SGTA, TMUB1, SYVN1, UBE2A, MARCH6, PSMB8, PSMB9, NSFL1C, PSMC5, PSMC3, JKAMP, RLIM, MDM2, CTNNB1, RNF181, STUB1, RNF187
BP	regulated exocytosis (GO:0045055)	33/148	8.9e-09	2.52e-06	3.00098	55.6285	LGALS3BP, APP, SERPINA3, SPARC, TMED10, WDR1, PROS1, SERPINE1, ENDOD1, CLU, THBS1, LAMP2, PSAP, TIMP3, SDF4, FLNA, FAM3C, TIMP1, VTI1B, CHID1, APLP2, ACTN1, ANXA5, FN1, ACTN4, TUBA4A, RAB31, SERPING1, TAGLN2, MAGED2, TLN1, ALDOA, VCL
BP	cellular response to hypoxia (GO:0071456)	30/132	2.63e-08	7.05e-06	3.05885	53.3921	EPAS1, PSMD13, HILPDA, HIGD1A, HIF1A, PSMD8, MYC, PSMD2, LMNA, PGK1, PSMF1, EGLN1, BNIP3L, EGLN3, BAD, SIRT2, PSMB8, PSMB9, PSMA6, PSMA3, PINK1, PSMC5, TBL2, PSMC3, PSME3, PSME1, MDM2, PSME2, STUB1, P4HB
BP	positive regulation of I-kappaB kinase/NF-kappaB signaling (GO:0043123)	34/163	3.15e-08	8.04e-06	2.80739	48.4925	ANKRD17, APP, SLC35B2, SLC44A2, LPAR1, ATP2C1, CXXC5, LITAF, RELA, MTDH, GJA1, TBK1, LGALS1, SHARPIN, IRAK1, DDRGK1, S100A13, FLNA, RIPK1, TRIM22, WLS, TMED4, NDFIP1, NEK6, SHISA5, CFLAR, RHOC, TNFRSF1A, BST2, FKBP1A, GPRC5B, PINK1, EEF1D, TMEM9B
BP	regulation of I-kappaB kinase/NF-kappaB signaling (GO:0043122)	39/204	3.95e-08	9.61e-06	2.57303	43.8596	ANKRD17, SLC35B2, SLC44A2, LPAR1, ATP2C1, CXXC5, LITAF, TANK, RELA, MTDH, GJA1, TBK1, LGALS1, SHARPIN, IRAK1, S100A13, FLNA, RIPK1, TRIM22, WLS, TMED4, NDFIP1, TLE1, STAT1, RIOK3, NEK6, SHISA5, CFLAR, RHOC, TNFRSF1A, BST2, FKBP1A, NFKBIA, PER1, GPRC5B, PINK1, EEF1D, SQSTM1, TMEM9B
BP	regulation of apoptotic process (GO:0042981)	103/815	6.41e-08	1.49e-05	1.70095	28.1722	MTCH1, STEAP3, TRIO, ARL6IP1, ARAF, CLU, LGALS1, MYC, ARHGDIA, PIM1, ARL6IP5, BNIP3L, MAP2K1, MAP2K2, ACTN1, IGFBP3, DAPK3, ACTN4, CLIP3, BRMS1, IL6ST, SQSTM1, NOTCH2, VCP, ARHGEF26, SHC1, FOXO3, HIGD1A, RTN4, MTDH, APH1A, NCSTN, PRDX5, IRAK1, DDRGK1, BAG3, ABL1, RIPK1, MCL1, HSPA9, JUN, GADD45B, HSPA5, GADD45A, NFKBIA, HNRNPK, BCL6, PPT1, CALR, BCL2L1, FGFR1, ITGB1, DDR1, RBM25, CTSB, ANXA1, TNF…
BP	regulation of proteasomal ubiquitin-dependent protein catabolic process (GO:0032434)	23/88	7.18e-08	1.59e-05	3.51768	57.8639	VCP, UBXN1, RNF180, ARAF, KEAP1, RAD23A, CSNK1D, CSNK1E, CLU, HSPBP1, SIRT2, BAG6, SDCBP, DDRGK1, RNF19A, GIPC1, GNA12, MDM2, STUB1, TRIB1, OGT, HSPA1B, HSPA1A
BP	IRE1-mediated unfolded protein response (GO:0036498)	18/57	8.14e-08	1.73e-05	4.25019	69.3815	KLHDC3, ACADVL, HSPA5, SHC1, DCTN1, SYVN1, ADD1, SEC61A1, CTDSP2, ASNA1, LMNA, SSR1, PREB, HDGF, TPP1, TLN1, EXTL3, SEC63
BP	positive regulation of cellular process (GO:0048522)	73/519	9.2e-08	1.88e-05	1.89307	30.6698	RNF10, CSF1, NUMA1, CD81, HILPDA, IRS2, FGF1, CTGF, CRKL, CAPNS1, MYC, NAMPT, FLOT1, ITGAV, TIMP1, JUNB, SAP30BP, RPS9, CSNK2A1, PRMT1, RAD23A, DICER1, ACTN4, OSMR, SIRT2, ACLY, RRAGA, ITGB1BP1, STAMBP, CD47, IL6ST, EZR, HBEGF, ANKRD17, LRP1, SHC1, AGPAT1, THBS1, RELA, TSPAN31, TBRG4, EFNB2, SDCBP, BCLAF1, SERTAD1, DDRGK1, LMNA, PDPN, HSF1, SSR1, FLNA, WWTR1, JUN, CHTOP, CAV1, RDX, FN1, MSN, UBE2…
BP	positive regulation of proteasomal ubiquitin-dependent protein catabolic process (GO:0032436)	20/70	1.02e-07	2.01e-05	3.84541	61.8927	BCAP31, VCP, RNF180, CAV1, SGTA, KEAP1, RAD23A, CSNK1D, CSNK1E, CLU, HSPBP1, SIRT2, DDRGK1, RNF19A, MDM2, STUB1, TRIB1, HSPA1B, UBQLN2, HSPA1A
BP	positive regulation of Wnt signaling pathway (GO:0030177)	30/140	1.07e-07	2.02e-05	2.88406	46.2908	MACF1, VCP, PSMD13, ILK, PSMD8, PSMD2, UBR5, SPIN1, PSMF1, WLS, CSNK2A1, CAV1, DAPK3, ATP6AP2, CSNK1D, CSNK1E, PSMB8, SMARCA4, PSMB9, SULF2, PSMA6, GPRC5B, PSMA3, PSMC5, PSMC3, PSME3, PSME1, PSME2, PIN1, RNF220
BP	proteasomal protein catabolic process (GO:0010498)	42/237	1.13e-07	2.07e-05	2.38513	38.1417	VCP, RNF11, UBXN1, PSMD13, KEAP1, UBE3A, RNF4, PSMD8, PCNP, BAG6, TRIM9, UCHL1, SHARPIN, RNF216, PSMD2, PSMF1, FBXW5, UBE2B, RNF24, SYVN1, UBE2A, MARCH6, SIRT2, PSMB8, PSMB9, DDB1, PSMA6, NSFL1C, PSMA3, PSMC5, CDC34, PSMC3, PSME3, PSME1, KCTD13, RLIM, PSME2, CTNNB1, RNF181, ANAPC5, STUB1, RNF187
BP	regulation of transcription from RNA polymerase II promoter in response to stress (GO:0043618)	23/93	2.15e-07	3.78e-05	3.32856	51.1038	EGLN1, EGLN3, PSMD13, EPAS1, HIGD1A, HIF1A, PSMB8, PSMB9, PSMD8, PSMA6, DNAJB1, PSMA3, PSMC5, PSMC3, BAG3, PSMD2, PSME3, HSF1, PSME1, PSME2, PSMF1, ATF3, HSPA1A
BP	negative regulation of extrinsic apoptotic signaling pathway (GO:2001237)	20/76	4.48e-07	7.37e-05	3.54183	51.7782	GPX1, SERPINE1, IFI6, CFLAR, NOL3, TANK, THBS1, RELA, ICAM1, LGALS3, PSME3, PEA15, TMBIM1, ITGAV, RIPK1, SCG2, HSPA1B, MCL1, HSPA1A, BCL2L1
BP	regulation of cell proliferation (GO:0042127)	92/740	6.82e-07	0.000109	1.67327	23.7572	APP, CDKN1A, SMARCB1, CSF1, CD81, TGFB1I1, HILPDA, IRS2, FGF1, CRKL, CAPNS1, MYC, NAMPT, WDR6, SPEG, ITGAV, TIMP1, JUNB, RPS9, MAP2K1, WARS, CSNK2A1, PRMT1, IGFBP3, EMP3, OSMR, SIRT2, TNFRSF1A, HGS, CSNK2B, ITGB1BP1, STAMBP, CD47, IL6ST, SGK1, TNFRSF21, HBEGF, SHC1, THBS1, RELA, TSPAN31, TBRG4, EFNB2, TBRG1, SDCBP, SERTAD1, DDRGK1, CAMK2N1, TMEM127, LMNA, PDPN, HSF1, ABL1, SMYD2, SSR1, IGFBP7, FY…
BP	vesicle-mediated transport (GO:0016192)	59/410	7.31e-07	0.000113	1.93678	27.3631	APP, MLC1, SNX10, WASL, DPYSL2, CHMP1A, DENND5A, TRIM27, PLEKHJ1, AGFG1, RALBP1, ANXA2, APLP2, ARAP2, ZFYVE21, CSNK1D, CSNK1E, ARFGAP2, RHOB, ARL4C, RHOJ, PLIN3, KXD1, CHMP4A, VAMP5, SFT2D1, VAMP3, ARF6, NAPA, LRPAP1, RAB1A, STX12, TMED10, LRP1, DCTN1, VPS4A, RHOBTB3, ASAP3, CYTH2, CUX1, VPS52, RAB6A, TBC1D17, YKT6, VTI1B, S100A10, SNX6, SPAG9, HSPA8, ARFGEF2, SORT1, VTA1, M6PR, RAB10, EHD2, SYT1…
BP	protein transport (GO:0015031)	50/326	7.72e-07	0.000116	2.06426	29.0538	STEAP3, KDELR1, CLU, LAMP2, TMED7, GOLGA7, TMED5, RAB8A, WLS, TMED4, YWHAH, ARRDC4, TMED9, SEC13, ATP6AP1, RUFY1, CLIP3, RAB31, ERP29, ATP6V1B2, MYH9, ITGB1BP1, NAPA, MACF1, STX12, COPB2, RAB1A, COPA, TBC1D9B, TMED10, LRP1, RAB1B, RAP1A, SNX27, ATP6V0E2, RAB6A, TBC1D17, ATP6V1D, SPTBN1, SNX6, CTSA, BBS2, AP3D1, ARCN1, RAB10, GOLPH3, SNX17, RAB13, PPT1, RAB5A
BP	regulation of primary metabolic process (GO:0080090)	28/139	1.06e-06	0.000155	2.71116	37.2925	SERPINA3, SMARCD3, HDAC3, LRP1, PSMD13, IRS2, ADIPOR1, OAZ2, CTGF, PSMD8, GLIPR1, PSMD2, PSAP, PSMF1, ABCA1, H2AFY, AZIN1, PSMB8, PSMB9, PSMA6, PSMA3, PSMC5, PSMC3, PSME3, PSME1, PSME2, RGL1, TNFRSF21
BP	Ras protein signal transduction (GO:0007265)	38/223	1.23e-06	0.000174	2.29345	31.2112	CYFIP1, NCKAP1, RAB1A, CDKN1A, GDI1, SHC1, RAB1B, RHOBTB3, BRK1, ARHGAP5, RND3, CRKL, EPS8, RAP1A, TRIM28, RRAS, PDPN, G3BP1, GNA12, RAB6A, RALGDS, RAB8A, JUN, DBNL, CDKN2A, ARHGAP29, RHOC, RHOB, RAB10, COL1A2, RAB31, RHOJ, GNB1, RAB13, ARHGEF3, CDC42EP1, GRB2, RAB5A
BP	MAPK cascade (GO:0000165)	44/278	1.49e-06	0.000205	2.13019	28.586	CAMK2D, PSMD13, SHC1, YWHAB, ARAF, ILK, IRS2, FGF1, ZFP36L2, PSMD8, ZFP36, MYC, PSMD2, PEA15, HSF1, CCL2, MAPK1, ITGAV, NCAM1, FYN, PSMF1, MAP4K5, SPTAN1, MARK3, SPTBN1, MAP2K1, MAP2K2, DUSP6, PSMB8, PSMB9, PSMA6, PSMA3, PSMC5, PSMC3, PTPRA, PSME3, PSME1, PSME2, GRB2, CCM2, SCG2, MET, HBEGF, FGFR1
BP	negative regulation of cellular process (GO:0048523)	70/534	2.35e-06	0.000307	1.76428	22.8697	APP, CDKN1A, SMARCB1, TGFB1I1, FHL1, TXNDC12, CLU, CYR61, CTGF, GJA1, PPP2R1A, MYC, ARHGDIA, CHMP1A, WDR6, SPEG, BNIP3L, MAP2K1, WARS, IGFBP3, ACTN1, EMP3, SIRT2, RHOB, PSRC1, HGS, CSNK2B, MYH9, ITGB1BP1, TNFRSF21, VAMP3, LRPAP1, SP100, RTN4, SNX3, TBRG1, CCDC85B, CAMK2N1, TMEM127, LMNA, PDPN, SMYD2, IGFBP7, S100A11, PLXNA4, CD164, CDKN2B, CDKN2C, CDKN2A, BAD, CAV1, HMGA1, SOD2, DCBLD2, SMARCA4, …
BP	positive regulation of cellular protein metabolic process (GO:0032270)	21/91	2.41e-06	0.000308	3.10591	40.175	YTHDF1, CSF1, YTHDF3, IST1, BAD, NR1H2, RDX, CIRBP, MSN, PTTG1IP, EEF2, THBS1, NFKBIA, ASPH, EIF6, HNRNPD, VIM, EZR, AURKAIP1, OGT, EIF4G1
BP	regulation of cellular amino acid metabolic process (GO:0006521)	15/51	2.68e-06	0.000325	3.95851	50.7921	PSMD13, OAZ2, AZIN1, PSMB8, PSMB9, PSMD8, PSMA6, PSMA3, PSMC5, PSMC3, PSMD2, PSME3, PSME1, PSME2, PSMF1
BP	regulation of cellular amine metabolic process (GO:0033238)	15/51	2.68e-06	0.000333	3.95851	50.7921	PSMD13, OAZ2, AZIN1, PSMB8, PSMB9, PSMD8, PSMA6, PSMA3, PSMC5, PSMC3, PSMD2, PSME3, PSME1, PSME2, PSMF1
BP	regulation of transcription from RNA polymerase II promoter in response to hypoxia (GO:0061418)	19/78	3.06e-06	0.000363	3.27846	41.6254	EGLN1, EGLN3, PSMD13, EPAS1, HIGD1A, HIF1A, SIRT2, PSMB8, PSMB9, PSMD8, PSMA6, PSMA3, PSMC5, PSMC3, PSMD2, PSME3, PSME1, PSME2, PSMF1
BP	integrin-mediated signaling pathway (GO:0007229)	16/58	3.19e-06	0.00037	3.71281	46.9849	ITGB1, NRP1, LAMA5, DST, ILK, NEDD9, THY1, ABL1, ZYX, MYH9, ADAM9, ITGAV, ITGB1BP1, CCM2, CD47, FERMT2
BP	NIK/NF-kappaB signaling (GO:0038061)	19/80	4.58e-06	0.000508	3.1965	39.2956	PSMD13, TANK, RELA, PSMB8, PSMB9, PSMD8, PSMA6, PSMA3, PSMC5, IRAK1, PSMC3, PSMD2, PSME3, PSME1, CHI3L1, PSME2, PSMF1, COPS8, UBE2M
BP	modification-dependent protein catabolic process (GO:0019941)	27/141	4.53e-06	0.000513	2.57725	31.7145	RNF11, PPP1R11, PSMD13, UBR4, BAG6, OS9, UBR5, LONP1, PSMF1, UBL4A, UBE2H, UBE2I, UBE2B, ADRM1, SYVN1, UBE2A, TRPC4AP, RNF40, DDB1, PINK1, CDC34, TOLLIP, MDM2, RLIM, UBA1, STUB1, SQSTM1
BP	positive regulation of intracellular signal transduction (GO:1902533)	63/479	6.67e-06	0.000681	1.77018	21.0961	ITGB1, DDR1, APP, SLC35B2, SLC44A2, ILK, IRS2, FGF1, LITAF, GJA1, TBK1, LGALS1, TRIM22, WLS, TMED4, SEC13, GPR37, SHISA5, ACTN4, RHOC, TNFRSF1A, GPRC5B, RRAGA, EEF1D, CHI3L1, ITGB1BP1, MET, HBEGF, ANKRD17, HDAC3, SHC1, LPAR1, CXXC5, ATP2C1, THBS1, RELA, RTN4, MTDH, BCLAF1, SHARPIN, IRAK1, S100A13, FLNA, FYN, RIPK1, BCAP31, FIS1, NDFIP1, BAD, NEK6, CAV1, CFLAR, PUM1, BST2, FKBP1A, PINK1, GOLPH3, S…
BP	regulation of cellular ketone metabolic process (GO:0010565)	16/61	6.54e-06	0.000682	3.53022	42.1397	PSMD13, CAV1, OAZ2, AZIN1, PSMB8, PSMB9, PSMD8, PSMA6, PSMA3, PSMC5, PSMC3, PSMD2, PSME3, PSME1, PSME2, PSMF1
BP	vesicle budding from membrane (GO:0006900)	7/12	7e-06	0.0007	7.85105	93.1918	SNX3, GOLPH3, ANXA2, VPS4A, CHMP4A, WASL, S100A10
BP	regulation of translation (GO:0006417)	35/213	7.36e-06	0.000722	2.21156	26.1389	APP, CYFIP1, POM121, NUP188, FOXO3, THBS1, SYNCRIP, LARP1, POM121C, EIF4H, POLR2E, UPF1, EIF2B4, TSFM, YTHDF1, YTHDF3, NCBP2, DAPK3, CIRBP, RPL13A, PUM1, EEF2, ILF3, EIF5, CNOT7, EIF6, NCL, CAPRIN1, HNRNPD, ETF1, CALR, VIM, EIF4G2, EIF4G1, EIF3B
BP	positive regulation of canonical Wnt signaling pathway (GO:0090263)	23/113	7.91e-06	0.000762	2.73943	32.1808	VCP, PSMD13, CAV1, DAPK3, ILK, CSNK1D, PSMB8, PSMB9, PSMD8, PSMA6, GPRC5B, PSMA3, PSMC5, PSMC3, PSMD2, PSME3, UBR5, PSME1, PSME2, PIN1, PSMF1, WLS, RNF220
BP	cellular response to cytokine stimulus (GO:0071345)	60/456	1.08e-05	0.00102475	1.77091	20.2449	ITGB1, CDKN1A, CSF1, HNRNPU, MT1X, IL1RAP, CRKL, ICAM1, SYNCRIP, ZFP36, MT2A, TBK1, SMPD4, MYC, DPYSL3, PIM1, TIMP1, JUNB, UPF1, ANXA1, DAPK3, BGN, RPL13A, FOS, OSMR, TNFRSF1A, TXLNA, CDC34, FSCN1, CHI3L1, IL6ST, CRK, TNFRSF21, LAMA5, CEBPD, SHC1, GBA, FOXO3, HIF1A, TANK, RELA, ZFP36L2, SOCS3, IRAK1, CCL2, FYN, RIPK1, MCL1, HSPA8, STAT1, STAT3, FN1, PTPN12, COL1A2, BCL6, CLCF1, GRB2, PLP2, VIM, B…
BP	ubiquitin-dependent ERAD pathway (GO:0030433)	15/58	1.52e-05	0.00141293	3.48076	38.6098	VCP, HSPA5, FAF2, SGTA, TMUB1, SYVN1, AUP1, MARCH6, BAG6, PSMC5, OS9, PSMC3, JKAMP, MAN1B1, UBQLN2
BP	regulation of extrinsic apoptotic signaling pathway via death domain receptors (GO:1902041)	12/39	1.6e-05	0.00143284	4.14122	45.7299	LGALS3, SP100, GPX1, SERPINE1, PEA15, TMBIM1, RIPK1, CFLAR, THBS1, TANK, ICAM1, BCL2L1
BP	negative regulation of apoptotic signaling pathway (GO:2001234)	16/65	1.58e-05	0.00143553	3.31297	36.6364	GPX1, CFLAR, NOC2L, NOL3, CLU, THBS1, RELA, LGALS3, PINK1, PSME3, ITGAV, RIPK1, SCG2, MCL1, HSPA1A, BCL2L1
BP	regulation of autophagy (GO:0010506)	33/203	1.67e-05	0.00146816	2.18791	24.0689	GBA, MTDH, UCHL1, CAPNS1, IFI16, PSAP, ABL1, WDR6, ATP6V0E2, ATP6V1D, TRIM22, RAB8A, SNX6, MCL1, UBQLN2, CTSA, PRKAB2, FZD5, BAD, DAPK3, ATG13, SIRT2, GFAP, TMEM59, RRAGA, PINK1, ULK3, EXOC4, ATP6V1B2, LAMTOR1, MET, EIF4G2, EIF4G1
BP	protein stabilization (GO:0050821)	27/152	1.91e-05	0.00162304	2.39073	25.9794	STX12, CDKN1A, CLU, RTN4, BAG6, TBRG1, LAMP2, FLOT1, FLOT2, FLNA, CCT7, GOLGA7, CCT4, CCT3, UBE2B, SYVN1, ATP1B3, EFNA1, PINK1, CDC37, TCP1, PIN1, CALR, CRYAB, HSPA1B, PFN2, HSPA1A
BP	positive regulation of proteasomal protein catabolic process (GO:1901800)	17/73	1.9e-05	0.00164084	3.13428	34.0777	VCP, RNF180, KEAP1, RAD23A, CSNK1D, CSNK1E, CLU, HSPBP1, SIRT2, BAG6, DDRGK1, RNF19A, MDM2, STUB1, TRIB1, HSPA1B, HSPA1A
BP	cellular response to ionizing radiation (GO:0071479)	13/46	1.99e-05	0.00166723	3.80362	41.1677	CDKN1A, XRCC6, GADD45A, NUCKS1, TANK, RHOB, IFI16, EEF1D, HSF1, MDM2, TNKS1BP1, GRB2, CRYAB
BP	mRNA metabolic process (GO:0016071)	20/97	2.49e-05	0.00204655	2.77504	29.4211	SF3B2, CPSF6, NCBP2, AKAP8L, HNRNPR, SUPT5H, ZFP36L2, TBRG4, EFTUD2, PTBP1, ZFP36, ALKBH5, SNRNP70, HSF1, DHX15, SRSF5, AURKAIP1, HSPA1B, SNRPB, HSPA1A
BP	regulation of cellular metabolic process (GO:0031323)	12/41	2.81e-05	0.00211056	3.9392	41.2785	ACLY, ARF1, PINK1, EIF6, NPC2, STK17A, GBA, FLOT1, PDK3, STUB1, LAMTOR1, AGPAT1
BP	response to cytokine (GO:0034097)	25/138	2.72e-05	0.00213368	2.43822	25.6332	IFITM3, SP100, ADAR, RELA, TBK1, IRAK1, DPYSL3, TIMP3, RIPK1, TIMP1, JUNB, MCL1, JUN, STAT1, STAT3, PTPN12, OSMR, DDOST, AES, BST2, PLSCR1, ADAM9, CHI3L1, IL6ST, BCL2L1
BP	membrane raft organization (GO:0031579)	5/10	2.69e-05	0.00214824	8.07537	84.9675	ANXA2, PPT1, FLOT1, MYADM, FLOT2, S100A10
BP	protein alkylation (GO:0008213)	10/29	2.69e-05	0.00217586	4.64102	48.8457	PCMT1, HSPA8, VCP, PRMT2, PRMT1, ETF1, ETFB, EEF2, GSPT1, SNRPB
BP	positive regulation of microtubule polymerization (GO:0031116)	9/24	3.16e-05	0.00233662	5.04711	52.3008	CLIP1, PSRC1, NUMA1, DCTN1, ARL2, MAPRE1, MET, HSPA1B, HSPA1A
BP	endothelial cell development (GO:0001885)	8/19	3.28e-05	0.00238874	5.66693	58.5171	RAP1A, PDE4D, RDX, MYADM, MSN, EZR, MET, ICAM1
BP	tumor necrosis factor-mediated signaling pathway (GO:0033209)	23/123	3.34e-05	0.00240236	2.51671	25.9378	TNFRSF12A, PSMD13, STAT1, ILK, FOXO3, TANK, RELA, PSMB8, TNFRSF1A, PSMB9, PSMD8, NFKBIA, PSMA6, PSMA3, PSMC5, PSMC3, PSMD2, PSME3, PSME1, PSME2, RIPK1, PSMF1, TNFRSF21
BP	negative regulation of cell cycle G2/M phase transition (GO:1902750)	16/69	3.5e-05	0.00248396	3.12092	32.0169	H2AFY, PSMD13, FHL1, PSMB8, PSMB9, PSMD8, BABAM1, PSMA6, PSMA3, PSMC5, PSMC3, PSMD2, PSME3, PSME1, PSME2, PSMF1
BP	negative regulation of G2/M transition of mitotic cell cycle (GO:0010972)	15/62	3.59e-05	0.00251124	3.2562	33.3243	PSMD13, FHL1, VPS4A, PSMB8, PSMB9, PSMD8, PSMA6, PSMA3, PSMC5, PSMC3, PSMD2, PSME3, PSME1, PSME2, PSMF1
BP	positive regulation of cell proliferation (GO:0008284)	55/424	3.72e-05	0.00256203	1.74585	17.8085	CDKN1A, CSF1, CD81, HILPDA, HNRNPU, IRS2, LAMC1, FGF1, CYR61, CRKL, CAPNS1, MYC, NAMPT, PIM1, ITGAV, TIMP1, RPS9, CSNK2A1, PRMT1, OSMR, S100A6, ITGB1BP1, STAMBP, CD47, IL6ST, HBEGF, SHC1, THBS1, RELA, TSPAN31, TBRG4, EFNB2, SDCBP, SERTAD1, DDRGK1, HSF1, SSR1, WWTR1, CHTOP, STAT1, BAD, FN1, LAMB1, UBE2A, FOSL1, CNOT7, CDK4, CLCF1, DNAJA2, MDM2, CALR, NES, RNF187, EIF4G1, FGFR1
BP	regulation of receptor-mediated endocytosis (GO:0048259)	11/36	3.88e-05	0.00264086	4.11246	41.7692	LRPAP1, ARF1, HNRNPK, SERPINE1, FLOT1, PPT1, CLU, BICD1, B2M, SMAP1, ARF6
BP	interferon-gamma-mediated signaling pathway (GO:0060333)	16/70	4.23e-05	0.00284233	3.07633	30.9786	SP100, CAMK2D, STAT1, HLA-B, HLA-C, HLA-A, ICAM1, HLA-E, MT2A, NCAM1, GBP2, B2M, GBP1, TRIM22, IRF9, CD44
BP	glucose catabolic process to pyruvate (GO:0061718)	9/25	4.61e-05	0.00290556	4.84522	48.376	GPI, PFKL, PGK1, ENO2, ALDOA, PFKM, PGM2L1, PFKP, HK1
BP	glycolytic process through glucose-6-phosphate (GO:0061620)	9/25	4.61e-05	0.00294188	4.84522	48.376	GPI, PFKL, PGK1, ENO2, ALDOA, PFKM, PGM2L1, PFKP, HK1
BP	regulation of spindle assembly (GO:0090169)	9/25	4.61e-05	0.00297912	4.84522	48.376	DYNC1H1, NUMA1, CHMP1A, HNRNPU, PMEPA1, RNF4, SMC1A, HSPA1B, HSPA1A
BP	cellular protein localization (GO:0034613)	45/327	4.5e-05	0.00298411	1.85215	18.5367	NAPA, STX12, COPB2, RAB1A, COPA, TBC1D9B, TMED10, KDELR1, RAB1B, BICD1, SNX27, FLNA, TMED7, RAB6A, TBC1D17, TMED5, RAB8A, WLS, SNX6, TMED4, YWHAH, CTSA, BBS2, TMED9, SEC13, ATG9A, AP3D1, ATG13, SEPT2, ARCN1, RAB10, RRAGA, RAB31, SNX17, HGS, RAB13, ERP29, CTNNB1, CPE, LAMTOR1, EZR, RAB5A, FERMT2, VCL, ARF6
BP	canonical glycolysis (GO:0061621)	9/25	4.61e-05	0.00301731	4.84522	48.376	GPI, PFKL, PGK1, ENO2, ALDOA, PFKM, PGM2L1, PFKP, HK1
BP	negative regulation of mitotic cell cycle phase transition (GO:1901991)	17/79	5.61e-05	0.00348858	2.89623	28.3516	CDKN1A, PRMT2, PSMD13, FHL1, ZFP36L2, PSMB8, PSMB9, PSMD8, PSMA6, PSMA3, PSMC5, PSMC3, PSMD2, PSME3, PSME1, PSME2, PSMF1
BP	interleukin-1-mediated signaling pathway (GO:0070498)	19/95	6.11e-05	0.00375566	2.69179	26.1191	PSMD13, IL1RAP, RELA, PSMB8, PSMB9, PSMD8, NFKBIA, PSMA6, PSMA3, PSMC5, IRAK1, PSMC3, PSMD2, PSME3, TOLLIP, PSME1, PSME2, PSMF1, SQSTM1
BP	mRNA processing (GO:0006397)	40/283	6.44e-05	0.00391246	1.90233	18.3581	SF3B2, AKAP8L, HNRNPU, HNRNPR, DDX41, TBRG4, EFTUD2, PNN, SYNCRIP, PTBP1, ALKBH5, PUF60, SNRNP70, PCBP1, DHX15, PAPOLA, POLR2E, RALY, SRRM2, HSPA8, CHTOP, CPSF6, FUS, NCBP2, PRPF40A, THOC2, SUPT5H, DDX39A, HNRNPK, PRPF6, HNRNPD, CD2BP2, PRPF31, HNRNPC, PABPC1, SRSF5, GEMIN7, AURKAIP1, SNRNP200, SNRPB
BP	endosomal transport (GO:0016197)	34/229	8.38e-05	0.00480409	1.99827	18.7583	TSG101, DCTN1, VPS4A, RHOBTB3, TGOLN2, SNX27, VPS52, DENND5A, TRIM27, RAB6A, TBC1D17, YKT6, VTI1B, SNX6, PLEKHJ1, ABCA1, SPAG9, SORT1, VTA1, M6PR, ZFYVE21, RHOB, ARL4C, RAB10, EHD2, SNX17, HGS, RAB13, CHMP4A, LAMTOR1, SQSTM1, RAB5A, VAMP3, ARF6
BP	regulation of Ras protein signal transduction (GO:0046578)	18/90	9.46e-05	0.00502607	2.69179	24.9431	NOTCH2, DENND4B, APLP2, MAPKAP1, RDX, SPRY4, ARAP2, ASAP3, ARFGAP2, EPS8, ARHGDIA, SPRY2, STAMBP, SQSTM1, OGT, SMAP1, AGFG1, ARF6
BP	regulation of protein localization to plasma membrane (GO:1903076)	15/67	9.39e-05	0.00509719	3.0132	27.9425	ITGB1, LRP1, ITGA3, VPS4A, CLIP3, TMEM59, KIF5B, TMBIM1, SQSTM1, GBP1, AP2M1, SPTBN1, ARF6, VTI1B, BCL2L1
BP	negative regulation of gene expression (GO:0010629)	72/618	9.35e-05	0.00512819	1.56803	14.5482	APP, ARHGAP35, PTBP1, SYNCRIP, ZFP36, HEY1, TRIM28, CHMP1A, FLOT2, TRIM27, DAXX, MAP2K1, TLE1, MAP2K2, PRMT2, H2AFY, DAPK3, ARID5A, RPL13A, ARID5B, PARP9, SIRT2, DKK3, AES, ILF3, BRMS1, NCL, ERP29, LANCL2, MYADM, NOTCH2, HDAC3, SHC1, HIF1A, RELA, ZFP36L2, BCLAF1, LARP1, IFI16, ZNF706, DDRGK1, CCDC85B, DEAF1, DMAP1, SNX6, HSPA8, ZNF263, JUN, XRCC6, NDFIP1, UBE2I, TIPARP, CDKN2A, NR1H2, ZBTB16, HMG…
BP	protein methylation (GO:0006479)	12/46	9.79e-05	0.00514997	3.51103	32.4126	PCMT1, HSPA8, PRMT5, VCP, PRMT2, PRMT1, ETF1, ETFB, RAB6A, EEF2, GSPT1, SNRPB
BP	intracellular protein transport (GO:0006886)	46/347	9.31e-05	0.00516272	1.78418	16.5609	NAPA, STX12, COPB2, RAB1A, POM121, COPA, TBC1D9B, TMED10, NUP188, KDELR1, PPP1R10, RAB1B, PTTG1IP, XPO1, POM121C, SNX27, LAMP2, HOMER3, TMED7, RAB6A, TBC1D17, TMED5, RAB8A, WLS, SNX6, TMED4, YWHAH, CTSA, TMED9, SEC13, STAT3, AP3D1, NUTF2, ARCN1, RAB10, MCM3AP, RAB31, BCL6, SNX17, CDC37, GIPC1, RAB13, ERP29, PREB, CALR, RAB5A
BP	RNA processing (GO:0006396)	30/193	9.26e-05	0.00519087	2.09206	19.4302	TSEN34, SF3B2, AKAP8L, HNRNPU, HNRNPR, NOL3, BICD1, EFTUD2, SYNCRIP, PTBP1, ALKBH5, PPP2R1A, SNRNP70, DHX15, IVNS1ABP, MBNL1, CPSF6, NCBP2, LSM1, DICER1, SUPT5H, HNRNPK, PRPF6, HNRNPD, RBMS1, HNRNPC, SRSF5, AURKAIP1, TARDBP, SNRPB
BP	ephrin receptor signaling pathway (GO:0048013)	17/82	9.19e-05	0.00521124	2.79027	25.9348	ACTR3, ARPC1B, SDC2, ARPC4, WASL, ARPC5, APH1A, EFNB2, EFNA1, SDCBP, NCSTN, SIPA1L1, ARPC2, AP2S1, FYN, CRK, AP2M1
BP	regulation of G2/M transition of mitotic cell cycle (GO:0010389)	25/149	0.000101	0.00523323	2.25821	20.7876	PSMD13, DCTN1, FHL1, PSMD8, PPP2R1A, PSMD2, PSMF1, OFD1, DYNC1H1, TUBB, CSNK1D, CSNK1E, TUBB4B, TUBA4A, PSMB8, PSMB9, PSMA6, PSMA3, PSMC5, PSMC3, CDK4, PSME3, PSME1, PSME2, MAPRE1
BP	amyloid fibril formation (GO:1990000)	5/8	0.000104	0.0052609	8.41184	77.1359	FKBP1A, APP, GSN, MDM2, RIPK1
BP	positive regulation of peptidase activity (GO:0010952)	6/12	0.000104	0.00531074	6.72948	61.7122	PINK1, DDRGK1, PSME3, PSME1, PSME2, TANK
BP	tRNA aminoacylation (GO:0043039)	11/40	0.000113	0.00556027	3.70121	33.6266	CARS, NARS, YARS, DARS, WARS, VARS, SARS, HARS, IARS, FARSA, AARS
BP	regulation of endopeptidase activity (GO:0052548)	15/68	0.000112	0.00561777	2.96889	27.0003	SERPINA3, SERPINE2, SERPINE1, PSMB8, SERPINB6, PSMB9, PSMA3, PSME3, SPOCK2, PSME1, SERPINH1, TIMP3, SERPING1, PSME2, TIMP1
BP	regulation of early endosome to late endosome transport (GO:2000641)	7/17	0.000123	0.00599203	5.54192	49.8825	SNX3, MAP2K1, MAP2K2, RDX, MSN, MAPK1, EZR
BP	regulation of hematopoietic progenitor cell differentiation (GO:1901532)	16/77	0.000142	0.00679044	2.79666	24.77	PSMD13, LMO2, PSMB8, PSMB9, PSMD8, PSMA6, PSMA3, PSMC5, PSMC3, PSMD2, PSME3, PSME1, ABL1, PSME2, PDCD2, PSMF1
BP	ERAD pathway (GO:0036503)	16/77	0.000142	0.0068545	2.79666	24.77	VCP, HSPA5, FAF2, SGTA, TMUB1, SYVN1, AUP1, MARCH6, BAG6, PSMC5, OS9, PSMC3, JKAMP, MAN1B1, GET4, UBQLN2
BP	proteolysis involved in cellular protein catabolic process (GO:0051603)	18/93	0.000147	0.00694051	2.60496	22.9909	CTSA, UBL4A, VCP, HM13, VPS4A, MARCH6, PSMB8, PSMB9, DDB1, BAG6, PSMA6, PSMA3, CAPN2, LONP1, MDM2, STUB1, CTSB, LGMN
BP	regulation of mitotic spindle organization (GO:0060236)	10/35	0.000163	0.0075714	3.84541	33.5339	DYNC1H1, PSRC1, NUMA1, DCTN1, CHMP1A, HNRNPU, PMEPA1, SMC1A, HSPA1B, HSPA1A
BP	regulation of proteolysis involved in cellular protein catabolic process (GO:1903050)	8/23	0.000162	0.00760653	4.68137	40.8449	EFNA1, PINK1, GPX1, PSME3, GBA, PSME1, PSME2, UBE3A
BP	vesicle coating (GO:0006901)	14/63	0.000173	0.00775708	2.99088	25.9026	NAPA, GRIA1, RAB1A, TRAPPC3, MCFD2, SEC13, TMED10, SAR1B, RAB1B, TRAPPC5, CSNK1D, LMAN1, PREB, CD59
BP	vesicle targeting, rough ER to cis-Golgi (GO:0048207)	14/63	0.000173	0.00782572	2.99088	25.9026	NAPA, GRIA1, RAB1A, TRAPPC3, MCFD2, SEC13, TMED10, SAR1B, RAB1B, TRAPPC5, CSNK1D, LMAN1, PREB, CD59
BP	COPII vesicle coating (GO:0048208)	14/63	0.000173	0.0078956	2.99088	25.9026	NAPA, GRIA1, RAB1A, TRAPPC3, MCFD2, SEC13, TMED10, SAR1B, RAB1B, TRAPPC5, CSNK1D, LMAN1, PREB, CD59
BP	glycerolipid catabolic process (GO:0046503)	6/13	0.000181	0.00803685	6.21182	53.5234	ABHD12, SMPD4, ABHD2, GPCPD1, PRDX6, MGLL
BP	positive regulation of apoptotic process (GO:0043065)	41/307	0.000186	0.00818358	1.79745	15.4394	ITGB1, MTCH1, TRIO, ARHGEF26, FOXO3, APH1A, NCSTN, BCLAF1, PNMA1, MYC, ARL6IP5, ABL1, RIPK1, BCAP31, FIS1, BNIP3L, PRNP, JUN, GADD45B, TNFRSF12A, PRMT2, GADD45A, BAD, IGFBP3, ARHGEF17, DAPK3, ANO6, PNMA2, DUSP6, SIRT2, RHOB, AES, CLIP3, BRMS1, BCL6, STK17A, DLC1, ARHGEF3, CTNNB1, PDCD2, SQSTM1
BP	protein autoubiquitination (GO:0051865)	12/49	0.000189	0.00822341	3.29607	28.2677	RNF10, RNF11, UBE2B, MDM2, RNF181, UBE3A, STUB1, UBE2A, RNF4, TANK, RNF220, RNF187
BP	cellular response to decreased oxygen levels (GO:0036294)	14/64	0.000207	0.00886958	2.94415	24.9769	BNIP3L, EPAS1, BAD, HILPDA, HIF1A, SIRT2, PINK1, TBL2, MYC, LMNA, PGK1, MDM2, STUB1, P4HB
BP	regulation of cellular response to stress (GO:0080135)	19/104	0.000215	0.00914312	2.45885	20.7646	HSPA8, POM121, CAMK2D, NUP188, NEK6, HSPB8, DNAJB1, RSL1D1, PINK1, POM121C, BAG3, HSF1, ABL1, MAPK1, CRYAB, HSPA1B, MCL1, EIF4G1, HSPA1A
BP	negative regulation of protein metabolic process (GO:0051248)	11/43	0.000229	0.00921462	3.44299	28.8535	SNX3, PRNP, EIF2AK1, FLNA, FLOT2, PIN1, ITGAV, CLU, CRYAB, SIRT2, AZIN1
BP	regulation of stem cell differentiation (GO:2000736)	17/88	0.000228	0.00921679	2.60002	21.8091	PSMD13, LMO2, HNRNPU, ZFP36L2, PSMB8, PSMB9, PSMD8, PSMA6, PSMA3, PSMC5, PSMC3, PSMD2, PSME3, PSME1, ABL1, PSME2, PSMF1
BP	Wnt signaling pathway, planar cell polarity pathway (GO:0060071)	17/88	0.000228	0.00929052	2.60002	21.8091	FZD5, PSMD13, CELSR2, PSMB8, PSMB9, PSMD8, PSMA6, PSMA3, PSMC5, PSMC3, PSMD2, PSME3, PSME1, AP2S1, PSME2, PSMF1, AP2M1
BP	negative regulation of MAPK cascade (GO:0043409)	16/80	0.000227	0.00935393	2.69179	22.5821	DUSP1, CAV1, GBA, SPRY4, DUSP6, UCHL1, RGS2, CAMK2N1, MYC, DAG1, TIMP3, SPRY2, PIN1, ITGB1BP1, EZR, GBP1
BP	regulation of mitotic cell cycle phase transition (GO:1901990)	28/184	0.000225	0.00941094	2.0481	17.2029	PSMD13, DCTN1, ZFP36L2, PSMD8, PPP2R1A, PSMD2, PSMF1, OFD1, DYNC1H1, NEK6, TUBB, CSNK1D, CSNK1E, TUBB4B, TUBA4A, SIRT2, PSMB8, PSMB9, DDB1, PSMA6, PSMA3, PSMC5, PSMC3, PSME3, PSME1, PSME2, ANAPC5, MAPRE1
BP	regulation of protein serine/threonine kinase activity (GO:0071900)	16/80	0.000227	0.00942998	2.69179	22.5821	CDKN1A, MAP2K1, CDKN2B, MAP2K2, TSG101, CDKN2C, H2AFY, GADD45A, THY1, SERTAD1, HGS, CDC37, ABL1, CALM3, CAMK1, TRIB1
BP	cellular response to tumor necrosis factor (GO:0071356)	29/194	0.00024	0.00947868	2.0119	16.7722	PSMD13, GBA, ILK, FOXO3, TANK, RELA, ZFP36L2, PSMD8, ZFP36, SMPD4, PSMD2, CCL2, RIPK1, PSMF1, TNFRSF12A, STAT1, PSMB8, PSMB9, TNFRSF1A, NFKBIA, PSMA6, PSMA3, PSMC5, PSMC3, PSME3, PSME1, PSME2, CHI3L1, TNFRSF21
BP	protein modification by small protein removal (GO:0070646)	36/261	0.000238	0.00949662	1.85641	15.4868	VCP, PSMD13, USP11, KEAP1, HIF1A, TANK, PSMD8, SNX3, BABAM1, UCHL1, MYC, PSMD2, RIPK1, PSMF1, USP9X, MCRS1, TAF10, ADRM1, RAD23A, PSMB8, PSMB9, NFKBIA, PSMA6, PSMA3, PSMC5, COPS6, PSMC3, HGS, PSME3, TADA3, PSME1, MDM2, PSME2, STAMBP, COPS8, OGT
BP	type I interferon signaling pathway (GO:0060337)	14/65	0.000246	0.00957576	2.89885	24.0921	IFITM3, SP100, STAT1, HLA-B, IFI6, HLA-C, ADAR, HLA-A, PSMB8, HLA-E, BST2, IRAK1, GBP2, IRF9
BP	cellular response to type I interferon (GO:0071357)	14/65	0.000246	0.00964942	2.89885	24.0921	IFITM3, SP100, STAT1, HLA-B, IFI6, HLA-C, ADAR, HLA-A, PSMB8, HLA-E, BST2, IRAK1, GBP2, IRF9
BP	antigen processing and presentation of exogenous peptide antigen via MHC class II (GO:0019886)	18/97	0.000255	0.00979041	2.49754	20.6636	DYNC1H1, ARF1, SEC13, SAR1B, DCTN1, CLTA, KLC1, DYNC1LI2, CAPZB, CAPZA1, CANX, AP1S2, AP2S1, CTSD, ACTR10, AP2M1, AP1M1, LGMN
BP	protein catabolic process (GO:0030163)	16/81	0.000264	0.00997907	2.65856	21.9054	HSPA8, VCP, MARCH6, USE1, PSMB8, PSMB9, BACE1, DDB1, BAG6, PSMA6, PSMA3, LAMP2, PPT1, RIPK1, TPP1, CTSD
BP	positive regulation of viral life cycle (GO:1903902)	11/44	0.000285	0.0104046	3.36474	27.4611	DDB1, TSG101, LARP1, LGALS1, CNOT7, STAU1, VPS4A, ADAR, RAD23A, P4HB, PABPC1
BP	protein polyubiquitination (GO:0000209)	38/283	0.000282	0.0104126	1.80721	14.7741	PSMD13, RNF180, UBE3A, RNF4, TANK, PSMD8, SHARPIN, RNF216, PSMD2, RNF19A, UBR5, TRIM27, PSMF1, UBE2H, FBXW5, UBE2B, RNF24, SYVN1, HUWE1, UBE2A, FBXO32, MARCH6, PSMB8, PSMB9, PSMA6, PSMA3, PSMC5, CDC34, PSMC3, PSME3, MKRN1, PSME1, RLIM, PSME2, RNF181, ANAPC5, STUB1, RNF187
BP	positive regulation of transport (GO:0051050)	11/44	0.000285	0.0104795	3.36474	27.4611	C3, CLIP3, DYNC1H1, CD151, ANXA1, LRP1, NUMA1, ANXA2, FLOT1, MLC1, SGK1
BP	antigen processing and presentation of peptide antigen via MHC class II (GO:0002495)	18/98	0.000291	0.0105399	2.47205	20.126	DYNC1H1, ARF1, SEC13, SAR1B, DCTN1, CLTA, KLC1, DYNC1LI2, CAPZB, CAPZA1, CANX, AP1S2, AP2S1, CTSD, ACTR10, AP2M1, AP1M1, LGMN
BP	negative regulation of extrinsic apoptotic signaling pathway via death domain receptors (GO:1902042)	9/31	0.000303	0.0108113	3.90744	31.6577	GPX1, SERPINE1, PEA15, TMBIM1, RIPK1, CFLAR, TANK, ICAM1, BCL2L1
BP	transmembrane receptor protein tyrosine kinase signaling pathway (GO:0007169)	49/396	0.000301	0.0108218	1.66538	13.5028	DDR1, CYFIP1, NCKAP1, NRP1, CSF1, ARPC1B, BRK1, IRS2, WASL, FGF1, PTBP1, SPRED2, SIPA1L1, ITGAV, AP2M1, ACTR3, ATP6AP1, NCBP2, SIRT2, ATP6V1B2, CRK, SHC1, SDC2, MVP, PXN, NEDD9, APH1A, EFNB2, SDCBP, NCSTN, AP2S1, ABL1, POLR2E, MAPK1, FYN, ATP6V0E2, WASF2, ATP6V1D, MPZL1, SORT1, STAT3, ARPC4, ARPC5, SULF2, EFNA1, ARPC2, ABI1, GRB2, FGFR1
BP	negative regulation of binding (GO:0051100)	16/82	0.000306	0.0108338	2.62614	21.253	LRPAP1, SP100, JUN, CAV1, CSNK1E, AES, PPP1CA, NFKBIA, IFI16, SUMO3, ID4, ID3, PIN1, ITGB1BP1, CAMK1, NES
BP	regulation of extrinsic apoptotic signaling pathway (GO:2001236)	13/59	0.00032	0.0112674	2.96553	23.8627	SP100, TNFRSF12A, CAV1, CFLAR, NOL3, TANK, THBS1, RELA, LGALS3, PSME3, ITGAV, RIPK1, SCG2
BP	regulation of macroautophagy (GO:0016241)	20/116	0.000332	0.0115125	2.32051	18.5907	BNIP3L, PRKAB2, RAB1B, GBA, SUPT5H, ATG13, RRAGA, UCHL1, PINK1, TBK1, LARP1, CAPNS1, ATP6V1B2, EXOC4, LAMTOR1, ATP6V0E2, ATP6V1D, RAB5A, SNX6, UBQLN2
BP	cellular response to interferon-gamma (GO:0071346)	20/116	0.000332	0.0115914	2.32051	18.5907	SP100, CAMK2D, STAT1, DAPK3, HLA-B, HLA-C, RPL13A, HLA-A, ICAM1, HLA-E, SYNCRIP, MT2A, CCL2, NCAM1, GBP2, B2M, GBP1, TRIM22, IRF9, CD44
BP	positive regulation of supramolecular fiber organization (GO:1902905)	16/84	0.000406	0.0128832	2.56361	20.0167	APP, NCKAP1, GPX1, WDR1, NUMA1, DCTN1, ARL2, CLU, CLIP1, PSRC1, CFL2, CDC42EP1, MAPRE1, MET, PFN2, ARF6
BP	regulation of hematopoietic stem cell differentiation (GO:1902036)	15/76	0.00041	0.0129209	2.65637	20.7168	PSMD13, LMO2, PSMB8, PSMB9, PSMD8, PSMA6, PSMA3, PSMC5, PSMC3, PSMD2, PSME3, PSME1, ABL1, PSME2, PSMF1
BP	protein ubiquitination (GO:0016567)	59/506	0.00038	0.0129244	1.56932	12.3594	RNF10, RNF11, KEAP1, UBE3A, PSMD8, PSMD2, RNF19A, ARRDC4, FBXW5, NOSIP, TRPC4AP, RNF40, PJA2, DDB1, PSMA6, PSMA3, RRAGA, CDC34, PSME3, PSME1, KCTD13, PSME2, VCP, EPAS1, PSMD13, RNF180, UBR4, RNF4, HIF1A, TANK, PCNP, OS9, UBR5, PSMF1, UBL4A, UBE2H, RNF24, UBE2B, USP9X, SYVN1, HUWE1, PEX10, UBE2A, FBXO32, PSMB8, PSMB9, PSMC5, PINK1, PSMC3, KLHDC8A, MKRN1, RLIM, MDM2, RNF181, STUB1, UBA1, SAE1, RNF2…
BP	negative regulation of transcription from RNA polymerase II promoter in response to stress (GO:0097201)	5/10	0.000413	0.0129255	6.72948	52.4387	DNAJB1, JUN, BAG3, SIRT2, HSPA1A
BP	tRNA aminoacylation for protein translation (GO:0006418)	11/46	0.000433	0.0129915	3.21844	24.9276	CARS, NARS, YARS, DARS, WARS, VARS, SARS, HARS, IARS, FARSA, AARS
BP	regulation of anoikis (GO:2000209)	7/20	0.000403	0.0130189	4.71063	36.8199	ITGB1, TLE1, BRMS1, CAV1, ITGA5, AES, MCL1
BP	interleukin-12-mediated signaling pathway (GO:0035722)	11/46	0.000433	0.0130684	3.21844	24.9276	HSPA9, ARF1, RALA, ANXA2, CAPZA1, TCP1, MSN, TALDO1, PSME2, P4HB, SOD2
BP	polyamine biosynthetic process (GO:0006596)	4/6	0.000403	0.0131013	8.97263	70.1335	SMOX, AMD1, SMS, SAT1
BP	negative regulation of apoptotic process (GO:0043066)	57/485	0.000388	0.0131268	1.58177	12.4223	ITGB1, DDR1, ARL6IP1, ARAF, MYC, ARHGDIA, PIM1, BNIP3L, ANXA1, TLE1, GPX1, CSNK2A1, ANXA5, TMBIM4, DDAH2, ITGA5, IL6ST, CRYAB, SQSTM1, MET, CD44, NOTCH2, HDAC3, SHC1, IFI6, NOL3, HIGD1A, THBS1, RELA, MTDH, PRDX5, IRAK1, DDRGK1, BAG3, PDPN, FLNA, CCL2, MCL1, HSPA9, HSPA5, CAV1, STAT3, CFLAR, SOD2, NFKBIA, PINK1, GOLPH3, HNRNPK, CLCF1, PPT1, CTNNB1, SPRY2, HSPA1B, LGMN, HSPA1A, BCL2L1, FGFR1
BP	cellular response to interleukin-12 (GO:0071349)	11/46	0.000433	0.0131461	3.21844	24.9276	HSPA9, ARF1, RALA, ANXA2, CAPZA1, TCP1, MSN, TALDO1, PSME2, P4HB, SOD2
BP	positive regulation of cellular metabolic process (GO:0031325)	17/92	0.000395	0.0131587	2.48698	19.4925	RAB1A, CDKN1A, CSF1, ANXA2, GADD45A, RAB1B, NR1H2, ECE1, AGPAT1, THBS1, HIF1A, NFKBIA, ACLY, RIPK1, GRB2, VAMP3, EIF4G1
BP	viral process (GO:0016032)	31/220	0.000431	0.0131673	1.89649	14.697	RAB1A, POM121, ARF1, VCP, TSG101, NUP188, RAB1B, VPS4A, NUCKS1, BICD1, PTBP1, RPL7A, XPO1, POM121C, DAG1, AP1S2, AP2S1, CCL2, FYN, RPL18, B2M, AP2M1, AP1M1, RPS9, IST1, VTA1, RPL13A, RRAGA, EIF3G, CHMP4A, EIF3B
BP	Golgi to plasma membrane transport (GO:0006893)	10/39	0.00043	0.0132232	3.45101	26.7501	BBS2, RAB10, MACF1, ARFGEF2, GOLPH3, RAB31, EXOC4, CCDC93, GOLGA7, SPTBN1
BP	regulation of erythrocyte differentiation (GO:0045646)	9/32	0.000394	0.013226	3.78533	29.6742	HSPA9, ZFP36, STAT1, PRMT1, STAT3, FOXO3, HIF1A, HSPA1B, HSPA1A
BP	membrane raft assembly (GO:0001765)	4/6	0.000403	0.0132704	8.97263	70.1335	ANXA2, FLOT1, FLOT2, S100A10
BP	regulation of proteasomal protein catabolic process (GO:0061136)	10/39	0.00043	0.0133033	3.45101	26.7501	PINK1, GPX1, DDRGK1, PSME3, GNA12, ARAF, PSME1, PSME2, RAD23A, PSMF1
BP	cell cycle G2/M phase transition (GO:0044839)	21/127	0.000428	0.0133292	2.2255	17.2599	OFD1, DYNC1H1, CDKN1A, CDKN2B, DCTN1, TUBB, AKAP8L, CSNK1D, CSNK1E, TUBB4B, ARPP19, TUBA4A, PPP1CB, WEE1, PPP2R1A, PPME1, ENSA, MAPRE1, PHLDA1, NES, RAB8A
BP	COPII-coated vesicle budding (GO:0090114)	14/68	0.000403	0.0133482	2.77096	21.6606	NAPA, GRIA1, RAB1A, TRAPPC3, MCFD2, SEC13, TMED10, SAR1B, RAB1B, TRAPPC5, CSNK1D, LMAN1, PREB, CD59
BP	intra-Golgi vesicle-mediated transport (GO:0006891)	9/33	0.000506	0.0151092	3.67062	27.854	NAPA, COPB2, TRAPPC3, COPA, COG4, COPG1, RAB6A, COPE, VTI1B
BP	negative regulation of intrinsic apoptotic signaling pathway (GO:2001243)	13/62	0.000534	0.0154719	2.82204	21.2664	SYVN1, TXNDC12, PTTG1IP, NOC2L, NOL3, SOD2, CLU, CREB3, PINK1, MDM2, MCL1, HSPA1A, BCL2L1
BP	negative regulation of growth (GO:0045926)	20/120	0.000523	0.0155152	2.24316	16.9494	NOTCH2, CDKN1A, CDKN2C, CDKN2A, FHL1, MT1X, RTN4, SMARCA4, DCBLD2, BST2, MT2A, GJA1, PSRC1, BCL6, PPP2R1A, CCDC85B, PPT1, HSPA1B, MT1E, HSPA1A
BP	cellular response to heat (GO:0034605)	11/47	0.000528	0.0155616	3.14997	23.7736	HSPA9, HSPA8, DAXX, HSPA5, BAG3, HSF1, STUB1, FGF1, THBS1, HSPA1B, HSPA1A
BP	regulation of canonical Wnt signaling pathway (GO:0060828)	30/213	0.000533	0.0156258	1.89563	14.288	VCP, PSMD13, ILK, PSMD8, PSMD2, RUVBL2, UBR5, PSMF1, WLS, WWTR1, CAV1, DAPK3, IGFBP2, CSNK1D, MCC, PSMB8, DKK3, AES, PSMB9, PPP1CA, PSMA6, GPRC5B, PSMA3, PSMC5, PSMC3, PSME3, PSME1, PSME2, PIN1, RNF220
BP	cellular response to topologically incorrect protein (GO:0035967)	8/27	0.000563	0.0161382	3.98784	29.8385	HSPA9, HSPA8, DAXX, HSPA5, HSF1, STUB1, HSPA1B, HSPA1A
BP	protein localization to plasma membrane (GO:0072659)	21/130	0.00059	0.0168128	2.17414	16.1665	BBS2, MACF1, RDX, ATP1B3, FAM126A, TNFRSF1A, RAB10, EHD2, GOLPH3, RAB31, BSG, RAB13, MYADM, FLOT1, FLOT2, FLNA, EZR, GOLGA7, SPTBN1, RAB8A, S100A10
BP	negative regulation of protein modification process (GO:0031400)	13/63	0.000627	0.0175887	2.77724	20.4796	PPP1R15A, WWTR1, PRNP, WARS, PPP1R11, YWHAB, IGFBP3, ATP2B4, ARPP19, ENSA, FKBP8, MYADM, TARDBP
BP	protein K48-linked ubiquitination (GO:0070936)	11/48	0.000639	0.0176272	3.08434	22.687	UBE2H, CDC34, RNF216, UBE2B, UBR5, SYVN1, UBE3A, UBE2A, RNF4, MARCH6, RNF187
BP	regulation of cell cycle (GO:0051726)	30/215	0.000624	0.0176786	1.87799	13.8596	ANKRD17, HNRNPU, IQGAP1, SDCBP, CAMK2N1, CHMP1A, PIM1, MAP4K5, JUNB, JUN, MAP2K1, MAP2K2, GADD45B, GADD45A, NEK6, DYNLT3, DAPK3, STAT3, RAD23A, PUM1, SIRT2, RHOB, WEE1, CDK4, C6ORF89, ID4, ID3, TAF6, CALR, TARDBP
BP	regulation of viral genome replication (GO:0045069)	13/63	0.000627	0.0176858	2.77724	20.4796	IFITM3, STAU1, ADAR, RAD23A, ZC3HAV1, DDB1, BST2, ILF3, PLSCR1, LARP1, CNOT7, IFI16, PABPC1
BP	negative regulation of ubiquitin-protein ligase activity involved in mitotic cell cycle (GO:0051436)	14/71	0.000638	0.0177046	2.65388	19.5235	PSMD13, PSMB8, PSMB9, PSMD8, PSMA6, PSMA3, PSMC5, PSMC3, PSMD2, PSME3, PSME1, PSME2, ANAPC5, PSMF1
BP	regulation of organelle organization (GO:0033043)	19/113	0.000638	0.0177816	2.26301	16.6505	SCARB2, FIS1, CLIC4, TMED9, TBC1D9B, SURF4, RDX, MSN, PDE4DIP, LMAN1, PINK1, GOLPH3, SYT11, CAPN2, MAPK1, PREB, EZR, TBC1D17, SQSTM1
BP	regulation of cell death (GO:0010941)	17/96	0.000658	0.0179585	2.38336	17.4609	BNIP3L, LRPAP1, SAP30BP, JUN, LRP1, TXNDC12, CLU, CYR61, CTGF, TBK1, DLC1, CTNNB1, JUNB, CRYAB, HSPA1B, HSPA1A, EIF4G1
BP	positive regulation of protein metabolic process (GO:0051247)	17/96	0.000658	0.0180551	2.38336	17.4609	APP, RAB1A, VCP, CSF1, CSNK2A1, LRP1, PRMT1, TIPARP, RAB1B, NR1H2, GBA, CLU, OAZ2, DDB1, NFKBIA, HNRNPK, EIF4G1
BP	RNA splicing, via transesterification reactions with bulged adenosine as nucleophile (GO:0000377)	32/236	0.000693	0.0188009	1.82494	13.2764	SF3B2, HNRNPU, HNRNPR, DDX41, EFTUD2, PNN, SYNCRIP, PTBP1, PUF60, SNRNP70, PCBP1, DHX15, PAPOLA, POLR2E, RALY, SRRM2, HSPA8, FUS, NCBP2, PRPF40A, DDX39A, HNRNPK, PRPF6, HNRNPD, CD2BP2, PRPF31, HNRNPC, PABPC1, SRSF5, GEMIN7, SNRNP200, SNRPB
BP	cellular response to interleukin-1 (GO:0071347)	23/150	0.000706	0.0190521	2.06371	14.9751	UPF1, PSMD13, IL1RAP, HIF1A, TANK, RELA, PSMB8, PSMB9, PSMD8, NFKBIA, PSMA6, PSMA3, PSMC5, IRAK1, PSMC3, PSMD2, PSME3, TOLLIP, PSME1, PSME2, CCL2, PSMF1, SQSTM1
BP	positive regulation of protein phosphorylation (GO:0001934)	49/412	0.000741	0.0194989	1.6007	11.5364	DDR1, APP, NRP1, CDKN1A, CSF1, CD81, ARAF, ILK, CYR61, CCND3, TBK1, FLOT1, TNKS1BP1, DAXX, GPR37, CSNK1D, TNFRSF1A, CLIP3, CSNK2B, ERP29, CHI3L1, ITGA5, MET, CD44, PFN2, HDAC3, SHC1, LPAR1, IQGAP1, C3, SDCBP, RAP1A, DDRGK1, ABL1, MAPK1, RIPK1, PRNP, XRCC6, CAV1, ATP2B4, EFNA1, PINK1, PIN1, SPRY2, CALM3, LAMTOR1, CAMK1, EIF4G1, FGFR1
BP	regulation of ubiquitin-protein ligase activity involved in mitotic cell cycle (GO:0051439)	14/72	0.000739	0.0195438	2.61702	18.8687	PSMD13, PSMB8, PSMB9, PSMD8, PSMA6, PSMA3, PSMC5, PSMC3, PSMD2, PSME3, PSME1, PSME2, ANAPC5, PSMF1
BP	protein deubiquitination (GO:0016579)	34/257	0.000749	0.0196039	1.78056	12.814	VCP, PSMD13, USP11, KEAP1, HIF1A, TANK, PSMD8, SNX3, BABAM1, UCHL1, MYC, PSMD2, RIPK1, PSMF1, USP9X, MCRS1, TAF10, ADRM1, RAD23A, PSMB8, PSMB9, NFKBIA, PSMA6, PSMA3, PSMC5, PSMC3, HGS, PSME3, TADA3, PSME1, MDM2, PSME2, STAMBP, OGT
BP	protein localization to membrane (GO:0072657)	24/160	0.000754	0.0196267	2.01884	14.5161	BBS2, CAV1, RDX, AP3D1, ATP1B3, THY1, FAM126A, TNFRSF1A, RAB10, EHD2, HGS, BSG, RAB13, MYADM, FLOT1, CPE, FLOT2, FLNA, ITGB1BP1, EZR, SPTBN1, FERMT2, RAB8A, S100A10
BP	SCF-dependent proteasomal ubiquitin-dependent protein catabolic process (GO:0031146)	14/72	0.000739	0.0196456	2.61702	18.8687	FBXW5, PSMD13, PSMB8, PSMB9, PSMD8, PSMA6, PSMA3, PSMC5, PSMC3, PSMD2, PSME3, PSME1, PSME2, PSMF1
BP	positive regulation of endocytosis (GO:0045807)	13/64	0.000734	0.0197267	2.73385	19.7284	CD151, LRP1, SERPINE1, CLU, BICD1, CLIP3, HNRNPK, LMAN2, FLOT1, PPT1, SIRPA, CALR, B2M
BP	regulation of neuron death (GO:1901214)	14/72	0.000739	0.0197484	2.61702	18.8687	PRNP, DAXX, EGLN3, SIGMAR1, GBA, FOS, CLU, TANK, EIF2S1, EFNB2, TBK1, CHMP4A, FYN, EIF4G1
BP	cellular response to unfolded protein (GO:0034620)	7/22	0.000777	0.0199344	4.28239	30.6602	HSPA9, HSPA8, DAXX, HSPA5, HSF1, HSPA1B, HSPA1A
BP	positive regulation of erythrocyte differentiation (GO:0045648)	7/22	0.000777	0.0200351	4.28239	30.6602	STAT1, PRMT1, STAT3, FOXO3, HIF1A, HSPA1B, HSPA1A
BP	response to endoplasmic reticulum stress (GO:0034976)	18/106	0.000776	0.0201129	2.28548	16.3658	PPP1R15A, VCP, JUN, CEBPB, HSPA5, SYVN1, ATP2A2, MARCH6, EIF2S1, TANK, THBS1, BAG6, OS9, TMX1, DDRGK1, FLOT1, P4HB, ATF3
BP	regulation of microtubule polymerization (GO:0031113)	9/35	0.00081	0.0206657	3.46087	24.6364	CLIP3, CLIP1, PSRC1, NUMA1, DCTN1, ABL1, ARL2, MAPRE1, MET
BP	positive regulation of cell death (GO:0010942)	12/57	0.000832	0.0209074	2.83346	20.095	EFNB2, PRNP, SAP30BP, DAXX, LRP1, DLC1, RIPK1, FYN, FOS, CLU, EIF2S1, EIF4G1
BP	negative regulation of cell death (GO:0060548)	15/81	0.000829	0.0209403	2.4924	17.6846	BNIP3L, LRPAP1, GBA, TXNDC12, CLU, TANK, CYR61, CTGF, PINK1, PSMC5, CTNNB1, CHMP4A, HSPA1B, HSPA1A, EIF4G1
BP	negative regulation of intracellular signal transduction (GO:1902532)	24/161	0.000825	0.0209412	2.0063	14.2454	TLE1, UBE2B, DUSP1, STAT1, RIOK3, CAV1, ATP2B4, NOC2L, ADIPOR1, TANK, THBS1, RELA, PER1, PINK1, CDC34, TMEM127, DAG1, MYADM, MDM2, RIPK1, STAMBP, MARK3, MCL1, BCL2L1
BP	negative regulation of cyclin-dependent protein serine/threonine kinase activity involved in G1/S transition of mitotic cell cycle (GO:0031658)	4/7	0.000885	0.0217134	7.69083	54.0655	CDKN2B, CDKN2C, CDKN2A, CDK4
BP	regulation by virus of viral protein levels in host cell (GO:0046719)	4/7	0.000885	0.0218183	7.69083	54.0655	DDB1, STAU1, DYNLT1, STAT1
BP	positive regulation of ER-associated ubiquitin-dependent protein catabolic process (GO:1903071)	4/7	0.000885	0.0219242	7.69083	54.0655	BCAP31, CAV1, SGTA, UBQLN2
BP	gas homeostasis (GO:0033483)	4/7	0.000885	0.0220312	7.69083	54.0655	EGLN1, CAV1, SOD2, HIF1A
BP	positive regulation of ubiquitin protein ligase activity (GO:1904668)	15/82	0.000946	0.0230989	2.462	17.1435	RAB1A, PSMD13, PSMB8, PSMB9, PSMD8, PSMA6, PSMA3, PSMC5, PSMC3, PSMD2, PSME3, PSME1, PSME2, ANAPC5, PSMF1
BP	cellular response to cadmium ion (GO:0071276)	8/29	0.000952	0.0231438	3.71281	25.8282	MT2A, JUN, DAXX, HSF1, MAPK1, MT1X, FOS, MT1E
BP	apoptotic process (GO:0006915)	31/231	0.000989	0.023694	1.80618	12.4966	NOTCH2, PPP1R15A, APP, NCKAP1, CSRNP1, PRUNE2, DDX41, RTN4, BAG6, BCLAF1, PPP2R1A, MYC, DPF2, RIPK1, YARS, FIS1, DAXX, EGLN3, SEMA6A, GADD45A, BAD, ZBTB16, DAPK3, CFLAR, RHOB, NFKBIA, PLSCR1, DLC1, OGT, TNFRSF21, BCL2L1
BP	G2/M transition of mitotic cell cycle (GO:0000086)	20/126	0.000987	0.0237499	2.13634	14.786	OFD1, DYNC1H1, CDKN1A, CDKN2B, DCTN1, TUBB, CSNK1D, CSNK1E, TUBB4B, ARPP19, TUBA4A, PPP1CB, WEE1, PPP2R1A, PPME1, ENSA, MAPRE1, PHLDA1, NES, RAB8A
BP	mitotic cell cycle phase transition (GO:0044772)	30/221	0.000982	0.0237594	1.82701	12.6529	CDKN1A, DCTN1, ARPP19, GSPT1, EPS8, PPP1CB, PPP2R1A, PPME1, MYC, ENSA, PHLDA1, RAB8A, OFD1, DYNC1H1, CDKN2B, CDKN2C, CDKN2A, TUBB, CSNK1D, CSNK1E, TUBB4B, TUBA4A, POLE4, WEE1, CDC34, CDK4, POLE3, MAPRE1, BCAT1, NES
BP	regulation of protein localization to membrane (GO:1905475)	6/17	0.00100831	0.023932	4.75022	32.774	GSN, VPS4A, FYN, GBP1, SPTBN1, VTI1B
BP	positive regulation of cellular protein catabolic process (GO:1903364)	6/17	0.00100831	0.0240439	4.75022	32.774	CD81, GBA, RDX, MSN, PTTG1IP, EZR
BP	cellular response to catecholamine stimulus (GO:0071870)	7/23	0.0010464	0.0244943	4.0962	28.1098	APLP1, GNB1, ATP2B4, PDE4B, ABL1, MAPK1, SIRT2
BP	glycolytic process (GO:0006096)	7/23	0.0010464	0.0246072	4.0962	28.1098	LDHA, PFKL, PGK1, ENO2, ALDOA, PFKM, HK1
BP	translation (GO:0006412)	31/232	0.00106226	0.024752	1.79839	12.3143	CARS, VARS, MRPL18, GSPT1, EFTUD2, NARS, MRPL4, RPL7A, EIF4H, HARS, RPL18, YARS, DARS, TSFM, RPS9, WARS, MRPS18A, MRPL28, MRPS2, SARS, RPL13A, EEF2, TUFM, RSL1D1, EEF1D, RPL7L1, ETF1, IARS, FARSA, AARS, EIF4G1
BP	positive regulation of homeostatic process (GO:0032846)	15/83	0.00107686	0.0249784	2.43234	16.6219	SMARCB1, ATP6AP1, PPP1R10, PRMT1, STAT1, CAV1, STAT3, FOXO3, HIF1A, SMARCA4, PINK1, SPP1, HSPA1B, HSPA1A, EIF4G1
BP	non-canonical Wnt signaling pathway (GO:0035567)	20/127	0.00109102	0.0251923	2.11952	14.4565	FZD5, PSMD13, CELSR2, PSMB8, PSMB9, PSMD8, MOV10, PSMA6, PSMA3, PSMC5, PSMC3, PSMD2, PSME3, GNB1, PSME1, AP2S1, PSME2, CTNNB1, PSMF1, AP2M1
BP	cell junction assembly (GO:0034329)	12/59	0.00114705	0.0261313	2.73741	18.5338	VMP1, CDH2, CAPZA1, CDH11, FSCN1, ILK, FLNA, CTNNB1, FLNC, TLN1, VCL, FERMT2
BP	negative regulation of protein binding (GO:0032091)	13/67	0.00115247	0.0261379	2.61144	17.6686	LRPAP1, HSPA5, CAV1, CSNK1E, PTPRF, AES, PPP1CA, PIN1, ITGB1BP1, CAMK1, MAPRE1, B2M, NES
BP	negative regulation of fibroblast growth factor receptor signaling pathway (GO:0040037)	5/12	0.00114391	0.0261766	5.6079	37.984	GPC1, SPRY4, SPRY2, THBS1, SULF2
BP	polyamine metabolic process (GO:0006595)	5/12	0.00114391	0.0262945	5.6079	37.984	SMOX, AMD1, SMS, SAT1, OAZ2
BP	regulation of focal adhesion assembly (GO:0051893)	10/44	0.00119483	0.026979	3.05885	20.5853	NRP1, MACF1, DLC1, DAPK3, ABL1, ITGB1BP1, THY1, THBS1, GPM6B, S100A10
BP	negative regulation of cell morphogenesis involved in differentiation (GO:0010771)	8/30	0.0012151	0.0271958	3.58905	24.0931	GDI1, ARHGDIA, ITGB1BP1, THY1, ACTN4, GBP1, RTN4, YWHAH
BP	macroautophagy (GO:0016236)	18/110	0.0012101	0.0272033	2.20237	14.7935	PRKAB2, VCP, TSG101, TOMM40, CSNK2A1, VTA1, VPS4A, ATG13, ATG12, VMP1, PINK1, MAP1LC3A, HGS, LAMP2, CSNK2B, ATG4B, CHMP4A, SQSTM1
BP	regulation of peptidyl-threonine phosphorylation (GO:0010799)	9/37	0.00124725	0.0277935	3.2738	21.8913	APP, SPRED2, MAPK1, TNKS1BP1, SPRY2, CHI3L1, CALM3, SIRT2, EIF4G1
BP	positive regulation of ubiquitin-protein ligase activity involved in regulation of mitotic cell cycle transition (GO:0051437)	14/76	0.00128717	0.0285584	2.47928	16.5004	PSMD13, PSMB8, PSMB9, PSMD8, PSMA6, PSMA3, PSMC5, PSMC3, PSMD2, PSME3, PSME1, PSME2, ANAPC5, PSMF1
BP	maintenance of protein localization in organelle (GO:0072595)	6/18	0.00141804	0.0295358	4.48632	29.4234	PINK1, HSPA5, HNRNPU, ARL2, SUPT7L, HK1
BP	regulation of stress fiber assembly (GO:0051492)	12/60	0.0013385	0.0295686	2.69179	17.8094	NRP1, DLC1, PXN, ASAP3, LPAR1, ABL1, ITGB1BP1, MET, WASF2, CTGF, PFN2, S100A10
BP	membrane protein ectodomain proteolysis (GO:0006509)	6/18	0.00141804	0.0296568	4.48632	29.4234	BACE1, APH1A, NCSTN, DAG1, MYH9, ADAM9
BP	focal adhesion assembly (GO:0048041)	6/18	0.00141804	0.0297789	4.48632	29.4234	LAMA5, ACTN1, DLC1, TRIP6, THY1, FERMT2
BP	ATP generation from ADP (GO:0006757)	7/24	0.00138342	0.0297873	3.92553	25.8425	PFKL, LDHA, PGK1, ENO2, ALDOA, PFKM, HK1
BP	cell-substrate adherens junction assembly (GO:0007045)	6/18	0.00141804	0.0299019	4.48632	29.4234	LAMA5, ACTN1, DLC1, TRIP6, THY1, FERMT2
BP	Golgi to plasma membrane protein transport (GO:0043001)	7/24	0.00138342	0.0299135	3.92553	25.8425	BBS2, RAB10, MACF1, GOLPH3, RAB31, GOLGA7, SPTBN1
BP	regulation of cholesterol efflux (GO:0010874)	6/18	0.00141804	0.030026	4.48632	29.4234	ABCA1, NFKBIA, LRP1, NR1H2, LAMTOR1, PLTP
BP	actin nucleation (GO:0045010)	7/24	0.00138342	0.0300408	3.92553	25.8425	ACTR3, ARPC2, ARPC1B, ARPC5L, ARPC4, ARPC5, TRIM27
BP	retrograde protein transport, ER to cytosol (GO:0030970)	6/18	0.00141804	0.0301511	4.48632	29.4234	VCP, OS9, HM13, FAF2, SYVN1, AUP1
BP	positive regulation of microtubule polymerization or depolymerization (GO:0031112)	7/24	0.00138342	0.0301692	3.92553	25.8425	CLIP1, PSRC1, NUMA1, DCTN1, ARL2, MAPRE1, MET
BP	negative regulation of protein dephosphorylation (GO:0035308)	6/18	0.00141804	0.0302773	4.48632	29.4234	PPP1R15A, FKBP1A, PPP1R11, YWHAB, ENSA, ARPP19
BP	cellular modified amino acid biosynthetic process (GO:0042398)	7/24	0.00138342	0.0302987	3.92553	25.8425	PLSCR1, PTDSS1, GSS, PLOD3, PLOD1, GCLM, CNDP2
BP	regulation of telomerase RNA localization to Cajal body (GO:1904872)	6/18	0.00141804	0.0304045	4.48632	29.4234	CCT3, EXOSC10, RUVBL2, TCP1, CCT7, CCT4
BP	negative regulation of protein localization to membrane (GO:1905476)	7/24	0.00138342	0.0304293	3.92553	25.8425	TMEM59, GDI1, TMBIM1, ITGB1BP1, GBP1, AP2M1, BCL2L1
BP	negative regulation of ubiquitin protein ligase activity (GO:1904667)	14/77	0.00146766	0.030445	2.44708	15.965	PSMD13, PSMB8, PSMB9, PSMD8, PSMA6, PSMA3, PSMC5, PSMC3, PSMD2, PSME3, PSME1, PSME2, ANAPC5, PSMF1
BP	positive regulation of programmed cell death (GO:0043068)	33/257	0.00147747	0.0305243	1.72819	11.2634	ITGB1, MTCH1, TRIO, ARHGEF26, FOXO3, APH1A, NCSTN, BCLAF1, PNMA1, ARL6IP5, ABL1, RIPK1, BNIP3L, JUN, GADD45B, TNFRSF12A, PRMT2, GADD45A, BAD, IGFBP3, ARHGEF17, DAPK3, ANO6, PNMA2, DUSP6, RHOB, CLIP3, BCL6, STK17A, ARHGEF3, CTNNB1, PDCD2, SQSTM1
BP	negative regulation of cell migration (GO:0030336)	19/121	0.00148648	0.0305867	2.11339	13.761	CLIC4, LRP1, IGFBP3, SERPINE1, THY1, ADIPOR1, MCC, RHOB, BST2, DLC1, DPYSL3, DAG1, ITGB1BP1, CALR, TIMP1, TRIB1, SRGAP1, VCL, PFN2
BP	regulation of protein tyrosine kinase activity (GO:0061097)	8/31	0.00153236	0.030786	3.47328	22.5101	EFNA1, APP, PRNP, GPRC5B, SHC1, MVP, CAV1, THY1
BP	positive regulation of cellular amide metabolic process (GO:0034250)	12/61	0.00155559	0.0308878	2.64766	17.1195	EFNA1, APP, YTHDF1, YTHDF3, EIF6, CIRBP, HNRNPD, VIM, EEF2, CLU, THBS1, TNFRSF1A
BP	gene silencing by miRNA (GO:0035195)	8/31	0.00153236	0.0309077	3.47328	22.5101	MOV10, ZFP36, CNOT7, EIF6, STAT3, ADAR, DICER1, PUM1
BP	regulation of programmed cell death (GO:0043067)	34/268	0.00155353	0.0309675	1.70748	11.0426	STEAP3, VCP, RBM25, TANK, CLU, RTN4, LGALS1, ABL1, RIPK1, FYN, MAP4K5, CTSB, BNIP3L, MAP2K1, MAP2K2, DUSP1, STAT1, ACTN1, IGFBP3, DAPK3, ACTN4, CFLAR, TNFRSF1A, RSL1D1, PSMC5, PINK1, BRMS1, BCL6, APEX1, DNAJA3, CALR, SGK1, TARDBP, TNFRSF21
BP	negative regulation of protein phosphorylation (GO:0001933)	25/178	0.00154784	0.0309751	1.8903	12.2319	MVP, THY1, SPRED2, CAMK2N1, DAG1, PMEPA1, TRIM27, WWTR1, PRNP, WARS, H2AFY, DUSP1, IGFBP3, CAV1, PDE4D, BGN, SIRT2, FKBP8, MYADM, SPRY2, CALM3, ITGB1BP1, TRIB1, TARDBP, EIF4G1
BP	response to cadmium ion (GO:0046686)	8/31	0.00153236	0.0310303	3.47328	22.5101	MT2A, JUN, DAXX, HSF1, MAPK1, MT1X, FOS, MT1E
BP	positive regulation of viral genome replication (GO:0045070)	8/31	0.00153236	0.0311539	3.47328	22.5101	DDB1, LARP1, CNOT7, STAU1, NUCKS1, ADAR, RAD23A, PABPC1
BP	regulation of endocytosis (GO:0030100)	13/69	0.00152891	0.0312081	2.53574	16.4397	LRPAP1, CD151, LRP1, STON2, RUFY1, CLIP3, LGALS3, SNX17, FLOT1, AP2S1, ABL1, ITGAV, RAB5A
BP	positive regulation of neuron death (GO:1901216)	9/38	0.00152806	0.031316	3.18765	20.6679	EFNB2, PRNP, DAXX, CTNNB1, FYN, FOS, FOXO3, CLU, EIF2S1
BP	positive regulation of protein localization to Cajal body (GO:1904871)	4/8	0.00166597	0.0322025	6.72948	43.0508	CCT3, TCP1, CCT7, CCT4
BP	positive regulation of membrane potential (GO:0045838)	4/8	0.00166597	0.0323249	6.72948	43.0508	STOML2, VCP, BAD, GLRX
BP	regulation of amyloid precursor protein catabolic process (GO:1902991)	4/8	0.00166597	0.0324483	6.72948	43.0508	FKBP1A, PRNP, TMED10, FLOT2
BP	4-hydroxyproline metabolic process (GO:0019471)	4/8	0.00166597	0.0325726	6.72948	43.0508	EGLN1, EGLN3, GOT2, P4HB
BP	regulation of protein localization to Cajal body (GO:1904869)	4/8	0.00166597	0.0326979	6.72948	43.0508	CCT3, TCP1, CCT7, CCT4
BP	protein localization to endosome (GO:0036010)	4/8	0.00166597	0.0328241	6.72948	43.0508	NRP1, TMEM30A, TOLLIP, ARF6
BP	negative regulation of protein homooligomerization (GO:0032463)	4/8	0.00166597	0.0329514	6.72948	43.0508	RIOK3, GBA, CLU, CRYAB
BP	positive regulation of actin nucleation (GO:0051127)	5/13	0.00174566	0.032993	5.17652	32.8741	CYFIP1, NCKAP1, GSN, BRK1, WASL
BP	negative regulation of autophagy (GO:0010507)	10/46	0.00171396	0.033005	2.92586	18.6346	CTSA, RRAGA, PINK1, SNRNP70, WDR6, MET, SIRT2, EIF4G2, MCL1, EIF4G1
BP	positive regulation of ERAD pathway (GO:1904294)	5/13	0.00174566	0.0331156	5.17652	32.8741	BCAP31, BAG6, CAV1, SGTA, UBQLN2
BP	positive regulation of protein ubiquitination involved in ubiquitin-dependent protein catabolic process (GO:2000060)	15/87	0.00176282	0.0331943	2.32051	14.714	PSMD13, CLU, PSMB8, PSMB9, PSMD8, PSMA6, PSMA3, PSMC5, PSMC3, PSMD2, PSME3, PSME1, PSME2, ANAPC5, PSMF1
BP	positive regulation of lamellipodium assembly (GO:0010592)	5/13	0.00174566	0.0332392	5.17652	32.8741	NCKAP1, ARPC2, FSCN1, BRK1, WASF2
BP	alpha-linolenic acid metabolic process (GO:0036109)	5/13	0.00174566	0.0333637	5.17652	32.8741	ELOVL1, FADS2, ELOVL5, ELOVL2, ACAA1
BP	positive regulation of cholesterol efflux (GO:0010875)	5/13	0.00174566	0.0334891	5.17652	32.8741	ABCA1, NFKBIA, LRP1, NR1H2, PLTP
BP	cellular protein catabolic process (GO:0044257)	12/62	0.00180086	0.0335394	2.60496	16.462	CTSA, BNIP3L, PSMA6, CAPN2, LONP1, AP2S1, MDM2, CLTA, RIPK1, AP2M1, CTSB, LGMN
BP	regulation of telomere maintenance (GO:0032204)	7/25	0.00179951	0.0336371	3.76851	23.8179	UPF1, PPP1R10, MYC, ERCC1, TINF2, HNRNPD, SMG5
BP	cell morphogenesis involved in differentiation (GO:0000904)	11/54	0.00179593	0.0336934	2.74164	17.3333	EFNA1, NRP1, LAMA5, ACTN1, FN1, ILK, ITGAV, LAMB1, LAMC1, FERMT2, VAMP3
BP	protein localization to nucleus (GO:0034504)	16/96	0.00181742	0.0337247	2.24316	14.1551	POM121, NUP188, PPP1R10, STAT3, HNRNPU, ARL2, NUTF2, PTTG1IP, SUPT7L, TOR1AIP1, TBRG1, MCM3AP, POM121C, LMNA, MDM2, CALR
BP	negative regulation of protein catabolic process (GO:0042177)	9/39	0.00185743	0.0343423	3.10591	19.5317	SNX3, CTSA, SNRNP70, FLNA, TIMP3, PIN1, TIMP1, SIRT2, AZIN1
BP	regulation of transforming growth factor beta receptor signaling pathway (GO:0017015)	14/79	0.00189226	0.0347345	2.38513	14.9547	CDKN2B, ITGA3, TGFB1I1, CAV1, THBS1, DKK3, SDCBP, PEG10, GIPC1, PMEPA1, PIN1, STUB1, SNX6, HSPA1A
BP	protein exit from endoplasmic reticulum (GO:0032527)	6/19	0.00194335	0.0347962	4.25019	26.5354	VCP, OS9, FAF2, SYVN1, PREB, AUP1
BP	phosphatidylcholine biosynthetic process (GO:0006656)	8/32	0.00191183	0.0348431	3.36474	21.0622	ACHE, SLC44A1, CSNK2A1, SLC44A2, STARD7, CSNK2B, LPCAT1, CHPT1
BP	anaphase-promoting complex-dependent catabolic process (GO:0031145)	14/79	0.00189226	0.0348599	2.38513	14.9547	PSMD13, PSMB8, PSMB9, PSMD8, PSMA6, PSMA3, PSMC5, PSMC3, PSMD2, PSME3, PSME1, PSME2, ANAPC5, PSMF1
BP	mRNA splicing, via spliceosome (GO:0000398)	33/261	0.00190858	0.0349085	1.70171	10.6551	SF3B2, HNRNPU, HNRNPR, DDX41, EFTUD2, PNN, SYNCRIP, PTBP1, PUF60, SNRNP70, PCBP1, DHX15, PAPOLA, POLR2E, RALY, SRRM2, PRMT5, HSPA8, FUS, NCBP2, PRPF40A, DDX39A, HNRNPK, PRPF6, HNRNPD, CD2BP2, PRPF31, HNRNPC, PABPC1, SRSF5, GEMIN7, SNRNP200, SNRPB
BP	positive regulation of pri-miRNA transcription from RNA polymerase II promoter (GO:1902895)	6/19	0.00194335	0.0349187	4.25019	26.5354	JUN, STAT3, FOS, HIF1A, RELA, SMARCA4
BP	regulation of transcription factor import into nucleus (GO:0042990)	6/19	0.00194335	0.0350421	4.25019	26.5354	NFKBIA, HDAC3, TRIM28, BAG3, FLNA, DMAP1
BP	protein targeting to lysosome (GO:0006622)	6/19	0.00194335	0.0351664	4.25019	26.5354	SCARB2, HSPA8, HGS, VPS4A, LAMP2, CLU
BP	regulation of mitotic spindle assembly (GO:1901673)	6/19	0.00194335	0.0352915	4.25019	26.5354	CHMP1A, HNRNPU, PMEPA1, SMC1A, HSPA1B, HSPA1A
BP	RNA metabolic process (GO:0016070)	26/191	0.00198288	0.0353799	1.83211	11.4016	FTO, DDX49, DDX24, HNRNPU, HNRNPR, DDX41, BICD1, TBRG4, SYNCRIP, PTBP1, PCBP1, PAPOLA, DHX15, POLR2E, WTAP, NCBP2, DDX56, LSM1, DICER1, SND1, DDX39A, HNRNPK, HNRNPD, RBMS1, SKIV2L, HNRNPC
BP	regulation of organelle assembly (GO:1902115)	10/47	0.00203461	0.0359259	2.86361	17.7471	ATXN2L, TSG101, GSN, RAB1B, RDX, MSN, RNF4, EZR, RAB5A, UBQLN2
BP	transmembrane transport (GO:0055085)	44/378	0.00204776	0.0360335	1.56665	9.69915	VCP, TTYH3, SLC44A1, SLC44A2, PSMD13, ATP2A2, ABCB8, ATP1A1, ATP2C1, RYR3, ADD1, PSMD8, GJA1, OS9, SLC22A17, PSMD2, LRRC8A, PSMF1, ATP6V0E2, ATP6V1D, ABCC3, RALBP1, TMEM30A, ATP6AP1, ATP13A1, ABCA3, ATP2B4, TAP1, ANO6, ATP1B3, EIF2S1, PSMB8, PSMB9, PSMA6, PSMA3, PSMC5, EIF2S3, PSMC3, ASPH, PSME3, PSME1, ATP6V1B2, PSME2, SGK1
BP	cellular response to oxidative stress (GO:0034599)	18/115	0.00202704	0.0360417	2.10662	13.0635	JUN, GPX1, PXN, PYCR2, FOS, FOXO3, SOD2, HIF1A, PRDX6, SIRT2, PRDX5, PINK1, LONP1, ABL1, MAPK1, P4HB, HSPA1B, HSPA1A
BP	regulation of intrinsic apoptotic signaling pathway (GO:2001242)	10/47	0.00203461	0.0360507	2.86361	17.7471	BCAP31, FIS1, BCLAF1, PINK1, BAD, CAV1, P4HB, NOC2L, MCL1, BCL2L1
BP	regulation of axonogenesis (GO:0050770)	11/55	0.00209686	0.0367707	2.69179	16.6011	SIPA1L1, GDI1, CDH2, ARHGDIA, ABL1, PLXNB2, NRCAM, THY1, ARHGAP35, RTN4, PLXNA4
BP	nucleic acid metabolic process (GO:0090304)	14/80	0.00214001	0.0373988	2.35532	14.478	DDX24, WTAP, NCBP2, LSM1, HNRNPU, HNRNPR, PTBP1, NT5E, HNRNPK, ERI1, PCBP1, POLR2E, HNRNPD, HNRNPC
BP	T cell receptor signaling pathway (GO:0050852)	23/163	0.00219584	0.0382436	1.89912	11.6248	EIF2B4, STOML2, PSMD13, PDE4D, THY1, RELA, PSMB8, PSMB9, PSMD8, NFKBIA, PSMA6, PSMA3, PSMC5, PSMC3, PSMD2, PSME3, PSME1, PDE4B, PSME2, FYN, PSMF1, TNFRSF21, CD276
BP	regulation of protein dephosphorylation (GO:0035304)	9/40	0.00224115	0.038768	3.02826	18.4747	PPP1R15A, PPP1R11, YWHAB, DLC1, GBA, ENSA, PIN1, CALM3, ARPP19
BP	sphingolipid metabolic process (GO:0006665)	18/116	0.0022365	0.0388193	2.08846	12.7455	CTSA, ELOVL1, ASAH1, ELOVL5, ELOVL2, HEXA, GBA, SMPD4, PPP2R1A, ARSJ, PSAP, NEU1, PPT1, DEGS1, SERINC1, ESYT2, KDSR, CERS2
BP	regulation of signal transduction (GO:0009966)	30/233	0.00226549	0.0390567	1.73291	10.5534	DDR1, SCARB2, APP, MTCH1, SP100, PXN, ARAF, ILK, NUCKS1, CLU, SNX3, RGS2, SHARPIN, NCLN, IRAK1, PPP2R1A, TIMP1, DYNLT1, ITGA3, IGFBP3, IGFBP2, DUSP6, DHRS3, PLSCR1, ITGB1BP1, OGT, MET, CRK, MGLL, FGFR1
BP	Rho protein signal transduction (GO:0007266)	13/72	0.0022802	0.039178	2.43009	14.7834	RHOBTB3, ARHGAP29, ARHGAP5, RHOC, RND3, RHOB, EPS8, COL1A2, RHOJ, PDPN, GNA12, ARHGEF3, CDC42EP1
BP	regulation of T cell receptor signaling pathway (GO:0050856)	7/26	0.00230647	0.0394963	3.62356	22.0024	LGALS3, PRNP, THY1, KCNN4, EZR, GBP1, RELA
BP	mRNA stabilization (GO:0048255)	8/33	0.0023616	0.0403052	3.26278	19.7346	SYNCRIP, ZFP36, LARP1, CIRBP, HNRNPU, HNRNPC, PABPC1, TARDBP
BP	positive regulation of protein polymerization (GO:0032273)	12/64	0.0023868	0.0405995	2.52355	15.2367	NCKAP1, CLIP1, PINK1, PSRC1, NUMA1, DCTN1, CDC42EP1, ARL2, MAPRE1, MET, PFN2, ARF6
BP	protein localization to cell periphery (GO:1990778)	18/117	0.00246382	0.0417703	2.07061	12.4362	BBS2, CAV1, RDX, ATP1B3, FAM126A, TNFRSF1A, RAB10, EHD2, BSG, RAB13, MYADM, FLOT1, FLOT2, FLNA, EZR, SPTBN1, RAB8A, S100A10
BP	negative regulation of T cell receptor signaling pathway (GO:0050860)	5/14	0.00255045	0.0429536	4.80677	28.7035	PRNP, LGALS3, THY1, EZR, GBP1
BP	establishment or maintenance of actin cytoskeleton polarity (GO:0030950)	5/14	0.00255045	0.0430958	4.80677	28.7035	MAPKAP1, RHOC, RND3, ARHGAP35, RHOB
BP	regulation of fibroblast growth factor receptor signaling pathway (GO:0040036)	6/20	0.00260346	0.0435589	4.03769	24.0279	GPC1, SPRY4, SPRY2, THBS1, DUSP6, SULF2
BP	positive regulation of gene silencing by miRNA (GO:2000637)	6/20	0.00260346	0.0437022	4.03769	24.0279	MAP2K1, ZFP36, MAP2K2, STAT3, PUM1, EIF4G1
BP	vesicle organization (GO:0016050)	19/127	0.00263076	0.0438717	2.01354	11.9614	STX12, ARFGEF2, ANXA2, SORT1, CAV1, VPS4A, SNX10, WASL, SYT11, CHMP4A, LAMTOR1, SQSTM1, VAMP5, YKT6, AP2M1, PLEKHJ1, S100A10, SNX6, VAMP3
BP	negative regulation of cell projection organization (GO:0031345)	9/41	0.00268529	0.0446354	2.9544	17.49	EFNB2, PRNP, DPYSL3, LPAR1, CRMP1, SPRY2, DENND5A, FYN, ITM2C
BP	retrograde transport, endosome to Golgi (GO:0042147)	14/82	0.00271619	0.0450023	2.29787	13.577	SPAG9, DCTN1, RHOBTB3, ZFYVE21, VPS52, DENND5A, TRIM27, TBC1D17, RAB6A, YKT6, PLEKHJ1, VAMP3, VTI1B, SNX6
BP	regulation of ER-associated ubiquitin-dependent protein catabolic process (GO:1903069)	4/9	0.00282283	0.0457299	5.98176	35.113	BCAP31, CAV1, SGTA, UBQLN2
BP	regulation of protein catabolic process (GO:0042176)	15/91	0.00278004	0.0459111	2.21851	13.0566	CTSA, VCP, CSNK2A1, LRP1, TIPARP, SIRT2, OAZ2, AZIN1, GFAP, DDB1, SNX3, HGS, MDM2, FLNA, PIN1
BP	cellular response to metal ion (GO:0071248)	16/100	0.0027933	0.0459813	2.15343	12.6633	PRNP, DAXX, JUN, CLIC4, CAMK2D, MT1X, IQGAP1, FOS, RYR3, ADD1, ITPKB, MT2A, HSF1, MAPK1, B2M, MT1E
BP	regulation of cell communication by electrical coupling involved in cardiac conduction (GO:1901844)	4/9	0.00282283	0.0460221	5.98176	35.113	CAMK2D, CAV1, PDE4D, CALM3
BP	negative regulation of cell proliferation (GO:0008285)	42/363	0.00285061	0.0460337	1.55723	9.12574	APP, CDKN1A, SMARCB1, TGFB1I1, TBRG1, CAMK2N1, TMEM127, MYC, LMNA, PDPN, SMYD2, SPEG, WDR6, IGFBP7, S100A11, CD164, CDKN2B, MAP2K1, WARS, CDKN2C, CDKN2A, IGFBP3, TINF2, HMGA1, EMP3, MCC, SOD2, SIRT2, CNOT7, TMEM115, HGS, DLC1, DNAJA3, CSNK2B, ABI1, BHLHE40, CTNNB1, ITGB1BP1, TRIB1, COPS8, HSPA1B, HSPA1A
BP	maintenance of protein localization in endoplasmic reticulum (GO:0035437)	4/9	0.00282283	0.0461696	5.98176	35.113	HSPA5, OS9, RER1, GPAA1
BP	regulation of reactive oxygen species metabolic process (GO:2000377)	10/49	0.00282043	0.0462786	2.74672	16.1257	CDKN1A, PINK1, EIF6, GADD45A, STK17A, PDK3, RIPK1, GRB2, THBS1, SIRT2
BP	positive regulation of muscle cell differentiation (GO:0051149)	8/34	0.0028902	0.0463796	3.16681	18.5145	SPAG9, OLFM2, CDH2, IGFBP3, CTNNA1, ABL1, CTNNB1, CAMK1
BP	negative regulation of DNA binding (GO:0043392)	8/34	0.0028902	0.0465259	3.16681	18.5145	NFKBIA, SP100, JUN, HEY1, IFI16, SUMO3, ID4, ID3
BP	regulation of phosphorylation (GO:0042325)	18/119	0.00297667	0.0474687	2.03581	11.8422	APP, NRP1, POM121, CDKN1A, CDKN2B, CDKN2C, NUP188, CDKN2A, FN1, ILK, THBS1, SIRT2, SDCBP, PINK1, POM121C, EIF6, PLXNB2, OGT
CC	focal adhesion (GO:0005925)	114/356	4.11e-43	1.83e-40	4.30989	420.637	SCARB2, CYFIP1, NCKAP1, CD81, ARPC5L, TNC, SLC4A2, ICAM1, PPP1CB, GJA1, CDH2, BSG, CAPN5, DAG1, CAPN2, B2M, TNS1, RPS9, MAP2K1, MAP2K2, TPM4, ACTN1, ACTN4, ADAM9, TLN1, EZR, VCL, CD151, PXN, ARL2, IQGAP1, THY1, LPP, CNN3, EFNB2, NCSTN, RRAS, G3BP1, RSU1, HSPA9, HSPA8, HSPA5, CAV1, RDX, HMGA1, MSN, ARPC5, HNRNPK, ARPC2, GNB2, TRIP6, CALR, FERMT2, ITGB1, NRP1, ARF1, YWHAB, ARPC1B, TGFB1I1, FHL1, IL…
CC	cytoskeleton (GO:0005856)	77/520	4.27e-09	1.46e-07	1.99296	38.4095	CLIC4, AVIL, ARPC1B, WASL, CLU, BICD1, CAPZB, PPP2R1A, ARHGDIA, SPTAN1, ACTR3, CCT3, TMOD1, SAP30BP, TPM4, DST, TPM3, TUBB, ACTN4, TUBA4A, SEPT2, PJA2, FRMD3, TUBB2B, CLIP1, ARC, PSRC1, PALLD, MAP7D1, RHOJ, FSCN1, CDC42EP1, MYH9, ITGB1BP1, EZR, ALDOA, MAPRE2, DBN1, VCL, PLEC, MACF1, STOML2, AHNAK, DCTN1, MVP, RHOBTB3, IQGAP1, CNN3, SDCBP, CALD1, ABL1, FLNA, MAPK1, MAP4, GBP2, PDLIM5, WASF2, AAMP,…
CC	actin cytoskeleton (GO:0015629)	50/294	2.9e-08	8.62e-07	2.28894	39.7268	CLIC4, WDR1, AVIL, ARPC1B, SLC2A1, WASL, CDH2, CAPZB, CAPN2, FLOT1, PLS3, FLOT2, CAP1, TMOD1, ACTR3, ANXA1, TPM4, TPM3, ACTN1, ACTN4, ARC, PALLD, MYADM, FSCN1, LANCL2, MYH9, EZR, ALDOA, DBN1, STOML2, AHNAK, IQGAP1, CNN3, CALD1, ABL1, FLNA, GBP2, PDLIM5, WASF2, PDLIM7, GSN, RDX, DSTN, ARPC5, CORO2B, ARPC2, DLC1, CAPZA1, DNAJA3, HNRNPC
CC	polymeric cytoskeletal fiber (GO:0099513)	38/221	9.78e-07	2.18e-05	2.31421	32.0229	MACF1, DCTN1, IQGAP1, WASL, PNN, TUBB6, CAPZB, KIF5C, TUBB3, DPYSL2, KIF5B, PLS3, CCT7, CCT4, CCT3, TMOD1, DYNC1H1, ANXA1, MAP2K2, TPM4, TPM3, ACTN1, TUBB, TUBB4B, SIRT2, TUBA4A, TUBB2B, CLIP1, TUBB2A, PALLD, MAP1B, DNAJA3, MAP1A, TCP1, VIM, EZR, MAPRE1, NES
CC	cortical cytoskeleton (GO:0030863)	15/52	3.5e-06	6.8e-05	3.88239	48.7686	CAP1, GSN, WDR1, RDX, SLC2A1, CDH2, DLC1, CAPN2, FLOT1, LANCL2, MYADM, FLOT2, EZR, MAPRE1, DBN1
CC	cortical actin cytoskeleton (GO:0030864)	14/52	1.77e-05	0.000255	3.62356	39.6429	CAP1, GSN, WDR1, RDX, SLC2A1, WASL, CDH2, DLC1, CAPN2, FLOT1, LANCL2, MYADM, FLOT2, SPTAN1
CC	microtubule cytoskeleton (GO:0015630)	51/388	4.98e-05	0.000584	1.76909	17.529	CLIC4, NUMA1, KEAP1, TUBB6, TUBB3, PPP2R1A, KIF5C, DPYSL2, KIF5B, CHMP1A, FLOT1, SPTAN1, CCT3, MAP2K2, DST, TUBB, TAP1, RAD23A, CSNK1D, SIRT2, TUBA4A, SEPT2, TUBB2B, CLIP1, TUBB2A, PSRC1, DDAH2, MAP1B, MAP7D1, MAP1A, TCP1, ITGB1BP1, MAPRE1, MAPRE2, MACF1, DCTN1, NEDD9, IQGAP1, MAP4, CCT7, AAMP, CCT4, SPAG9, DYNC1H1, ARFGEF2, NEK6, TUBB4B, WDR13, EHD2, SPRY2, CDK16
CC	microtubule (GO:0005874)	32/210	8.11e-05	0.000882	2.05089	19.3185	MACF1, HDAC3, NUMA1, DCTN1, IQGAP1, BICD1, TUBB6, KIF5C, TUBB3, DPYSL2, KIF5B, CCT7, CCT4, CCT3, DYNC1H1, ARFGEF2, MAP2K2, DYNLT1, TUBB, CSNK1D, TUBB4B, SIRT2, TUBA4A, TUBB2B, CLIP1, TUBB2A, PSRC1, MAP1B, MAP1A, TCP1, CALM3, MAPRE1
CC	invadopodium (GO:0071437)	6/12	0.000104	0.00103146	6.72948	61.7122	ITGB1, ITGA3, PDPN, FSCN1, MSN, EZR
CC	actomyosin (GO:0042641)	12/48	0.000153	0.00136102	3.36474	29.5687	WDR1, TPM4, TPM3, ACTN1, PXN, ZYX, FSCN1, ILK, FHL3, MYH9, PDLIM4, DBN1
CC	actin filament (GO:0005884)	13/55	0.000152	0.00138011	3.18121	27.9758	TMOD1, ANXA1, WDR1, TPM4, TPM3, ACTN1, WASL, IQGAP1, CAPZB, PALLD, DNAJA3, PLS3, EZR
CC	contractile actin filament bundle (GO:0097517)	10/40	0.000536	0.00398248	3.36474	25.3426	TPM4, TPM3, ACTN1, PXN, ZYX, FSCN1, ILK, FHL3, MYH9, PDLIM4
CC	filopodium (GO:0030175)	12/60	0.0013385	0.00932764	2.69179	17.8094	ITGB1, GAP43, ITGA3, PDPN, RDX, ABI1, DAG1, FSCN1, MSN, ITGAV, EZR, ARF6
CC	microtubule plus-end (GO:0035371)	5/14	0.00255045	0.0172349	4.80677	28.7035	CLIP2, CLIP1, DST, NUMA1, DCTN1
CC	pseudopodium (GO:0031143)	4/9	0.00282283	0.0185144	5.98176	35.113	ACTN1, CAPN2, MSN, ACTN4
CC	secretory granule lumen (GO:0034774)	72/317	5.56e-18	1.24e-15	3.05692	121.452	LGALS3BP, APP, CYFIP1, GPI, SERPINA3, PYGB, SPARC, PROS1, SERPINE1, FAF2, PYGL, CLU, PSMD2, COTL1, TIMP3, TIMP1, FAM3C, ACAA1, GUSB, B2M, CTSD, SPTAN1, CAP1, DBNL, ANXA2, DYNLT1, IST1, ACTN1, TUBB, ACTN4, ACLY, NPC2, CSNK2B, SERPING1, CHI3L1, ALDOA, VCL, FTL, GRN, VCP, PSMD13, MVP, GNS, THBS1, C3, SDCBP, CYB5R3, DPP7, NEU1, MAPK1, S100A11, VTI1B, VAT1, CTSA, DYNC1H1, HSPA8, XRCC6, GSN, FUCA2, FN1…
CC	vacuolar lumen (GO:0005775)	44/161	1.57e-14	2.34e-12	3.67822	116.903	SCARB2, SERPINA3, PYGB, VCP, ASAH1, GRN, SDC2, HEXA, FAF2, GBA, GNS, C3, SDCBP, CYB5R3, DPP7, GPC1, LAMP2, PSAP, NEU1, IDS, MAPK1, GUSB, CTSD, CHID1, VAT1, CTSA, CAP1, HSPA8, DYNC1H1, ANXA2, IST1, TUBB, FUCA2, BGN, TUBB4B, PRDX6, ACLY, NPC2, TOLLIP, PPT1, TPP1, ACTR10, FTL, LGMN
CC	Golgi subcompartment (GO:0098791)	82/479	7.6e-13	8.48e-11	2.30404	64.2946	ARF3, SCARB2, SLC35B2, ARF1, CHPF, KDELR1, PROS1, GOLIM4, SLC2A1, BICD1, HS6ST1, NDST1, GJA1, SMPD4, GLIPR2, BSG, AP1S2, PMEPA1, DENND5A, TMED7, B2M, GOLGA7, RAB8A, WLS, PLEKHJ1, CHID1, TMED9, COG4, ATG9A, HLA-B, HLA-C, NOSIP, HLA-A, TNFRSF1A, HLA-E, TAPBP, BACE1, CLIP3, TPST1, CREB3, TMBIM4, MAN1B1, CHST2, B4GALT5, NOTCH2, RAB1A, COPB2, VAC14, COPA, TMED10, RAB1B, ATP2C1, GLG1, TGOLN2, LMAN1, CY…
CC	Golgi membrane (GO:0000139)	76/442	4.27e-12	3.81e-10	2.31421	60.5864	ARF3, SCARB2, APP, SLC35B2, ARF1, CHPF, KDELR1, PROS1, GOLIM4, SLC2A1, CLTA, HS6ST1, NDST1, GJA1, GLIPR2, BSG, AP1S2, PMEPA1, TMED7, B2M, RAB8A, WLS, TMED9, COG4, HLA-B, HLA-C, NOSIP, HLA-A, TNFRSF1A, HLA-E, TAPBP, CLIP3, TPST1, CREB3, RAB31, MAN1B1, CHST2, VAMP3, B4GALT5, NOTCH2, RAB1A, COPB2, VAC14, COPA, TMED10, RAB1B, RHOBTB3, ATP2C1, GLG1, TMEM165, LMAN1, CYTH2, CUX1, MAN2A1, LMAN2, VPS52, C…
CC	azurophil granule (GO:0042582)	39/154	6.62e-12	4.92e-10	3.40844	87.7371	SERPINA3, PYGB, VCP, GRN, HEXA, FAF2, LPCAT1, GNS, C3, SDCBP, NCSTN, GLIPR1, CYB5R3, DPP7, LAMP2, PSAP, MAPK1, GUSB, VAT1, CTSA, CAP1, DYNC1H1, TMEM30A, ANXA2, IST1, TUBB, SURF4, FUCA2, TUBB4B, PRDX6, CKAP4, DDOST, BST2, ACLY, NPC2, TOLLIP, LAMTOR1, ACTR10, FTL
CC	endoplasmic reticulum-Golgi intermediate compartment (GO:0005793)	29/95	2.44e-11	1.55e-09	4.10852	100.405	GRIA1, LRPAP1, MCFD2, TMED10, KDELR1, RAB1B, LMAN1, LMAN2, SERPINH1, CD59, TMED7, YKT6, TMED5, TMED4, SCYL1, TMED9, HSPA5, IST1, SURF4, FN1, TAP1, CSNK1D, RGMB, TAPBP, ARFGAP2, NUCB1, COPG1, CALR, P4HB
CC	perinuclear region of cytoplasm (GO:0048471)	66/378	5.64e-11	3.15e-09	2.34998	55.454	ITGB1, APP, CYFIP1, ACHE, CLIC4, CSF1, YWHAB, MLC1, MT1X, ECE1, CLU, BICD1, MT2A, KIF5B, CAPN2, FLOT2, CLIC1, CTSB, TPD52, MAP2K2, APLP1, CSNK1D, ACTN4, SIRT2, S100A6, ITGB1BP1, EZR, VAMP5, MT1E, VCP, SRCAP, MVP, VPS4A, MTDH, PRDX5, RAP1A, HSF1, UBR5, VPS52, S100A13, ABL1, PSMF1, PDLIM4, VTI1B, ABCA1, BCAP31, NDFIP1, STAT1, SORT1, GALNT2, OSBPL3, CAV1, TAF10, M6PR, MSN, LAMB1, PRDX6, PINK1, APEX1…
CC	ficolin-1-rich granule (GO:0101002)	41/184	1.49e-10	7.38e-09	2.99901	67.8599	GPI, VCP, ASAH1, PSMD13, MVP, UBR4, SLC2A3, PYGL, GNS, LGALS3, PSMD2, LAMP2, COTL1, SIRPA, MAPK1, GUSB, CTSD, CTSB, HSPA8, XRCC6, DBNL, GSN, DYNLT1, ATP6AP2, HUWE1, PDAP1, ARPC5, EEF2, SERPINB6, ACLY, NFASC, PFKL, PSMC3, IMPDH2, CSNK2B, LAMTOR1, ALDOA, ACTR10, VCL, HSPA1B, HSPA1A
CC	azurophil granule lumen (GO:0035578)	27/90	1.84e-10	8.19e-09	4.03769	90.5162	SERPINA3, PYGB, VCP, GRN, FAF2, GNS, C3, SDCBP, DPP7, CYB5R3, MAPK1, GUSB, CAP1, CTSA, VAT1, DYNC1H1, ANXA2, IST1, TUBB, FUCA2, TUBB4B, PRDX6, ACLY, NPC2, TOLLIP, ACTR10, FTL
CC	ficolin-1-rich granule lumen (GO:1904813)	32/123	2.4e-10	9.72e-09	3.50152	77.5621	GPI, VCP, ASAH1, PSMD13, MVP, PYGL, GNS, PSMD2, COTL1, MAPK1, GUSB, CTSD, CTSB, HSPA8, XRCC6, DBNL, GSN, DYNLT1, HUWE1, PDAP1, ARPC5, EEF2, ACLY, PFKL, PSMC3, IMPDH2, CSNK2B, ALDOA, ACTR10, VCL, HSPA1B, HSPA1A
CC	endoplasmic reticulum lumen (GO:0005788)	51/270	5.23e-10	1.95e-08	2.54225	54.3297	APP, CSF1, PRKCSH, TNC, TXNDC12, LAMC1, PRSS23, CYR61, LGALS1, CDH2, DAG1, TIMP1, B2M, APLP2, IGFBP3, SHISA5, SUMF2, CKAP4, BACE1, COL4A2, CANX, ERP29, SPARCL1, COL8A1, FAM20C, SCG2, LRPAP1, SDC2, FSTL1, LTBP1, THBS1, TGOLN2, C3, GANAB, OS9, ARSJ, SERPINH1, SPP1, IGFBP7, HSPA5, GOLM1, LAMB2, FUCA2, TMEM132A, FN1, LAMB1, COL1A2, CALU, NUCB1, CALR, P4HB
CC	membrane raft (GO:0045121)	29/119	8.39e-09	2.67e-07	3.27991	60.994	ITGB1, APP, STX12, STOML2, AHNAK, MLC1, THY1, SDCBP, GJA1, GPC1, PDPN, CAPN2, SERPINH1, PGK1, FLOT1, FYN, CTSD, GPM6B, S100A10, ABCA1, PRNP, ANXA2, CAV1, TNFRSF1A, CLIP3, PLSCR1, MYADM, PPT1, LAMTOR1
CC	cytoplasmic vesicle lumen (GO:0060205)	29/129	5.76e-08	1.61e-06	3.02566	50.4364	CYFIP1, GPI, SERPINA3, VCP, SPARC, PSMD13, MVP, PYGL, C3, PSMD2, COTL1, S100A11, HSPA8, XRCC6, DBNL, GSN, DYNLT1, HUWE1, ARPC5, EEF2, BACE1, PFKL, PSMC3, DLC1, IMPDH2, CSNK2B, CALR, ALDOA, VCL
CC	nucleolus (GO:0005730)	89/676	8.28e-08	2.17e-06	1.77196	28.8958	CDKN1A, ACADVL, SMARCB1, DDX49, RRP1, NUCKS1, ADAR, STON2, DDX41, NOC2L, WDR46, PTBP1, RPL7A, FBL, XPO1, MYC, SNAPC3, SPIN1, PIM1, PDK3, TRIM27, MAF1, PHLDA1, CTSB, GET4, RPS9, H2AFY, METTL1, NGDN, DDX56, CIRBP, ARID5A, RPL13A, REXO2, SDHA, SIRT2, PLSCR1, GPRC5B, ILF3, DDX39A, NCL, GRWD1, CCDC86, FAM32A, SRSF5, ATF3, GTF3C1, TSG101, RPS19BP1, DDX24, NOL7, ARL2, ABCB8, CAPG, POLD4, EXOSC10, IFI16,…
CC	lysosomal lumen (GO:0043202)	22/86	2.07e-07	5.14e-06	3.44299	52.9839	SCARB2, CHID1, CTSA, HSPA8, ASAH1, SDC2, HEXA, GBA, BGN, GNS, NPC2, GPC1, LAMP2, PSAP, NEU1, PPT1, IDS, TPP1, GUSB, CTSD, CTSB, LGMN
CC	lysosome (GO:0005764)	61/422	4.07e-07	9.56e-06	1.94549	28.6246	SCARB2, SLC44A2, HEXA, MLC1, ECE1, LITAF, LAPTM4A, LAMP2, AP1S2, FLOT1, IDS, GUSB, CTSD, AP2M1, CTSB, CHID1, SEC13, ANXA2, STARD3NL, BGN, TMEM175, RRAGA, LMBRD1, NPC2, HGS, TMBIM1, SPNS1, ATP6V1B2, TMEM9, ASAH1, GRN, AHNAK, LRP1, HM13, SDC2, VPS4A, GBA, GNS, TMEM165, NCSTN, GPC1, PSAP, NEU1, ATP6V1D, VTI1B, AP1M1, CTSA, CD164, HSPA8, FUCA2, AP3D1, GFAP, TMEM59, GNB2, GNB1, PPT1, TPP1, UBA1, LAMTO…
CC	early endosome membrane (GO:0031901)	19/73	1.04e-06	2.2e-05	3.50301	48.2646	VAC14, ANXA1, FZD5, CAV1, HLA-B, HLA-C, HLA-A, LITAF, HLA-E, RUFY1, CLIP3, SNX3, RAB31, PMEPA1, B2M, RAB5A, WLS, VTI1B, SNX6
CC	early endosome (GO:0005769)	38/222	1.1e-06	2.22e-05	2.30378	31.6141	NRP1, VAC14, TSG101, LRP1, VPS4A, MLC1, TM9SF4, SNX3, RAP1A, SNX27, TMEM127, CHMP1A, FLOT1, PMEPA1, MAPK1, B2M, PDLIM4, WLS, VTI1B, SNX6, PLEKHJ1, MAP2K1, ANXA1, MAP2K2, FZD5, SORT1, CAV1, HLA-B, HLA-C, HLA-A, HLA-E, RUFY1, BACE1, CLIP3, RAB31, SNX17, HGS, RAB5A
CC	COPI vesicle coat (GO:0030126)	8/15	3.65e-06	6.79e-05	7.17811	89.8682	COPB2, COPA, COPG1, TMED7, COPE, ARFGAP2, ARCN1, SCYL1
CC	endoplasmic reticulum-Golgi intermediate compartment membrane (GO:0033116)	14/47	4.87e-06	8.68e-05	4.00905	49.0424	GRIA1, MCFD2, TMED9, TMED10, KDELR1, RAB1B, TAP1, CSNK1D, TAPBP, LMAN1, CD59, CALR, TMED7, YKT6
CC	integral component of endoplasmic reticulum membrane (GO:0030176)	25/128	7.02e-06	0.000112	2.6287	31.1956	SLC35B2, PIGT, ARL6IP1, HM13, TECR, AUP1, RTN4, SEC61A1, BCAP31, ELOVL1, HSPA5, ELOVL5, ELOVL2, HLA-B, SYVN1, TAP1, HLA-C, HLA-A, MARCH6, HLA-E, TAPBP, TBL2, CANX, PREB, CALR
CC	COPII-coated ER to Golgi transport vesicle (GO:0030134)	18/75	6.93e-06	0.000114	3.23015	38.3726	GRIA1, MCFD2, SEC13, TMED9, TMED10, SAR1B, HLA-B, HLA-C, HLA-A, HLA-E, LMAN1, LMAN2, CD59, TMED7, B2M, TMED5, TMED4, VTI1B
CC	COPI-coated vesicle membrane (GO:0030663)	8/16	6.83e-06	0.000117	6.72948	80.0414	COPB2, COPA, COPG1, TMED7, COPE, ARFGAP2, ARCN1, SCYL1
CC	vesicle coat (GO:0030120)	11/31	7.73e-06	0.000119	4.77576	56.2115	COPB2, COPA, SEC13, CLTB, CLTA, COPG1, TMED7, COPE, SCYL1, ARFGAP2, ARCN1
CC	lysosomal membrane (GO:0005765)	43/291	1.17e-05	0.000173	1.98878	22.5919	SCARB2, AHNAK, LRP1, SLC44A2, HM13, GBA, LPCAT1, CLTA, ECE1, LITAF, TMEM165, NCSTN, GLIPR1, LAPTM4A, LAMP2, PSAP, AP1S2, AP2S1, FLOT1, ATP6V1D, AP2M1, VTI1B, AP1M1, HSPA8, SEC13, TMEM30A, ANXA2, STARD3NL, SURF4, AP3D1, TMEM175, CKAP4, DDOST, BST2, RRAGA, LMBRD1, GNB2, GNB1, TMBIM1, SPNS1, ATP6V1B2, UBA1, LAMTOR1
CC	cytoplasmic vesicle (GO:0031410)	34/215	2.27e-05	0.000316	2.12839	22.7614	NRP1, RGS17, RALA, LPAR1, GOLIM4, RHOBTB3, MLC1, CLTA, WASL, BICD1, RND3, PRDX5, PDPN, FLOT1, FLOT2, RAB6A, WLS, AGFG1, ABCA1, CD164, ARFGEF2, DST, DYNLT1, SORT1, CAV1, RHOC, RHOB, PSMC5, SNX17, GIPC1, RHOJ, RAB13, RAB5A, ARF6
CC	ER to Golgi transport vesicle membrane (GO:0012507)	14/54	2.83e-05	0.000382	3.48936	36.5474	GRIA1, MCFD2, SEC13, TMED10, SAR1B, HLA-B, HLA-C, HLA-A, HLA-E, LMAN1, CD59, TMED7, B2M, VTI1B
CC	phagocytic vesicle (GO:0045335)	18/83	3.06e-05	0.000391	2.91881	30.335	ABCA1, STX12, HLA-B, TAP1, HLA-C, HLA-A, ATG12, TAPBP, HLA-E, SNX3, RAB31, SYT11, ITGAV, CALR, ATP6V0E2, B2M, RAB8A, VAMP3
CC	nuclear body (GO:0016604)	74/618	3.06e-05	0.000401	1.61159	16.7516	CDKN1A, RBM25, PPP1R10, AKAP8L, HNRNPU, ZBTB20, BABAM1, EFTUD2, PNN, FBL, ALKBH5, SNAPC3, NAMPT, NFKBIZ, DHX15, PMEPA1, HMG20B, TRIM22, SRRM2, BRD2, BNIP3L, DAXX, ATMIN, TINF2, PRPF40A, ACTN4, CKAP4, RUFY1, ATXN2L, DDX39A, CDC34, PRPF6, KCTD13, CD2BP2, ITGB1BP1, SRSF5, GEMIN7, SGK1, SQSTM1, FTO, SF3B2, SP100, SRCAP, RNF4, HIF1A, ADD1, MTDH, PCNP, BCLAF1, IFI16, PCBP1, HSF1, ABL1, SAFB2, CENPT, YA…
CC	nuclear speck (GO:0016607)	42/296	3.9e-05	0.000484	1.90972	19.3853	FTO, SF3B2, RBM25, AKAP8L, HNRNPU, HIF1A, EFTUD2, PNN, ALKBH5, BCLAF1, IFI16, PCBP1, NAMPT, NFKBIZ, DHX15, SRRM2, BRD2, BNIP3L, CHTOP, CPSF6, WTAP, GADD45A, ZBTB16, YLPM1, PRPF40A, PUM1, CKAP4, RUFY1, ATXN2L, DDX39A, CDC34, PRPF6, CNOT7, STK17A, APEX1, CD2BP2, ACIN1, PRPF31, SRSF5, SGK1, HSPA1B, HSPA1A
CC	specific granule (GO:0042581)	27/160	4.88e-05	0.000588	2.2712	22.5495	CYFIP1, SLC44A2, UBR4, SLC2A3, PGRMC1, RAP1A, NEU1, MLEC, ITGAV, CD59, ACAA1, B2M, ATP6V1D, CTSD, SPTAN1, AP1M1, TMEM30A, ANO6, CKAP4, TOLLIP, DLC1, TMBIM1, CHI3L1, DEGS1, CD47, LAMTOR1, VCL
CC	phagocytic vesicle membrane (GO:0030670)	11/38	6.77e-05	0.000755	3.89601	37.4029	HLA-B, HLA-C, TAP1, HLA-A, CALR, ATP6V0E2, B2M, ATG12, TAPBP, HLA-E, VAMP3
CC	Golgi-associated vesicle (GO:0005798)	14/58	6.67e-05	0.000763	3.24871	31.2365	TMED9, TMED10, ARFGAP2, ARCN1, BACE1, TGOLN2, LMAN1, LMAN2, RAB13, TMED7, TMED5, RAB8A, SPG21, TMED4
CC	platelet alpha granule (GO:0031091)	18/90	9.46e-05	0.000981	2.69179	24.9431	APP, SERPINA3, SPARC, SERPINE2, PROS1, APLP2, ACTN1, SERPINE1, FN1, ACTN4, THBS2, CLU, THBS1, SERPING1, MAGED2, TIMP1, ALDOA, VTI1B
CC	platelet alpha granule lumen (GO:0031093)	15/67	9.39e-05	0.000997	3.0132	27.9425	APP, SERPINA3, SPARC, PROS1, ACTN1, SERPINE1, FN1, ACTN4, CLU, THBS1, SERPING1, MAGED2, TIMP1, ALDOA, VTI1B
CC	trans-Golgi network (GO:0005802)	29/185	0.000103	0.00104653	2.10978	19.3644	APP, RHOBTB3, CLTA, ATP2C1, BICD1, TMEM165, TGOLN2, SMPD4, VPS52, AP1S2, DENND5A, RAB6A, RAB8A, WLS, PLEKHJ1, AP1M1, CHID1, ARFGEF2, COG4, ATG9A, M6PR, CLIP3, BACE1, RAB10, GOLPH3, RAB31, RAB13, CHST2, VAMP3
CC	lytic vacuole membrane (GO:0098852)	34/233	0.000118	0.00114766	1.96397	17.7576	SCARB2, AHNAK, LRP1, SLC44A2, HM13, GBA, ECE1, LITAF, TMEM165, NCSTN, LAPTM4A, LAMP2, PSAP, AP1S2, FLOT1, ATP6V1D, AP2M1, VTI1B, AP1M1, HSPA8, SEC13, ANXA2, STARD3NL, AP3D1, TMEM175, RRAGA, LMBRD1, GNB2, GNB1, TMBIM1, SPNS1, ATP6V1B2, UBA1, LAMTOR1
CC	endocytic vesicle (GO:0030139)	20/108	0.000122	0.00116048	2.4924	22.4542	ABCA1, STX12, RALA, SPARC, GOLIM4, LPAR1, CLTB, CLTA, RAB31, SYT11, DLC1, RAB13, AP2S1, FLOT2, ITGAV, CALR, RAB5A, AP2M1, RAB8A, ARF6
CC	cytoplasmic stress granule (GO:0010494)	11/41	0.000145	0.00134318	3.61094	31.9273	ATXN2L, ZFP36, MBNL1, LARP1, STAU1, CAPRIN1, CIRBP, PABPC1, PUM1, EIF2S1, LSM14A
CC	integral component of lumenal side of endoplasmic reticulum membrane (GO:0071556)	9/29	0.000172	0.00147804	4.17692	36.1976	BCAP31, HM13, CANX, HLA-B, HLA-C, HLA-A, CALR, TAPBP, HLA-E
CC	recycling endosome (GO:0055037)	21/119	0.00017	0.00149027	2.37511	20.6095	GRIA1, ARFGEF2, ATG9A, HLA-B, MLC1, HLA-C, HLA-A, HLA-E, CLIP3, RAB10, EHD2, VPS52, RAB13, TBC1D17, B2M, PDLIM4, RAB8A, PLEKHJ1, VTI1B, VAMP3, ARF6
CC	lipid droplet (GO:0005811)	14/64	0.000207	0.00174054	2.94415	24.9769	BCAP31, HSD3B7, VCP, ANXA2, CAV1, HILPDA, FAF2, LPCAT1, CKAP4, DHRS3, CYB5R3, IRAK1, RDH10, PLIN3
CC	late endosome (GO:0005770)	23/140	0.000258	0.00212821	2.21111	18.2722	SCARB2, CHID1, VAC14, STEAP3, MAP2K1, MAP2K2, TSG101, ANXA2, STARD3NL, ATG9A, VPS4A, BST2, BACE1, TMEM59, LAPTM4A, RAP1A, LAMP2, SDF4, MAPK1, TMEM9, LAMTOR1, VAMP5, VTI1B
CC	specific granule membrane (GO:0035579)	17/91	0.000345	0.00274866	2.51431	20.0431	TMEM30A, SLC44A2, UBR4, SLC2A3, ANO6, CKAP4, PGRMC1, RAP1A, TMBIM1, MLEC, ITGAV, CD59, DEGS1, CD47, LAMTOR1, ATP6V1D, AP1M1
CC	cytoplasmic ribonucleoprotein granule (GO:0036464)	26/170	0.000342	0.00277363	2.05843	16.4275	STAU1, HNRNPU, IQGAP1, ZFP36, LARP1, PCBP1, NFKBIZ, MBNL1, CHTOP, TUBB, CIRBP, LSM1, PUM1, EIF2S1, CKAP4, PNRC1, ATXN2L, MOV10, PSMA6, CNOT7, PSMC3, NCL, CAPRIN1, PABPC1, SQSTM1, LSM14A
CC	trans-Golgi network transport vesicle (GO:0030140)	6/15	0.000464	0.0036308	5.38358	41.322	TGOLN2, TMED9, TMED10, RAB13, RAB8A, SPG21
CC	lytic vacuole (GO:0000323)	27/183	0.000477	0.00366506	1.98575	15.1886	GRN, VPS4A, GBA, MLC1, LAMP2, PSAP, NEU1, GUSB, CTSD, CTSB, CHID1, CTSA, CD164, HSPA8, FUCA2, TMEM175, GFAP, TMEM59, RRAGA, HGS, NPC2, PPT1, TPP1, TMEM9, LAMTOR1, LGMN, ITM2C
CC	recycling endosome membrane (GO:0055038)	11/47	0.000528	0.00398801	3.14997	23.7736	CLIP3, EHD2, HLA-B, HLA-C, HLA-A, B2M, RAB8A, VTI1B, HLA-E, ARF6, VAMP3
CC	clathrin-coated vesicle (GO:0030136)	17/100	0.00105993	0.00762464	2.28802	15.6719	SCARB2, TMED9, TMED10, SORT1, M6PR, CLTB, CLTA, ECE1, TGOLN2, SNX3, RAB13, AP2S1, RAB5A, AP2M1, RAB8A, SPG21, VAMP3
CC	autolysosome (GO:0044754)	4/8	0.00166597	0.0114311	6.72948	43.0508	MAP1LC3A, LAMP2, SQSTM1, FTL
CC	heterochromatin (GO:0000792)	9/41	0.00268529	0.0178752	2.9544	17.49	H2AFY, UBE2B, CDKN2A, HMGA1, TNKS1BP1, UBA1, UBE2A, RNF40, SIRT2
CC	azurophil granule membrane (GO:0035577)	11/58	0.0032527	0.0210247	2.55256	14.6218	BST2, GLIPR1, NCSTN, TMEM30A, LAMP2, PSAP, SURF4, LPCAT1, LAMTOR1, CKAP4, DDOST
CC	nuclear matrix (GO:0016363)	11/59	0.00373524	0.0237988	2.5093	14.0268	PSMA6, CLIC4, SPARC, NUMA1, XPOT, AKAP8L, CHMP1A, HNRNPU, PMEPA1, PRPF40A, SMC1A
CC	trans-Golgi network membrane (GO:0032588)	14/85	0.00381423	0.0239598	2.21677	12.3452	APP, COG4, RHOBTB3, M6PR, CLTA, TMEM165, CLIP3, RAB31, VPS52, AP1S2, RAB6A, RAB8A, VAMP3, AP1M1
CC	mitochondrial outer membrane (GO:0005741)	17/115	0.00486246	0.0301203	1.98958	10.5969	AGPAT5, BNIP3L, FIS1, TOMM40, MAOB, SLC44A1, STARD7, AGK, BAD, FOXO3, HADHB, QTRT1, PINK1, CYB5R3, PPP2R2B, MCL1, BCL2L1
CC	tertiary granule (GO:0070820)	22/164	0.00503182	0.0307423	1.80547	9.5545	CYFIP1, ASAH1, DBNL, ATP6AP2, UBR4, SLC2A3, ANO6, SERPINB6, LGALS3, NFASC, DLC1, LAMP2, SIRPA, CYSTM1, CD59, CD47, LAMTOR1, ALDOA, B2M, GOLGA7, CTSD, SPTAN1
CC	coated vesicle (GO:0030135)	12/71	0.00576393	0.0347393	2.27475	11.7289	SNX3, LMAN1, TMED9, TMED10, SORT1, LMAN2, TMED7, TMED5, TMED4, ARFGAP2, VAMP3, ARCN1
CC	cytoplasmic vesicle membrane (GO:0030659)	10/54	0.00586263	0.0348631	2.4924	12.8088	RAB10, RALA, YWHAB, AP1S2, VOPP1, VAMP5, RYR3, YWHAH, MFSD10, AP1M1
CC	gamma-secretase complex (GO:0070765)	3/6	0.00690108	0.0404985	6.72948	33.4864	APH1A, NCSTN, TMED10
CC	late endosome membrane (GO:0031902)	9/48	0.00805608	0.0466625	2.52355	12.1669	SCARB2, VAC14, LAPTM4A, ANXA2, STARD3NL, LAMP2, LAMTOR1, LITAF, VTI1B
KEGG	Focal adhesion	44/199	4.19e-11	4.3e-09	2.97585	71.1124	ITGB1, LAMA5, SHC1, PXN, TNC, ILK, LAMC1, ARHGAP5, THBS2, THBS1, ARHGAP35, CRKL, PPP1CB, CCND3, RAP1A, SPP1, CAPN2, FLNA, MAPK1, ITGAV, FYN, FLNC, JUN, MAP2K1, ITGA3, BAD, LAMB2, ACTN1, CAV1, FN1, LAMB1, ACTN4, PPP1CA, COL1A2, COL4A2, ZYX, CTNNB1, ITGA7, GRB2, ITGA5, TLN1, MET, CRK, VCL
KEGG	Regulation of actin cytoskeleton	43/214	1.67e-09	8.56e-08	2.70437	54.6592	ITGB1, CYFIP1, NCKAP1, ARPC1B, PXN, ARPC5L, ARAF, LPAR1, BRK1, IQGAP1, WASL, FGF1, ARHGAP35, CRKL, PPP1CB, RRAS, CFL2, GNA12, MAPK1, ITGAV, WASF2, MAP2K1, GSN, MAP2K2, ITGA3, ACTN1, RDX, FN1, MSN, ARPC4, ACTN4, ARPC5, GNG12, PPP1CA, ARPC2, MYH9, ITGA7, ITGA5, EZR, CRK, VCL, PFN2, FGFR1
KEGG	ECM-receptor interaction	19/82	6.75e-06	0.000116	3.11854	37.1271	ITGB1, LAMA5, ITGA3, LAMB2, TNC, FN1, LAMB1, LAMC1, THBS2, THBS1, COL1A2, COL4A2, DAG1, SPP1, ITGA7, ITGAV, ITGA5, CD47, CD44
KEGG	Adherens junction	15/72	0.000221	0.00188941	2.80395	23.6038	CSNK2A1, ACTN1, WASL, ACTN4, IQGAP1, PTPRF, CSNK2B, CTNNA1, MAPK1, CTNNB1, FYN, MET, WASF2, VCL, FGFR1
KEGG	Gap junction	15/88	0.00198209	0.0101747	2.29414	14.2778	MAP2K1, MAP2K2, TUBB, LPAR1, CSNK1D, TUBB4B, TUBA4A, GNAI2, TUBB6, GJA1, TUBB2B, TUBB2A, TUBB3, MAPK1, GRB2
KEGG	Protein processing in endoplasmic reticulum	42/165	8.57e-13	2.64e-10	3.42591	95.1903	PPP1R15A, VCP, RPN2, SAR1B, PRKCSH, HSPBP1, SEC61A1, DNAJB1, LMAN1, GANAB, OS9, LMAN2, CAPN2, SSR1, SEC23B, SEC63, UBQLN2, BCAP31, HSPA8, SEC13, HSPA5, EIF2AK1, SSR3, SYVN1, RAD23A, MARCH6, EIF2S1, CKAP4, DDOST, NSFL1C, CANX, DNAJA2, ERP29, STT3A, PREB, STUB1, CALR, MAN1B1, P4HB, CRYAB, HSPA1B, HSPA1A
KEGG	Endocytosis	51/244	1.13e-11	1.73e-09	2.81314	70.9183	ARF3, ARF1, ARPC1B, ARPC5L, CLTB, CLTA, WASL, CAPZB, KIF5C, KIF5B, CHMP1A, PSD3, RAB8A, AP2M1, SH3GL1, IST1, HLA-B, ARAP2, HLA-C, HLA-A, HLA-E, ARFGAP2, RUFY1, RAB31, HGS, CHMP4A, STAMBP, ARF6, TSG101, VPS4A, ASAP3, SNX3, CYTH2, AP2S1, SNX6, HSPA8, ARFGEF2, VTA1, CAV1, ARPC4, ARPC5, RAB10, EHD2, ARPC2, CAPZA1, MDM2, RAB5A, SMAP1, HSPA1B, SPG21, HSPA1A
KEGG	Bacterial invasion of epithelial cells	24/74	3.12e-10	2.4e-08	4.36506	95.5463	ITGB1, ARHGEF26, SHC1, ARPC1B, CAV1, PXN, CLTB, ARPC5L, FN1, ILK, CLTA, ARPC4, WASL, ARPC5, SEPT2, CRKL, ARPC2, CTNNA1, CTNNB1, ITGA5, MET, CRK, WASF2, VCL
KEGG	Phagosome	35/152	1.28e-09	7.9e-08	3.0991	63.4518	ITGB1, STX12, C1R, THBS2, THBS1, C3, MRC2, SEC61A1, TUBB6, TUBB3, LAMP2, ITGAV, ATP6V0E2, ATP6V1D, DYNC1H1, ATP6AP1, TUBB, HLA-B, M6PR, TAP1, HLA-C, HLA-A, TUBB4B, TUBA4A, HLA-E, DYNC1LI2, TUBB2B, TUBB2A, HGS, CANX, ATP6V1B2, CALR, ITGA5, RAB5A, VAMP3
KEGG	Pathogenic Escherichia coli infection	19/55	6.65e-09	2.93e-07	4.64946	87.54	ITGB1, ARPC1B, TUBB, ARPC5L, ARPC4, WASL, ARPC5, TUBB4B, TUBA4A, TUBB6, TUBB2B, TUBB2A, ARPC2, TUBB3, NCL, ABL1, CTNNB1, FYN, EZR
KEGG	Lysosome	29/123	1.87e-08	7.19e-07	3.17325	56.4717	SCARB2, ASAH1, HEXA, GBA, CLTB, CLTA, GNS, LITAF, LAPTM4A, LAMP2, PSAP, NEU1, AP1S2, IDS, GUSB, CTSD, AP1M1, CTSB, CTSA, CD164, ATP6AP1, SORT1, M6PR, AP3D1, GNPTG, NPC2, PPT1, TPP1, LGMN
KEGG	Human papillomavirus infection	53/330	8e-08	2.74e-06	2.16159	35.3222	ITGB1, CDKN1A, TNC, UBE3A, CHD4, LAMC1, CCND3, TBK1, HEY1, PPP2R1A, ITGAV, MAP2K1, MAP2K2, ATP6AP1, ITGA3, HLA-B, HLA-C, PPP2R5D, HLA-A, HLA-E, TNFRSF1A, CREB3, COL4A2, ATP6V1B2, ITGA7, ITGA5, IRF9, NOTCH2, LAMA5, PXN, UBR4, THBS2, THBS1, RELA, PPP2CB, SPP1, MAPK1, ATP6V0E2, ATP6V1D, BCAP31, FZD5, STAT1, BAD, LAMB2, FN1, LAMB1, COL1A2, CDK4, PPP2R2B, TADA3, MDM2, CTNNB1, GRB2
KEGG	Viral carcinogenesis	37/201	2.38e-07	7.34e-06	2.47752	37.783	VAC14, CDKN1A, SP100, HDAC3, YWHAB, PXN, UBR4, UBE3A, CHD4, RELA, C3, CCND3, MAPK1, YWHAH, JUN, CDKN2B, GSN, CDKN2A, BAD, ACTN1, STAT3, HLA-B, HLA-C, ACTN4, HLA-A, SND1, HLA-E, DDB1, NFKBIA, CREB3, HNRNPK, CDK4, DNAJA3, MDM2, GRB2, IL6ST, IRF9
KEGG	Renal cell carcinoma	19/69	4.02e-07	1.12e-05	3.70609	54.5815	EGLN1, ARNT2, CDKN1A, MAP2K1, JUN, EGLN3, MAP2K2, EPAS1, BAD, TFE3, ARAF, SLC2A1, HIF1A, CRKL, RAP1A, MAPK1, GRB2, MET, CRK
KEGG	Chronic myeloid leukemia	20/76	4.48e-07	1.15e-05	3.54183	51.7782	CDKN1A, MAP2K1, MAP2K2, GADD45B, SHC1, BAD, CDKN2A, GADD45A, ARAF, RELA, CRKL, NFKBIA, CDK4, MYC, ABL1, MDM2, MAPK1, GRB2, CRK, BCL2L1
KEGG	Shigellosis	18/65	7.37e-07	1.62e-05	3.72709	52.629	ITGB1, ARPC1B, ARPC5L, ARPC4, WASL, ARPC5, RELA, CRKL, NFKBIA, ARPC2, ABL1, MAPK1, ITGA5, CRK, WASF2, CD44, VCL, PFN2
KEGG	Proteoglycans in cancer	36/201	6.87e-07	1.63e-05	2.41056	34.207	ITGB1, CDKN1A, CAMK2D, SDC2, PXN, ARAF, IQGAP1, HIF1A, THBS1, PPP1CB, RRAS, MYC, GPC1, TIMP3, FLNA, MAPK1, ITGAV, FLNC, MAP2K1, MAP2K2, FZD5, CAV1, RDX, STAT3, FN1, MSN, PPP1CA, MDM2, CTNNB1, GRB2, ITGA5, EZR, MET, CD44, HBEGF, FGFR1
KEGG	Proteasome	14/45	2.74e-06	5.62e-05	4.18723	53.6324	PSMD13, ADRM1, PSMB8, PSMB9, PSMD8, PSMA6, PSMC5, PSMA3, PSMC3, PSMD2, PSME3, PSME1, PSME2, PSMF1
KEGG	Hepatitis C	29/155	3.31e-06	6.37e-05	2.51813	31.7775	CDKN1A, CD81, YWHAB, ARAF, RELA, SOCS3, PPP2CB, TBK1, PPP2R1A, MYC, MAPK1, RIPK1, YWHAH, MAP2K1, MAP2K2, BAD, STAT1, EIF2AK1, STAT3, CFLAR, EIF2S1, TNFRSF1A, NFKBIA, CDK4, PPP2R2B, PSME3, CTNNB1, GRB2, IRF9
KEGG	Human immunodeficiency virus 1 infection	35/212	6.62e-06	0.00012	2.222	26.4995	PXN, RELA, CRKL, GNAI2, TBK1, IRAK1, CFL2, AP1S2, MAPK1, RIPK1, B2M, AP1M1, JUN, MAP2K1, MAP2K2, BAD, HLA-B, HLA-C, TAP1, HLA-A, FOS, GNG12, HLA-E, TNFRSF1A, TAPBP, BST2, DDB1, NFKBIA, WEE1, GNB2, GNB1, CALM3, CALR, CRK, BCL2L1
KEGG	PI3K-Akt signaling pathway	50/354	8.52e-06	0.000138	1.90098	22.1911	ITGB1, CDKN1A, CSF1, YWHAB, TNC, LAMC1, FGF1, GYS1, CCND3, PPP2R1A, MYC, ITGAV, YWHAH, MAP2K1, MAP2K2, ITGA3, PPP2R5D, OSMR, CREB3, COL4A2, CDC37, ITGA7, ITGA5, SGK1, MET, LAMA5, LPAR1, FOXO3, THBS2, THBS1, RELA, PPP2CB, SPP1, MAPK1, MCL1, BAD, LAMB2, FN1, LAMB1, GNG12, EFNA1, COL1A2, CDK4, PPP2R2B, GNB2, GNB1, MDM2, GRB2, BCL2L1, FGFR1
KEGG	Antigen processing and presentation	18/77	1.03e-05	0.000151	3.14625	36.136	HSPA8, HSPA5, HLA-B, TAP1, HLA-C, HLA-A, TAPBP, HLA-E, PSME3, CANX, PSME1, PSME2, CALR, B2M, HSPA1B, CTSB, HSPA1A, LGMN
KEGG	Human cytomegalovirus infection	36/225	1.01e-05	0.000156	2.15343	24.7651	CDKN1A, PXN, RELA, CRKL, GNAI2, TBK1, MYC, GNA12, CCL2, MAPK1, RIPK1, ITGAV, B2M, MAP2K1, MAP2K2, CDKN2A, STAT3, HLA-B, HLA-C, TAP1, HLA-A, GNG12, HLA-E, TNFRSF1A, TAPBP, NFKBIA, CREB3, CDK4, GNB2, GNB1, MDM2, CTNNB1, CALM3, GRB2, CALR, CRK
KEGG	Epstein-Barr virus infection	33/201	1.35e-05	0.000189	2.20968	24.7738	CDKN1A, PSMD13, RELA, ICAM1, PSMD8, CCND3, TBK1, IRAK1, MYC, PSMD2, RIPK1, B2M, JUN, GADD45B, GADD45A, STAT1, STAT3, ADRM1, HLA-B, HLA-C, TAP1, HLA-A, HLA-E, TAPBP, NFKBIA, PSMC5, PSMC3, CDK4, MDM2, CALR, VIM, CD44, IRF9
KEGG	Mitophagy	16/65	1.58e-05	0.000211	3.31297	36.6364	BNIP3L, FIS1, JUN, CSNK2A1, ATG9A, TFE3, FOXO3, HIF1A, RELA, PINK1, TBK1, RRAS, CSNK2B, TBC1D17, SQSTM1, BCL2L1
KEGG	Cellular senescence	28/160	1.8e-05	0.00023	2.35532	25.7373	CDKN1A, SERPINE1, FOXO3, ZFP36L2, RELA, PPP1CB, CCND3, RRAS, MYC, CAPN2, MAPK1, MAP2K1, CDKN2B, MAP2K2, GADD45B, GADD45A, CDKN2A, IGFBP3, HLA-B, HLA-C, HLA-A, HIPK1, HLA-E, PPP1CA, CDK4, MDM2, CALM3, SQSTM1
KEGG	Bladder cancer	12/41	2.81e-05	0.000346	3.9392	41.2785	CDKN1A, MAP2K1, MAP2K2, CDKN2A, CDK4, MYC, DAPK3, ARAF, MDM2, MAPK1, THBS1, HBEGF
KEGG	HIF-1 signaling pathway	20/100	3.95e-05	0.000468	2.69179	27.2926	EGLN1, MAP2K1, CDKN1A, CAMK2D, EGLN3, MAP2K2, PFKFB3, SERPINE1, STAT3, SLC2A1, ENO2, HIF1A, RELA, HK1, LDHA, PFKL, PGK1, MAPK1, TIMP1, ALDOA
KEGG	Kaposi sarcoma-associated herpesvirus infection	30/186	4.61e-05	0.000507	2.1708	21.6749	CDKN1A, HIF1A, RELA, ICAM1, C3, ZFP36, TBK1, MYC, MAPK1, MAP2K1, JUN, MAP2K2, STAT1, STAT3, HLA-B, HLA-C, HLA-A, FOS, GNG12, HLA-E, TNFRSF1A, NFKBIA, RCAN1, CDK4, GNB2, GNB1, CTNNB1, CALM3, IL6ST, IRF9
KEGG	Pathways in cancer	65/530	4.46e-05	0.000509	1.65063	16.5347	ITGB1, CDKN1A, ARAF, SLC2A1, KEAP1, LAMC1, FGF1, CRKL, CCND3, HEY1, MYC, PIM1, ITGAV, MAP2K1, RALBP1, MAP2K2, TPM3, ITGA3, DAPK3, FOS, COL4A2, IL6ST, MET, CRK, NOTCH2, LAMA5, RALA, CAMK2D, EPAS1, LPAR1, HIF1A, RELA, GNAI2, GNA12, ABL1, CTNNA1, MAPK1, RALGDS, EGLN1, ARNT2, JUN, EGLN3, CDKN2B, FZD5, GADD45B, STAT1, CDKN2A, GADD45A, BAD, LAMB2, ZBTB16, STAT3, FN1, LAMB1, GNG12, NFKBIA, CDK4, GNB2, G…
KEGG	Salmonella infection	18/86	5.06e-05	0.000537	2.81699	27.8661	DYNC1H1, JUN, ARPC1B, ARPC5L, ARPC4, WASL, FOS, ARPC5, KLC1, RELA, DYNC1LI2, ARPC2, MYH9, FLNA, MAPK1, FLNC, WASF2, PFN2
KEGG	Endometrial cancer	14/58	6.67e-05	0.000685	3.24871	31.2365	CDKN1A, MAP2K1, MAP2K2, GADD45B, BAD, GADD45A, ARAF, ILK, FOXO3, MYC, CTNNA1, MAPK1, CTNNB1, GRB2
KEGG	Human T-cell leukemia virus 1 infection	33/219	7.91e-05	0.000786	2.02806	19.1555	NRP1, VAC14, CDKN1A, SLC2A1, RELA, ICAM1, CCND3, ZFP36, XPO1, MYC, MAPK1, B2M, JUN, CDKN2B, MAP2K1, CDKN2C, MAP2K2, CDKN2A, HLA-B, HLA-C, HLA-A, FOS, HLA-E, TNFRSF1A, FOSL1, NFKBIA, CREB3, CDK4, CANX, ANAPC5, CALR, TLN1, BCL2L1
KEGG	Pancreatic cancer	16/75	0.000103	0.000987	2.87124	26.3733	CDKN1A, RALBP1, MAP2K1, RALA, GADD45B, BAD, STAT1, CDKN2A, GADD45A, STAT3, ARAF, RELA, CDK4, MAPK1, RALGDS, BCL2L1
KEGG	Ferroptosis	11/40	0.000113	0.00105765	3.70121	33.6266	PRNP, STEAP3, MAP1LC3A, PCBP1, GSS, SLC3A2, SLC39A8, GCLM, SAT1, SLC39A14, FTL
KEGG	Small cell lung cancer	18/93	0.000147	0.00133064	2.60496	22.9909	ITGB1, LAMA5, CDKN1A, CDKN2B, GADD45B, ITGA3, LAMB2, GADD45A, FN1, LAMB1, LAMC1, RELA, NFKBIA, COL4A2, CDK4, MYC, ITGAV, BCL2L1
KEGG	Prion diseases	10/35	0.000163	0.00143624	3.84541	33.5339	STIP1, PRNP, MAP2K1, MAP2K2, HSPA5, MAPK1, NCAM1, FYN, LAMC1, HSPA1A
KEGG	FoxO signaling pathway	22/132	0.000282	0.00234784	2.24316	18.3343	PRKAB2, MAP2K1, CDKN1A, CDKN2B, MAP2K2, GADD45B, GADD45A, PRMT1, STAT3, ARAF, IRS2, CSNK1E, FOXO3, FBXO32, SOD2, ATG12, BCL6, MDM2, MAPK1, HOMER3, GRB2, SGK1
KEGG	Apoptosis	23/143	0.000353	0.00265435	2.16473	17.2054	DAXX, MAP2K1, JUN, MAP2K2, GADD45B, GADD45A, BAD, FOS, CFLAR, EIF2S1, TUBA4A, RELA, TNFRSF1A, NFKBIA, LMNA, CAPN2, MAPK1, RIPK1, CTSD, SPTAN1, MCL1, BCL2L1, CTSB
KEGG	Glioma	15/75	0.000353	0.00271901	2.69179	21.3963	CDKN1A, MAP2K1, CAMK2D, MAP2K2, GADD45B, SHC1, CDKN2A, GADD45A, ARAF, CDK4, MDM2, MAPK1, CALM3, GRB2, CAMK1
KEGG	Spliceosome	22/134	0.000351	0.00276856	2.20968	17.5801	HSPA8, RBM25, SF3B2, NCBP2, HNRNPU, PRPF40A, THOC2, EFTUD2, PRPF6, HNRNPK, PUF60, SNRNP70, PCBP1, DHX15, ACIN1, PRPF31, SRSF5, HNRNPC, SNRNP200, HSPA1B, SNRPB, HSPA1A
KEGG	mRNA surveillance pathway	17/91	0.000345	0.00279732	2.51431	20.0431	UPF1, CPSF6, NCBP2, SSU72, PPP2R5D, SMG5, GSPT1, PPP1CA, PPP1CB, PNN, PPP2CB, PPP2R1A, PPP2R2B, PAPOLA, ACIN1, ETF1, PABPC1
KEGG	Insulin signaling pathway	22/137	0.000481	0.00336426	2.16129	16.5133	PYGB, PRKAB2, MAP2K1, MAP2K2, SHC1, BAD, ARAF, IRS2, PYGL, PTPRF, CRKL, HK1, PPP1CA, PPP1CB, SOCS3, GYS1, FLOT1, FLOT2, MAPK1, CALM3, GRB2, CRK
KEGG	Autophagy	21/128	0.000477	0.00341849	2.20811	16.8864	MAP2K1, MAP2K2, BAD, ATG9A, DAPK3, IRS2, CFLAR, ATG13, HIF1A, EIF2S1, ATG12, VMP1, PPP2CB, RRAGA, RRAS, LAMP2, ATG4B, MAPK1, CTSD, BCL2L1, CTSB
KEGG	Neurotrophin signaling pathway	20/119	0.000468	0.0034309	2.26201	17.3436	MAP2K1, ZNF274, JUN, CAMK2D, MAP2K2, SHC1, BAD, SORT1, FOXO3, RELA, CRKL, NFKBIA, RAP1A, IRAK1, ARHGDIA, ABL1, MAPK1, CALM3, GRB2, CRK
KEGG	RNA transport	25/165	0.000508	0.0034787	2.03923	15.4666	CYFIP1, POM121, NUP188, PNN, XPO1, POM121C, SUMO3, EIF2B4, UPF1, PRMT5, SEC13, UBE2I, NCBP2, THOC2, EIF2S1, EIF2S3, EIF5, XPOT, EIF3G, ACIN1, GEMIN7, PABPC1, EIF4G2, EIF4G1, EIF3B
KEGG	Measles	22/138	0.000532	0.003565	2.14563	16.1739	HSPA8, JUN, CSNK2A1, BAD, STAT1, EIF2AK1, STAT3, MSN, ADAR, FOS, EIF2S1, RELA, NFKBIA, CCND3, TBK1, IRAK1, CDK4, CSNK2B, IRF9, HSPA1B, BCL2L1, HSPA1A
KEGG	Legionellosis	12/55	0.000592	0.00388074	2.9365	21.8231	C3, NFKBIA, RAB1A, HSPA8, ARF1, VCP, SAR1B, RAB1B, HSF1, RELA, HSPA1B, HSPA1A
KEGG	p53 signaling pathway	14/72	0.000739	0.00464617	2.61702	18.8687	STEAP3, CDKN1A, CD82, GADD45B, CDKN2A, GADD45A, IGFBP3, SERPINE1, SHISA5, THBS1, CCND3, CDK4, MDM2, BCL2L1
KEGG	Melanoma	14/72	0.000739	0.00474296	2.61702	18.8687	CDKN1A, MAP2K1, MAP2K2, GADD45B, BAD, CDKN2A, GADD45A, ARAF, FGF1, CDK4, MDM2, MAPK1, MET, FGFR1
KEGG	Central carbon metabolism in cancer	13/65	0.000857	0.00527697	2.69179	19.0107	MAP2K1, MAP2K2, SLC2A1, HIF1A, HK1, LDHA, PFKL, MYC, MAPK1, MET, PFKM, PFKP, FGFR1
KEGG	Thyroid hormone signaling pathway	19/116	0.000887	0.00535445	2.20448	15.4933	NOTCH2, MAP2K1, MAP2K2, HDAC3, BAD, STAT1, SLC2A1, ATP2A2, ATP1B3, ATP1A1, MED16, HIF1A, RCAN1, MYC, MDM2, MAPK1, CTNNB1, ITGAV, PFKP
KEGG	Insulin resistance	18/108	0.000973	0.00576217	2.24316	15.557	PYGB, PRKAB2, GFPT2, NR1H2, STAT3, SLC2A1, IRS2, PYGL, PTPRF, RELA, TNFRSF1A, PPP1CA, PPP1CB, NFKBIA, SOCS3, GYS1, CREB3, OGT
KEGG	Non-small cell lung cancer	13/66	0.000995	0.00578462	2.65101	18.3247	CDKN1A, MAP2K1, MAP2K2, GADD45B, BAD, CDKN2A, GADD45A, STAT3, ARAF, FOXO3, CDK4, MAPK1, GRB2
KEGG	Viral myocarditis	12/59	0.00114705	0.00654244	2.73741	18.5338	SGCB, CAV1, DAG1, HLA-B, ABL1, HLA-C, FYN, HLA-A, EIF4G2, ICAM1, HLA-E, EIF4G1
KEGG	Thyroid cancer	9/37	0.00124725	0.0069846	3.2738	21.8913	CDKN1A, MAP2K1, MAP2K2, GADD45B, TPM3, GADD45A, MYC, MAPK1, CTNNB1
KEGG	Pertussis	14/76	0.00128717	0.00707944	2.47928	16.5004	ITGB1, JUN, C1S, C1R, FOS, RELA, GNAI2, C3, IRAK1, CFL2, SERPING1, MAPK1, CALM3, ITGA5
KEGG	ErbB signaling pathway	15/85	0.00138457	0.00748156	2.37511	15.6338	CDKN1A, MAP2K1, CAMK2D, JUN, MAP2K2, SHC1, BAD, ARAF, CRKL, MYC, ABL1, MAPK1, GRB2, CRK, HBEGF
KEGG	Colorectal cancer	15/86	0.00156416	0.00830623	2.34749	15.1657	CDKN1A, MAP2K1, RALA, JUN, MAP2K2, GADD45B, BAD, GADD45A, ARAF, FOS, MYC, MAPK1, CTNNB1, GRB2, RALGDS
KEGG	Toxoplasmosis	18/113	0.00165725	0.0086514	2.1439	13.7266	ITGB1, HSPA8, LAMA5, BAD, LAMB2, STAT1, STAT3, LAMB1, LAMC1, RELA, TNFRSF1A, GNAI2, NFKBIA, IRAK1, MAPK1, HSPA1B, BCL2L1, HSPA1A
KEGG	Arrhythmogenic right ventricular cardiomyopathy (ARVC)	13/72	0.0022802	0.0115132	2.43009	14.7834	ITGB1, ITGA3, ATP2A2, GJA1, CDH2, SGCB, LMNA, DAG1, CTNNA1, ITGA7, CTNNB1, ITGAV, ITGA5
KEGG	Osteoclast differentiation	19/127	0.00263076	0.0130689	2.01354	11.9614	MAP2K1, JUN, CSF1, STAT1, FOS, RELA, FOSL2, TNFRSF1A, FOSL1, NFKBIA, SOCS3, SIRPA, MAPK1, FOSB, GRB2, FYN, JUNB, SQSTM1, IRF9
KEGG	Fc gamma R-mediated phagocytosis	15/91	0.00278004	0.0135913	2.21851	13.0566	MAP2K1, GSN, ARPC1B, ARPC5L, ASAP3, ARPC4, WASL, ARPC5, CRKL, ARPC2, CFL2, MAPK1, CRK, WASF2, ARF6
KEGG	Fatty acid elongation	7/27	0.00291671	0.0140367	3.48936	20.3684	HADHB, ELOVL1, HADHA, ELOVL5, ELOVL2, TECR, PPT1
KEGG	Acute myeloid leukemia	12/66	0.00311944	0.0147813	2.44708	14.1199	MAP2K1, MAP2K2, BAD, MYC, ZBTB16, STAT3, ARAF, PIM1, MAPK1, GRB2, DUSP6, RELA
KEGG	AMPK signaling pathway	18/120	0.00326467	0.0152351	2.01884	11.5571	PRKAB2, PFKFB3, IRS2, PPP2R5D, CPT1C, FOXO3, ADIPOR1, EEF2, RAB10, GYS1, CREB3, PPP2CB, PFKL, PPP2R1A, PPP2R2B, PFKM, RAB8A, PFKP
KEGG	Chagas disease (American trypanosomiasis)	16/103	0.00378102	0.0171258	2.09071	11.6615	JUN, SERPINE1, FOS, CFLAR, RELA, TNFRSF1A, GNAI2, C3, NFKBIA, PPP2CB, IRAK1, PPP2R1A, PPP2R2B, CCL2, MAPK1, CALR
KEGG	Dopaminergic synapse	19/131	0.0037456	0.0172186	1.95206	10.9065	GRIA1, CAMK2D, MAOB, PPP2R5D, FOS, COMT, GNG12, GNAI2, PPP1CA, PPP1CB, CREB3, PPP2CB, PPP2R1A, KIF5C, PPP2R2B, KIF5B, GNB2, GNB1, CALM3
KEGG	Influenza A	23/171	0.00405808	0.0181143	1.81027	9.96923	IVNS1ABP, HSPA8, MAP2K1, JUN, MAP2K2, STAT1, EIF2AK1, ADAR, EIF2S1, RELA, ICAM1, TNFRSF1A, NFKBIA, SOCS3, DNAJB1, TBK1, XPO1, CCL2, MAPK1, IRF9, HSPA1B, AGFG1, HSPA1A
KEGG	Starch and sucrose metabolism	8/36	0.00422001	0.0185681	2.99088	16.3539	GPI, PYGB, GYS1, UGP2, GBE1, PYGL, PGM2L1, HK1
KEGG	Pentose phosphate pathway	7/30	0.00549894	0.0238546	3.14042	16.3402	GPI, PFKL, TALDO1, ALDOA, TKT, PFKM, PFKP
KEGG	Sphingolipid signaling pathway	17/119	0.00687433	0.0294069	1.92271	9.57501	MAP2K1, ASAH1, MAP2K2, PPP2R5D, RELA, TNFRSF1A, GNAI2, PPP2CB, PPP2R1A, PPP2R2B, GNA12, ADORA1, MAPK1, DEGS1, FYN, CTSD, CERS2
KEGG	Cysteine and methionine metabolism	9/47	0.00699591	0.029517	2.57725	12.7894	LDHA, AHCYL1, MAT2A, GSS, AMD1, GOT2, SMS, GCLM, BCAT1
KEGG	TNF signaling pathway	16/110	0.00722459	0.0300699	1.95767	9.65181	MAP2K1, JUN, CEBPB, CSF1, FOS, CFLAR, RELA, ICAM1, TNFRSF1A, NFKBIA, SOCS3, CREB3, CCL2, MAPK1, RIPK1, JUNB
KEGG	Ras signaling pathway	28/232	0.00759595	0.031194	1.62436	7.92709	RALA, CSF1, SHC1, FGF1, RELA, TBK1, RAP1A, RRAS, ABL1, MAPK1, RALGDS, RALBP1, MAP2K1, MAP2K2, BAD, GNG12, EFNA1, PLA2G16, GNB2, GNB1, CALM3, GRB2, RGL1, RAB5A, MET, ARF6, BCL2L1, FGFR1
KEGG	Leukocyte transendothelial migration	16/112	0.00857246	0.034741	1.92271	9.15055	ITGB1, ACTN1, PXN, MSN, ACTN4, THY1, ARHGAP5, ARHGAP35, ICAM1, GNAI2, RAP1A, CTNNA1, CTNNB1, EZR, VCL, JAM3
KEGG	Aminoacyl-tRNA biosynthesis	11/66	0.00891936	0.0356774	2.24316	10.5867	CARS, NARS, YARS, DARS, WARS, VARS, SARS, HARS, IARS, FARSA, AARS
KEGG	Amphetamine addiction	11/68	0.0111226	0.0439201	2.17718	9.79466	PPP1CB, GRIA1, CREB3, ARC, CAMK2D, JUN, MAOB, FOSB, CALM3, FOS, PPP1CA
KEGG	MAPK signaling pathway	33/295	0.0121975	0.0475548	1.50558	6.63436	CSF1, ARAF, IL1RAP, FGF1, RELA, CRKL, RAP1A, RRAS, IRAK1, MYC, GNA12, FLNA, MAPK1, FLNC, HSPA8, DAXX, JUN, MAP2K1, MAP2K2, GADD45B, GADD45A, DUSP1, FOS, GNG12, DUSP6, TNFRSF1A, EFNA1, GRB2, MET, CRK, HSPA1B, HSPA1A, FGFR1
KEGG	Ubiquitin mediated proteolysis	18/137	0.0128618	0.0483104	1.76833	7.6984	UBE2H, UBE2I, UBE2B, HUWE1, SYVN1, KEAP1, UBE3A, UBE2A, DDB1, SOCS3, CDC34, UBR5, MDM2, ANAPC5, UBA1, STUB1, SAE1, UBE2M
KEGG	Breast cancer	19/147	0.0127472	0.0484708	1.73959	7.58887	NOTCH2, MAP2K1, JUN, CDKN1A, MAP2K2, FZD5, GADD45B, SHC1, GADD45A, ARAF, FOS, FGF1, HEY1, CDK4, MYC, MAPK1, CTNNB1, GRB2, FGFR1
KEGG	Hepatocellular carcinoma	21/168	0.0131444	0.0487769	1.68237	7.28761	MAP2K1, CDKN1A, SMARCB1, MAP2K2, SMARCD3, FZD5, GADD45B, SHC1, GADD45A, BAD, CDKN2A, ARAF, KEAP1, SMARCA4, CDK4, MYC, MAPK1, CTNNB1, GRB2, MET, BCL2L1
KEGG	Biosynthesis of unsaturated fatty acids	6/27	0.0127211	0.0489761	2.99088	13.0537	FADS2, ELOVL1, ELOVL5, ELOVL2, TECR, ACAA1
MF	cadherin binding (GO:0045296)	93/313	2.12e-32	2.44e-29	3.99899	291.646	ITGB1, YWHAB, HDLBP, BZW2, CRKL, PCMT1, RPL7A, CDH2, CAPZB, PPME1, KIF5B, BSG, TNKS1BP1, CLIC1, SPTAN1, SH3GL1, SCYL1, CAST, MKL2, NUDC, ANXA1, DBNL, ANXA2, IST1, AHSA1, CSNK1D, SND1, SEPT2, ATXN2L, EEF1D, CDH11, FSCN1, PLIN3, CDC42EP1, MYH9, TAGLN2, TLN1, EZR, ALDOA, MAPRE1, DBN1, VCL, PLEC, MACF1, RAB1A, AHNAK, CAPG, SLC3A2, ZC3HAV1, IQGAP1, RTN4, ADD1, CNN3, SDCBP, DNAJB1, LDHA, LARP1, PUF60, …
MF	actin binding (GO:0003779)	49/254	5.4e-10	1.55e-07	2.59641	55.4077	ITGB1, CYFIP1, WDR1, AVIL, ARPC1B, ARPC5L, HNRNPU, FHL3, WASL, EPS8, CAPZB, CFL2, BCL7B, DAG1, COTL1, PLS3, TMSB10, CAP1, TMOD1, ACTR3, DBNL, TPM4, TPM3, ACTN1, ACTN4, MAP1B, MAP1A, FSCN1, MYH9, EZR, ALDOA, DBN1, VCL, PFN2, MACF1, ADD1, SSFA2, ABL1, FLNA, PDLIM5, GBP1, GSN, RDX, DSTN, ARPC4, ARPC5, CORO2B, ARPC2, GIPC1
MF	actin filament binding (GO:0051015)	26/127	1.85e-06	0.000213	2.75538	36.3692	CYFIP1, MACF1, WDR1, ARPC1B, ARPC5L, WASL, ADD1, SSFA2, CAPZB, CFL2, PLS3, FLNA, ACTR3, DBNL, TPM4, TPM3, ACTN1, DSTN, ARPC4, ACTN4, ARPC5, CORO2B, ARPC2, FSCN1, MYH9, EZR
MF	cadherin binding involved in cell-cell adhesion (GO:0098641)	8/19	3.28e-05	0.00251435	5.66693	58.5171	RAB10, ANXA1, ANXA2, CDC42EP1, PDLIM5, S100A11, PPP1CA, CNN3
MF	integrin binding (GO:0005178)	19/94	5.25e-05	0.0033554	2.72043	26.8103	LAMA5, CD151, DST, ACTN1, FN1, ACTN4, THY1, FGF1, THBS1, CYR61, CTGF, ICAM1, ADAM9, ITGAV, ITGB1BP1, CALR, P4HB, TLN1, JAM3
MF	protein binding involved in cell-cell adhesion (GO:0098632)	8/21	7.71e-05	0.00443811	5.12722	48.5557	RAB10, ANXA1, ANXA2, CDC42EP1, PDLIM5, S100A11, PPP1CA, CNN3
MF	collagen binding (GO:0005518)	12/52	0.000343	0.013148	3.10591	24.7811	DDR1, ITGB1, MRC2, ACHE, SPARC, SERPINH1, FN1, SPARCL1, ADAM9, THBS1, CD44, CTSB
MF	vinculin binding (GO:0017166)	5/10	0.000413	0.0139767	6.72948	52.4387	ACTN1, PXN, DAG1, CTNNA1, TLN1
MF	RNA binding (GO:0003723)	225/1387	1.46e-30	8.42e-28	2.18332	149.989	SLC4A1AP, RRP1, HNRNPU, GPATCH4, HNRNPR, NOC2L, CRKL, LGALS3, PNN, ALKBH5, LGALS1, TRIM28, PEG10, LONP1, ARL6IP4, SEC63, TNS1, AGFG1, SRRM2, MBNL1, ACTN1, NGDN, CIRBP, FNDC3B, DICER1, ACTN4, CSNK1E, FNDC3A, HLA-A, SND1, DDX39A, GRWD1, CCDC86, EZR, MACF1, ZC3HAV1, GSPT1, MTDH, C7ORF50, LARP1, PCBP4, ERI1, S100A16, PCBP1, SERPINH1, MAP4, SPTBN1, JUN, XRCC6, RDX, MRPL28, PUM1, PRRC2B, PRRC2A, BST2, …
MF	ubiquitin-like protein ligase binding (GO:0044389)	55/297	2.4e-10	9.2e-08	2.4924	55.21	GPI, CDKN1A, UBXN1, FAF2, CLU, SMG5, UCHL1, MAP1LC3A, TRIM28, CCDC50, DAXX, GPR37, TUBB, PARP9, RNF40, RRAGA, CDC34, HGS, TCP1, TRIB1, SQSTM1, VCL, VCP, RALA, TSG101, HM13, HIF1A, TANK, RELA, RTN4, BAG6, DDRGK1, RIPK1, UBL4A, HSPA9, HSPA8, JUN, UBE2H, FZD5, UBE2B, HSPA5, STAT1, NEK6, UBE2A, PRDX6, NFKBIA, PER1, PINK1, SYT11, JKAMP, MDM2, STUB1, CALR, HSPA1B, HSPA1A
MF	ubiquitin protein ligase binding (GO:0031625)	51/284	3.22e-09	7.42e-07	2.41692	47.2583	GPI, CDKN1A, UBXN1, FAF2, CLU, SMG5, UCHL1, MAP1LC3A, TRIM28, CCDC50, DAXX, GPR37, TUBB, RNF40, RRAGA, CDC34, TCP1, TRIB1, SQSTM1, VCL, VCP, RALA, TSG101, HM13, HIF1A, TANK, RELA, RTN4, BAG6, RIPK1, UBL4A, HSPA9, HSPA8, JUN, UBE2H, FZD5, UBE2B, HSPA5, NEK6, UBE2A, PRDX6, NFKBIA, PER1, PINK1, SYT11, JKAMP, MDM2, STUB1, CALR, HSPA1B, HSPA1A
MF	kinase binding (GO:0019900)	66/418	4.23e-09	8.12e-07	2.1251	40.973	CDKN1A, ILK, BICD1, RND3, PPP1CB, GYS1, SPRED2, ZFP36, CCND3, TRIM22, DAXX, FBXW5, WARS, H2AFY, RAD23A, RHOC, ATG13, TUBA4A, RHOB, GPRC5B, CDC37, RHOJ, MAPRE1, SQSTM1, LRRC14, PPP1R15A, SP100, SHC1, DCTN1, MAPKAP1, MVP, RHOBTB3, IQGAP1, THY1, FOXO3, ADIPOR1, HIF1A, TANK, RELA, CAMK2N1, HSF1, FLNA, MAPK4, CDKN2B, CDKN2C, FZD5, CDKN2A, GADD45A, BAD, NEK6, CAV1, STAT3, MSN, EEF2, PER1, PFKL, TBL2, T…
MF	purine ribonucleoside triphosphate binding (GO:0035639)	63/396	7.07e-09	1.16e-06	2.1412	40.184	CARS, DYRK2, HNRNPU, PYGL, RND3, TUBB6, TUBB3, PAPOLA, PIM1, LONP1, PDK3, RAB8A, TUBB, DAPK3, TAP1, RHOC, GNL1, TUBA4A, GEM, RHOB, PSMA6, ACLY, TUBB2B, RRAGA, TUBB2A, RAB31, RHOJ, LANCL2, MYH9, ARF6, RALA, RAB1B, VPS4A, RHOBTB3, ARL2, ATP1A1, GNAI2, PMVK, ABL1, PGK1, RAB6A, MAP4K5, GBP1, ABCA1, HSPA9, HSPA8, HSPA5, PNPLA8, GSS, NEK6, TUBB4B, BCKDK, RAB10, GLUD1, PINK1, PFKL, STK17A, RAB13, RAB5A,…
MF	protein kinase binding (GO:0019901)	69/495	2.92e-07	4.2e-05	1.8761	28.231	DDR1, CDKN1A, PRKCSH, ARAF, ILK, BICD1, RND3, PPP1CB, GYS1, SPRED2, ZFP36, CCND3, ITGAV, TRIM22, DAXX, FBXW5, WARS, H2AFY, RHOC, ATG13, TUBA4A, PJA2, RHOB, GPRC5B, RHOJ, ADAM9, EZR, TRIB1, MAPRE1, SQSTM1, MET, CRK, PPP1R15A, SHC1, DCTN1, MAPKAP1, MVP, RHOBTB3, IQGAP1, THY1, FOXO3, ADIPOR1, HIF1A, TANK, RELA, CAMK2N1, HSF1, ABL1, PDLIM5, MAPK4, SPAG9, CDKN2B, CDKN2C, FZD5, CDKN2A, BAD, NEK6, CAV1,…
MF	GTP binding (GO:0005525)	29/147	1.08e-06	0.000138	2.65517	36.4814	RALA, RAB1B, RHOBTB3, ARL2, RND3, GNAI2, TUBB6, TUBB3, RAB6A, GBP1, RAB8A, TUBB, RHOC, TUBB4B, GNL1, TUBA4A, GEM, RHOB, RAB10, GLUD1, RRAGA, TUBB2B, RAB31, TUBB2A, RHOJ, RAB13, LANCL2, RAB5A, ARF6
MF	purine ribonucleoside binding (GO:0032550)	30/159	1.88e-06	0.000197	2.53942	33.4789	RALA, RAB1B, RHOBTB3, ARL2, RND3, GNAI2, TUBB6, RRAS, TUBB3, RAB6A, GBP1, RAB8A, TUBB, RHOC, TUBB4B, GNL1, TUBA4A, GEM, RHOB, RAB10, GLUD1, RRAGA, TUBB2B, RAB31, TUBB2A, RHOJ, RAB13, LANCL2, RAB5A, ARF6
MF	peptidase activator activity (GO:0016504)	8/16	6.83e-06	0.000655	6.72948	80.0414	VCP, PINK1, CAV1, PSME3, ADRM1, PSME1, PSME2, TANK
MF	guanyl ribonucleotide binding (GO:0032561)	30/170	7.71e-06	0.000683	2.37511	27.962	RALA, RAB1B, RHOBTB3, ARL2, RND3, GNAI2, TUBB6, RRAS, TUBB3, RAB6A, GBP1, RAB8A, TUBB, RHOC, TUBB4B, GNL1, TUBA4A, GEM, RHOB, RAB10, GLUD1, RRAGA, TUBB2B, RAB31, TUBB2A, RHOJ, RAB13, LANCL2, RAB5A, ARF6
MF	protein heterodimerization activity (GO:0046982)	40/265	1.4e-05	0.00115163	2.03154	22.7043	ITGB1, ARF1, CEBPB, EPAS1, HEXA, HIF1A, RELA, ADD1, SDCBP, IRAK1, PPP2R1A, HSF1, FLOT1, FLOT2, PSMF1, SNX6, MCL1, YWHAH, TPD52, PRMT5, ARNT2, BNIP3L, DAXX, JUN, TPM4, GADD45A, ITGA3, FOS, SUPT5H, SMC1A, QTRT1, EXT2, RRAGA, TUBB2B, CLCF1, BHLHE40, P4HB, SAE1, ATF3, BCL2L1
MF	ATPase binding (GO:0051117)	15/63	4.39e-05	0.00316118	3.20451	32.1496	ABCA1, RALA, UBXN1, PDE4D, CAV1, NR1H2, RDX, SYVN1, SNX10, ATP1B3, TOR1AIP1, FBL, DNAJB1, CHMP4A, EZR
MF	protease binding (GO:0002020)	22/118	5.15e-05	0.00348545	2.5093	24.7776	ITGB1, PRNP, VCP, ANXA2, ITGA3, RIOK3, SERPINE1, ADRM1, FN1, SYVN1, RAD23A, CFLAR, MARCH6, NOL3, SERPINB6, BAG6, PINK1, COL1A2, FLOT1, TIMP3, ITGAV, TIMP1
MF	nucleoside-triphosphatase activity (GO:0017111)	54/424	7.15e-05	0.00433172	1.71411	16.3625	ARF3, ARF1, RND3, KIF5C, RUVBL2, KIF5B, RAB8A, UPF1, RALBP1, RHOC, GNL1, GEM, SEPT2, RHOB, ARL4C, RRAGA, DDX39A, RAB31, RHOJ, MYH9, ARF6, PFN2, RAB1A, MACF1, VCP, SAR1B, RAB1B, VPS4A, RHOBTB3, ARL2, KLC1, GSPT1, GNAI2, RRAS, GNA12, EIF4H, RAB6A, GBP1, ABCA1, HSPA9, HSPA8, HSPA5, RAB10, PSMC5, EIF5, PSMC3, GNB2, RAB13, GNB1, PIN1, ACIN1, RAB5A, HSPA1B, HSPA1A
MF	protein homodimerization activity (GO:0042803)	76/664	0.000107	0.00587137	1.54048	14.0824	CARS, ACHE, CSF1, ECE1, PYGL, PLOD1, TRIM9, CDH2, GLIPR2, CHMP1A, PSPH, TPD52, BNIP3L, WARS, TPM4, PRMT2, STARD3NL, ACTN1, DAPK3, SARS, TAP1, ACTN4, LRRC41, RNF40, NRBP1, QTRT1, TPST1, CLIP1, RRAGA, DPYD, CDH11, S100A6, ERP29, MYH9, CHMP4A, IL6ST, CRYAB, ATF3, MGLL, CEBPB, SP100, CAMK2D, TSG101, HM13, RELA, ADD1, IRAK1, S100A16, PSAP, S100A13, FLNA, PSMF1, GBP1, PDLIM4, S100A11, MAPK4, S100A10, M…
MF	protein phosphatase binding (GO:0019903)	18/92	0.000127	0.00665279	2.63327	23.6206	PPP1R15A, VCP, PPP1R11, MVP, STAT3, ATP2B4, IQGAP1, TANK, ARPP19, SMG5, SNX3, PPME1, ENSA, CTNNB1, ANAPC5, KCNN4, MET, PDLIM4
MF	aminoacyl-tRNA ligase activity (GO:0004812)	11/41	0.000145	0.00723416	3.61094	31.9273	CARS, NARS, YARS, DARS, WARS, VARS, SARS, HARS, IARS, FARSA, AARS
MF	amyloid-beta binding (GO:0001540)	12/49	0.000189	0.00904225	3.29607	28.2677	BACE1, GRIA1, ACHE, LRPAP1, PRNP, FZD5, CLSTN1, CLU, CRYAB, APBA2, ITM2B, ITM2C
MF	translation initiation factor activity (GO:0003743)	10/36	0.000211	0.00934317	3.7386	31.6412	EIF2B4, EIF2S3, EIF5, EIF3K, EIF4H, EIF3G, EIF2S1, EIF4G2, EIF4G1, EIF3B
MF	adenyl ribonucleotide binding (GO:0032559)	38/279	0.000211	0.00970208	1.83312	15.5172	CARS, DYRK2, VPS4A, RHOBTB3, HNRNPU, PYGL, ATP1A1, PMVK, LONP1, PAPOLA, PIM1, ABL1, PGK1, PDE4B, PDK3, MAP4K5, ABCA1, HSPA9, HSPA8, HSPA5, PNPLA8, GSS, NEK6, PDE4D, DAPK3, TAP1, BCKDK, GLUD1, ACLY, PINK1, PFKL, STK17A, LANCL2, MYH9, PFKM, HSPA1B, HSPA1A, EIF4G1
MF	ephrin receptor binding (GO:0046875)	7/19	0.00028	0.0119312	4.95856	40.5667	EFNA1, EFNB2, SHC1, ABL1, FYN, GRB2, CRK
MF	translation factor activity, RNA binding (GO:0008135)	14/67	0.000343	0.0127356	2.81232	22.436	TSFM, EIF2B4, EIF2S1, TUFM, EIF2S3, EIF5, EIF3K, EEF1D, EIF4H, EIF3G, ETF1, EIF4G2, EIF4G1, EIF3B
MF	ATP binding (GO:0005524)	35/255	0.000317	0.0130356	1.84731	14.8824	CARS, DYRK2, VPS4A, RHOBTB3, HNRNPU, PYGL, ATP1A1, PMVK, LONP1, PAPOLA, PIM1, ABL1, PGK1, PDK3, MAP4K5, ABCA1, HSPA9, HSPA8, HSPA5, PNPLA8, GSS, NEK6, DAPK3, TAP1, BCKDK, ACLY, PINK1, PFKL, STK17A, LANCL2, MYH9, PFKM, HSPA1B, HSPA1A, EIF4G1
MF	mRNA binding (GO:0003729)	27/179	0.000334	0.0132377	2.03012	16.2527	RBM25, SLC4A1AP, HNRNPU, ZFP36L2, ZFP36, LARP1, PCBP4, SNRNP70, PCBP1, G3BP1, CPSF6, NCBP2, CIRBP, RPL13A, THOC2, PUM1, SUPT5H, HNRNPAB, RNF40, RSL1D1, NCL, ETF1, HNRNPC, CALR, PABPC1, TARDBP, EIF4G1
MF	GTPase binding (GO:0051020)	15/76	0.00041	0.0143069	2.65637	20.7168	ABCA1, STOML2, APLP2, ARAP2, ASAP3, ARFGAP2, GNB2, GNB1, FLNA, PREB, LAMTOR1, IARS, SMAP1, SPTBN1, AGFG1
MF	C3HC4-type RING finger domain binding (GO:0055131)	4/6	0.000403	0.0144982	8.97263	70.1335	HSPA8, PINK1, HSPA1B, HSPA1A
MF	GTPase activity (GO:0003924)	31/222	0.000504	0.0165855	1.8794	14.2689	ARF3, RAB1A, ARF1, SAR1B, RAB1B, RHOBTB3, ARL2, RND3, GSPT1, GNAI2, RRAS, GNA12, RAB6A, GBP1, RAB8A, RHOC, GNL1, GEM, SEPT2, RHOB, ARL4C, RAB10, RRAGA, EIF5, RAB31, GNB2, RHOJ, GNB1, RAB13, RAB5A, ARF6
MF	ubiquitin binding (GO:0043130)	13/62	0.000534	0.017061	2.82204	21.2664	UBXN1, TSG101, FAF2, ADRM1, AUP1, UBE2A, SIRT2, NSFL1C, UCHL1, SHARPIN, RNF216, TOLLIP, SQSTM1
MF	phosphofructokinase activity (GO:0008443)	4/7	0.000885	0.0275321	7.69083	54.0655	PFKL, PFKFB3, PFKM, PFKP
MF	disordered domain specific binding (GO:0097718)	7/23	0.0010464	0.0316948	4.0962	28.1098	NUMA1, FN1, FKBP8, MDM2, FYN, CALM3, HSPA1A
MF	double-stranded RNA binding (GO:0003725)	12/59	0.00114705	0.0338527	2.73741	18.5338	MBNL1, ILF3, ACTN1, DHX15, EIF4H, HNRNPU, MSN, SLC3A2, DICER1, VIM, TUBB4B, MTDH
MF	NF-kappaB binding (GO:0051059)	7/24	0.00138342	0.0398079	3.92553	25.8425	NFKBIA, PSMA6, HDAC3, BRMS1, CDKN2A, RELA, MTDH
MF	ribosome binding (GO:0043022)	9/38	0.00152806	0.0428975	3.18765	20.6679	BAG6, SEC61A1, YTHDF1, YTHDF3, NAA10, EIF6, ERI1, ETF1, EIF2S1
MF	protein phosphatase activator activity (GO:0072542)	4/8	0.00166597	0.0456555	6.72948	43.0508	PPP1R15A, B3GAT3, IGFBP3, CALM3

## Sheet: 4. N-10X
GO	Term	Overlap	P-value	Adjusted P-value	Odds Ratio	Combined Score	Genes
BP	extracellular matrix organization (GO:0030198)	24/229	1.14199e-07	2.77504e-05	3.90142	62.3655	ITGB1, POSTN, SPARC, TNC, HTRA1, ITGAE, COL4A2, COL4A1, COL6A2, COL6A1, DAG1, SERPINH1, TIMP2, CAPN2, FLOT1, ITGB8, ITGA7, COL9A3, ITGAV, TIMP1, CD47, A2M, CD44, JAM2
BP	cell-matrix adhesion (GO:0007160)	13/90	2.76965e-06	0.000411293	5.55762	71.1197	ITGB1, CD63, ACTN1, THY1, TRIP6, ZYX, ADAM9, ITGA7, ITGAV, ITGB1BP1, CD44, VCL, FERMT2
BP	wound healing, spreading of cells (GO:0044319)	2021-06-20	1.92404e-05	0.00244903	13.987	151.878	CD151, PDPN, FLNA, RHOC, RHOA, CD44
BP	regulation of cell-substrate adhesion (GO:0010810)	1933-07-01	4.5733e-05	0.0047017	8.79608	87.8965	FZD7, PDPN, ARL2, THY1, RSU1, RHOA, LIMS1
BP	positive regulation of cell adhesion (GO:0045785)	1964-09-01	0.000117208	0.00979054	5.35625	48.4824	TPM1, ADAM9, ARL2, CIB1, ITGAV, PRKCA, CD47, RSU1, LIMS1
BP	macrophage migration (GO:1905517)	2021-04-10	0.000145793	0.0111344	21.6935	191.626	LGALS3, EDNRB, CCL2, CKLF
BP	regulation of cell migration (GO:0030334)	22/316	0.000238967	0.015969	2.47353	20.6272	CLIC4, JAG1, CD151, TPM1, PRKCA, CIB1, THY1, RHOC, SOD2, RHOA, EGFR, ROBO1, CXCL16, DDRGK1, TRIP6, LMNA, PDPN, DAG1, FLNA, SPRY2, RFFL, VCL
BP	positive regulation of cell junction assembly (GO:1901890)	2021-05-23	0.000513358	0.0265031	9.04855	68.5386	FLOT1, THY1, AGT, S100A10, LIMS1
BP	bleb assembly (GO:0032060)	2021-03-07	0.000859136	0.0361814	24.3668	172.02	PMP22, EMP1, EMP3
BP	homotypic cell-cell adhesion (GO:0034109)	1938-06-01	0.000866297	0.0361814	6.11364	43.109	CSRP1, HSPB1, FLNA, CLIC1, MYL12A, VCL
BP	negative regulation of cell migration (GO:0030336)	11/121	0.00104801	0.0405989	3.27504	22.4696	CLIC4, JAG1, IGFBP3, HYAL2, TPM1, DAG1, ITGB1BP1, THY1, TIMP1, VCL, ROBO1
BP	regulation of substrate adhesion-dependent cell spreading (GO:1900024)	1941-06-01	0.00130774	0.0482722	5.58874	37.1062	PDPN, FLNA, CIB1, ITGB1BP1, S100A10, LIMS1
BP	translational elongation (GO:0006414)	21/105	4.49492e-12	4.00498e-09	8.34024	217.914	GADD45GIP1, MRPS15, MRPS16, MRPS14, MRPL27, MRPS18A, MRPL17, MRPL28, MRPL14, MRPL36, MRPL37, MRPL12, MRPL23, MRPL34, MRPS7, MRPL54, MRPL11, EFTUD2, MRPL41, MRPL52, MRPL40
BP	mitochondrial translation (GO:0032543)	20/107	5.34356e-11	2.85667e-08	7.65478	181.055	GADD45GIP1, MRPS15, MRPS16, MRPS14, MRPL27, MRPS18A, MRPL17, MRPL28, MRPL14, MRPL36, MRPL37, MRPL12, MRPL23, MRPL34, MRPS7, MRPL54, MRPL11, MRPL41, MRPL52, MRPL40
BP	neutrophil degranulation (GO:0043312)	42/479	5.64655e-10	2.51554e-07	3.26618	69.5528	CD63, GRN, TMEM179B, BRI3, MVP, PRCP, A1BG, IQGAP1, IQGAP2, CST3, LGALS3, HEBP2, GLIPR1, PRDX4, DPP7, LAMP1, LAMP2, TIMP2, MAPK1, ITGAV, CD59, B2M, S100A11, CTSB, CTSA, GSN, TRAPPC1, ANXA2, PRDX6, RHOA, SERPINB6, APRT, PFKL, RAB31, PKM, NPC2, CHI3L1, CYSTM1, LAMTOR1, CD47, CD44, VCL
BP	regulated exocytosis (GO:0045055)	20/148	1.93523e-08	5.74763e-06	5.19181	92.2089	CHID1, LGALS3BP, CD63, SPARC, TMED10, WDR1, TEX264, ACTN1, ANXA5, ENDOD1, A1BG, CLU, RAB31, LAMP2, FLNA, TAGLN2, TIMP1, A2M, VCL, VTI1B
BP	cellular protein metabolic process (GO:0044267)	37/484	2.13231e-07	4.74973e-05	2.78653	42.8036	MRPS15, MRPS16, MRPS14, TNC, MRPL36, NEDD8, RRBP1, MRPL37, PLOD1, RPS4Y1, MRPL34, FSTL1, MRPL11, MRPL41, CST3, LGALS1, IGFBP7, TIMP1, SEC11A, B2M, PSENEN, JAG1, GSN, IGFBP3, IGFBP2, MRPL27, SHISA5, MRPL28, MRPS18A, MRPL23, MRPS7, KTN1, MRPL52, SPARCL1, FAM20C, MFGE8, UBE2M
BP	cellular response to transforming growth factor beta stimulus (GO:0071560)	14/100	1.69163e-06	0.00029047	5.36543	71.3055	SMAD1, CITED1, NEDD8, ZFP36L2, RHOA, ZFP36L1, HYAL2, ID1, ZYX, ADAM9, SOX9, FERMT2, UBE2M, LIMS1
BP	ERK1 and ERK2 cascade (GO:0070371)	2021-07-21	1.70233e-06	0.00029047	16.3457	217.128	MAP2K2, MAPK1, ITGAV, SOX9, MT3, ZFP36L2, ZFP36L1
BP	cellular response to cadmium ion (GO:0071276)	2021-08-29	1.53934e-06	0.00029047	12.4704	166.906	MT2A, MT1M, MT1F, MAPK1, MT1X, MT3, EGFR, MT1E
BP	antigen processing and presentation of exogenous peptide antigen via MHC class I (GO:0042590)	1978-11-01	2.03242e-05	0.00246939	5.38892	58.2203	HLA-B, PSME1, HLA-C, PSME2, ITGAV, B2M, PSMB8, TAPBP, HLA-E, VAMP3, PSMB9
BP	mitochondrial respiratory chain complex assembly (GO:0033108)	1997-12-01	3.32265e-05	0.0037006	4.63745	47.8222	MT-ND6, COA4, CHCHD5, SURF1, TIMMDC1, COX16, UQCC2, NDUFA2, NDUFB1, NDUFC1, UQCR10, COA5
BP	cellular response to metal ion (GO:0071248)	12/100	4.51278e-05	0.0047017	4.47866	44.8136	MT2A, CLIC4, CAMK2D, MT1M, MT1F, MAPK1, MT1X, IQGAP1, B2M, MT3, EGFR, MT1E
BP	integrin-mediated signaling pathway (GO:0007229)	1958-09-01	5.31607e-05	0.00526291	6.01399	59.1908	ITGB1, DST, ZYX, ADAM9, ITGAV, ITGB1BP1, CD47, THY1, FERMT2
BP	peptide biosynthetic process (GO:0043043)	16/174	7.32865e-05	0.00699625	3.33657	31.7679	MRPS15, MRPS16, MRPS14, MRPL27, MRPS18A, MRPL28, MRPL36, RRBP1, MRPL37, RPS4Y1, MRPL23, MRPL34, MRPS7, MRPL11, MRPL41, MRPL52
BP	negative regulation of neuron differentiation (GO:0045665)	1964-09-01	0.000117208	0.00979054	5.35625	48.4824	EFNB2, REST, EDNRB, ID1, ID4, ID3, CIB1, SOX9, ITM2C
BP	epithelial cell differentiation (GO:0030855)	1996-11-01	0.000141714	0.0111344	4.24378	37.6071	LGALS3, GSTK1, CBR1, JAG1, CITED1, FZD7, TAGLN2, TPP1, DNPH1, CTSB, CNN3
BP	macrophage chemotaxis (GO:0048246)	2021-04-10	0.000145793	0.0111344	21.6935	191.626	LGALS3, EDNRB, CCL2, CKLF
BP	regulation of endopeptidase activity (GO:0052548)	1968-09-01	0.000188593	0.014003	4.99208	42.8117	TIMP2, PSME1, SERPINH1, PSME2, TIMP1, AGT, PSMB8, SERPINB6, PSMB9
BP	cytokine-mediated signaling pathway (GO:0019221)	36/633	0.000197991	0.0143035	2.01037	17.143	ITGB1, IFITM3, CAMK2D, CEBPD, PITPNA, IFI6, IRS2, IL1RAP, HIF1A, TXNDC17, SOCS2, MT2A, PTPRZ1, CCL2, TIMP1, B2M, ANXA2, TNFRSF12A, IFNGR2, HLA-B, HLA-C, MSN, SOD2, MT3, PSMB8, PSMB9, TNFRSF1A, HLA-E, PSME1, PSME2, PLP2, VIM, IL6ST, SQSTM1, CD44, LIMS1
BP	post-translational protein modification (GO:0043687)	24/357	0.000214329	0.0150764	2.38576	20.1549	IGFBP3, TNC, SHISA5, COPS7A, NEDD8, RNF7, HIF1A, FSTL1, PSMB8, PSMB9, KTN1, CST3, SOCS2, LGALS1, ARSJ, RAB13, PSME1, SPARCL1, PSME2, FAM20C, IGFBP7, TIMP1, MFGE8, UBE2M
BP	regulation of integrin-mediated signaling pathway (GO:2001044)	2021-04-11	0.000223673	0.0153302	18.5935	156.284	CD63, FLNA, ITGB1BP1, TIMP1
BP	cellular response to tumor necrosis factor (GO:0071356)	16/194	0.000259977	0.0165457	2.9586	24.423	TNFRSF12A, CIB1, YBX3, PSMB8, ZFP36L2, TXNDC17, PSMB9, ZFP36L1, TNFRSF1A, HYAL2, PSME1, PSME2, CHI3L1, CCL2, LIMS1, NFE2L2
BP	protein localization to membrane (GO:0072657)	14/160	0.000340512	0.0193657	3.15064	25.158	SH3GLB1, THY1, TNFRSF1A, RAB32, PDZD11, ABHD17A, RAB34, RAB13, FLOT1, FLNA, ITGB1BP1, RAMP1, FERMT2, S100A10
BP	platelet aggregation (GO:0070527)	1933-06-01	0.000394585	0.0219735	7.24766	56.8048	CSRP1, HSPB1, FLNA, CLIC1, MYL12A, VCL
BP	transforming growth factor beta receptor signaling pathway (GO:0007179)	1976-09-01	0.000441046	0.0240595	4.3942	33.9512	SMAD1, CITED1, ID1, ZYX, ADAM9, NEDD8, RHOA, FERMT2, UBE2M
BP	cellular response to fibroblast growth factor stimulus (GO:0044344)	1994-10-01	0.000515586	0.0265031	3.8975	29.5049	SPRED1, HYAL2, CCL2, MAPK1, ITGB1BP1, GTF2F2, CD44, ZFP36L2, ZFP36L1, POLR2L
BP	membrane raft assembly (GO:0001765)	2021-03-06	0.000502125	0.0265031	32.4908	246.821	ANXA2, FLOT1, S100A10
BP	apical junction assembly (GO:0043297)	1935-06-01	0.000549622	0.0277196	6.74713	50.6458	WDR1, RAB13, ARL2, RHOC, RHOA, VCL
BP	positive regulation of muscle hypertrophy (GO:0014742)	2021-04-14	0.000631463	0.0307434	13.0134	95.876	CAMK2D, PRKCA, IL6ST, AGT
BP	cellular modified amino acid biosynthetic process (GO:0042398)	2021-05-24	0.00063258	0.0307434	8.57187	63.1379	GAMT, GGCT, GATM, GSS, PLOD1
BP	cellular response to oxidative stress (GO:0034599)	11/115	0.000685961	0.0311803	3.46506	25.2419	G6PD, TPM1, MAPK1, ROMO1, SOD2, HIF1A, PRDX6, MT3, EGFR, TXN2, NFE2L2
BP	response to tumor necrosis factor (GO:0034612)	1997-10-01	0.000662055	0.0311803	3.76252	27.5422	HYAL2, ADAM9, CHI3L1, CCL2, CIB1, YBX3, ZFP36L2, CXCL16, ZFP36L1, NFE2L2
BP	translation (GO:0006412)	17/232	0.000668126	0.0311803	2.60198	19.0232	MRPS15, MRPS16, MRPS14, MRPL27, MRPS18A, MRPL28, MRPL36, RRBP1, MRPL37, RPS4Y1, MRPL23, MRPL34, MRPS7, MRPL11, MRPL41, MRPL52, EFTUD2
BP	fatty acid beta-oxidation (GO:0006635)	1950-07-01	0.000688229	0.0311803	5.31389	38.6925	ECHS1, SCP2, ECI1, ECI2, PEX2, ETFB, DECR1
BP	cellular response to epidermal growth factor stimulus (GO:0071364)	2021-05-25	0.000771386	0.0333749	8.14286	58.3625	IQGAP1, SOX9, EGFR, ZFP36L2, ZFP36L1
BP	respiratory chain complex IV assembly (GO:0008535)	2021-05-25	0.000771386	0.0333749	8.14286	58.3625	COA4, CHCHD5, SURF1, COX16, COA5
BP	negative regulation of binding (GO:0051100)	1982-09-01	0.000774127	0.0333749	4.03178	28.8827	LRPAP1, SLN, ID1, ID4, ID3, ITGB1BP1, CAMK1, NES, PPP1CA
BP	cellular response to growth factor stimulus (GO:0071363)	12/139	0.000996525	0.0392377	3.09706	21.4045	HYAL2, HSPB1, CCL2, CIB1, ITGB1BP1, SOX9, IQGAP1, ZFP36L2, CD44, EGFR, ZFP36L1, LIMS1
BP	negative regulation of protein phosphorylation (GO:0001933)	14/178	0.000985958	0.0392377	2.80221	19.3966	WWTR1, IGFBP3, MVP, FAM129A, HSPB1, CIB1, THY1, SOCS2, SPRED1, RASSF2, DAG1, PMEPA1, SPRY2, ITGB1BP1
BP	negative regulation of protein catabolic process (GO:0042177)	1939-06-01	0.00099819	0.0392377	5.92807	40.9604	CST3, CTSA, TIMP2, FLNA, TIMP1, EGFR
BP	negative regulation of growth (GO:0045926)	11/120	0.000978602	0.0392377	3.30526	22.9034	NOTCH2, MT2A, PSRC1, CCDC85B, HYAL2, MT1M, MT1F, MT1X, MT3, MT1E, DCBLD2
BP	positive regulation of cardiac muscle hypertrophy (GO:0010613)	2021-04-16	0.00109458	0.0417974	10.8434	73.9236	CAMK2D, PRKCA, IL6ST, AGT
BP	interferon-gamma-mediated signaling pathway (GO:0060333)	1970-08-01	0.00115133	0.0433451	4.21491	28.5216	MT2A, CAMK2D, IFNGR2, HLA-B, HLA-C, B2M, CD44, HLA-E
BP	antigen processing and presentation of peptide antigen via MHC class I (GO:0002474)	2021-05-28	0.00132491	0.0482722	7.07965	46.9127	HLA-B, HLA-C, B2M, TAPBP, HLA-E
BP	transmembrane receptor protein serine/threonine kinase signaling pathway (GO:0007178)	12/144	0.00135444	0.0482722	2.97897	19.6742	SMAD1, CITED1, TGFB1I1, ID1, ZYX, ADAM9, NEDD8, FSTL1, FERMT2, RHOA, UBE2M, RGMA
BP	alpha-amino acid biosynthetic process (GO:1901607)	2021-03-08	0.00134403	0.0482722	19.4925	128.886	GAMT, GATM, BCAT1
CC	focal adhesion (GO:0005925)	48/356	2.11413e-18	5.3699e-16	5.39018	219.369	ITGB1, CD151, CD81, ARPC1B, TGFB1I1, CLTC, TNC, ARL2, HSPB1, IQGAP1, THY1, LPP, EGFR, CNN3, MRC2, EFNB2, CSRP2, CSRP1, DAG1, CAPN2, FLOT1, FLNA, MAPK1, CD59, ITGAV, RSU1, B2M, CD99, PDLIM7, GSN, MAP2K2, TPM4, DST, ACTN1, ANXA5, MSN, REXO2, RHOA, TRIP6, ZYX, CDC42EP1, ADAM9, VIM, FERMT2, CD44, VCL, LIMS1, PLEC
CC	cytoskeleton (GO:0005856)	32/520	0.000108688	0.00184044	2.18333	19.9273	CLIC4, ARPC1B, MVP, HSPB1, IQGAP1, IQGAP2, CLU, CNN3, TUBA1C, FLNA, MAPK1, SOX9, PDLIM5, PDLIM7, GSN, TPM4, DST, TPM2, TPM1, MSN, BAIAP2, GTF2F2, PJA2, PSRC1, CDC42EP1, SPRY2, TAX1BP3, ITGB1BP1, VIM, NES, VCL, PLEC
CC	filopodium (GO:0030175)	1960-08-01	0.000405328	0.00495574	5.02807	39.2733	ITGB1, GAP43, PDPN, DAG1, MSN, CIB1, ITGAV, IQGAP2
CC	actin-based cell projection (GO:0098858)	1970-08-01	0.00115133	0.00943347	4.21491	28.5216	ITGB1, CLIC4, HYAL2, PDPN, DAG1, MSN, IQGAP2, CD44
CC	lamellipodium membrane (GO:0031258)	2021-03-08	0.00134403	0.0103449	19.4925	128.886	PDPN, ITGAV, CD44
CC	pseudopodium (GO:0031143)	2021-03-09	0.00197124	0.0135323	16.2429	101.178	ACTN1, CAPN2, MSN
CC	actin cytoskeleton (GO:0015629)	18/294	0.00351486	0.0223194	2.14299	12.1095	CLIC4, GSN, TPM4, WDR1, ACTN1, ARPC1B, TPM2, TPM1, IQGAP1, IQGAP2, BAIAP2, CNN3, CAPN2, FLOT1, FLNA, TAX1BP3, PDLIM5, PDLIM7
CC	invadopodium (GO:0071437)	2021-03-12	0.00482722	0.0278662	10.8269	57.7452	ITGB1, PDPN, MSN
CC	actin filament (GO:0005884)	1955-06-01	0.00592606	0.0307188	3.98907	20.4576	WDR1, TPM4, TPM2, ACTN1, TPM1, IQGAP1
CC	mitochondrial inner membrane (GO:0005743)	36/341	6.248e-11	7.93496e-09	3.99616	93.8945	MT-ND6, MRPS15, MRPS16, ATP5EP2, MRPS14, MRPL17, NDUFB1, MRPL14, MRPL36, ATP5H, MRPL37, UQCR10, TIMM10, MRPL12, MRPL34, HIGD1A, MRPL54, MRPL11, MRPL41, LGALS3, MRPL40, TIMMDC1, UQCC2, NDUFA2, MRPL27, MRPS18A, MRPL28, NME4, NDUFC1, MRPL23, MRPS7, SOD2, MRPL52, SMDT1, SLC25A39, CDS2
CC	mitochondrial large ribosomal subunit (GO:0005762)	14/52	2.54522e-10	2.15495e-08	12.173	268.921	MRPL27, MRPL17, MRPL28, MRPL36, MRPL14, MRPL37, MRPL34, MRPL12, MRPL23, MRPL54, MRPL11, MRPL41, MRPL52, MRPL40
CC	mitochondrion (GO:0005739)	66/1026	4.15765e-09	2.11209e-07	2.37406	45.8154	MT-ND6, ISCA2, MRPS15, CLIC4, MCUR1, MRPS16, ECI1, TACO1, ECI2, CISD1, MRPL36, MRPL37, ETFB, CLU, TXN2, GCSH, MRPL41, HEBP2, HINT2, FAM162A, COA5, GSTK1, MAP2K2, CMC1, PRKCA, NDUFC1, NME4, REXO2, TNFRSF1A, RAB32, SMDT1, OXLD1, PKM, BOLA3, MTHFD2L, BCAT1, DTYMK, ECHS1, ATP5EP2, IFI6, NDUFB1, MRPL14, TIMM10, ATP5H, MRPL12, HIGD1A, MRPL11, POLD4, PTPMT1, MAPK1, ROMO1, DECR1, COA4, GADD45GIP1, TIMMDC…
CC	perinuclear region of cytoplasm (GO:0048471)	35/378	3.9232e-09	2.11209e-07	3.44176	66.6199	ITGB1, CLIC4, MVP, MT1M, MLC1, MT1X, CIB1, CLU, YBX3, MT2A, LAMP1, HYAL2, S100A13, CAPN2, CLIC1, VTI1B, CTSB, MAP2K2, OSBPL6, SORT1, GALNT2, TAF10, MSN, PRKCA, PRDX6, MT3, TMEM134, RAB34, MT1F, S100A6, ITGB1BP1, VAMP5, MT1E, ITM2C, LIMS1
CC	secretory granule lumen (GO:0034774)	29/317	1.11301e-07	4.71174e-06	3.37035	53.9628	LGALS3BP, GRN, SPARC, TEX264, MVP, A1BG, CLU, HEBP2, PRDX4, DPP7, TIMP2, MAPK1, TIMP1, A2M, B2M, S100A11, VTI1B, CTSA, GSN, TRAPPC1, ANXA2, ACTN1, PRDX6, APRT, PFKL, PKM, NPC2, CHI3L1, VCL
CC	azurophil granule (GO:0042582)	18/154	8.95289e-07	3.24862e-05	4.38084	61.0081	CTSA, CD63, GRN, TRAPPC1, ANXA2, TMEM179B, BRI3, HEXA, PRCP, PRDX6, HEBP2, GLIPR1, DPP7, LAMP1, NPC2, LAMP2, MAPK1, LAMTOR1
CC	ficolin-1-rich granule (GO:0101002)	19/184	2.95871e-06	9.39389e-05	3.81229	48.5333	GSN, TMEM179B, MVP, PRCP, A1BG, RHOA, SERPINB6, CST3, LGALS3, PFKL, PRDX4, PKM, LAMP1, LAMP2, TIMP2, MAPK1, LAMTOR1, VCL, CTSB
CC	endoplasmic reticulum lumen (GO:0005788)	23/270	7.54498e-06	0.000212936	3.09095	36.4566	LRPAP1, IGFBP3, TNC, SHISA5, DBI, FSTL1, KTN1, CST3, LGALS1, COL4A2, COL4A1, ARSJ, COL6A2, COL6A1, DAG1, SERPINH1, SPARCL1, FAM20C, COL9A3, IGFBP7, TIMP1, MFGE8, B2M
CC	membrane raft (GO:0045121)	14/119	1.34311e-05	0.000341151	4.39022	49.2492	ITGB1, ANXA2, MLC1, THY1, EGFR, TNFRSF1A, HYAL2, GPC1, PDPN, CAPN2, SERPINH1, FLOT1, LAMTOR1, S100A10
CC	phagocytic vesicle (GO:0045335)	1983-11-01	3.68414e-05	0.000850702	5.01339	51.1812	RAB32, RAB31, RAB34, HLA-B, HLA-C, RAB9A, ITGAV, B2M, TAPBP, HLA-E, VAMP3
CC	early endosome membrane (GO:0031901)	1973-10-01	6.21389e-05	0.00131527	5.20231	50.3903	RAB31, HLA-B, PMEPA1, HLA-C, B2M, EGFR, SNX5, WLS, HLA-E, VTI1B
CC	COPII-coated ER to Golgi transport vesicle (GO:0030134)	1975-10-01	7.85722e-05	0.00153518	5.04172	47.6518	TMED10, HLA-B, HLA-C, TMED1, CD59, B2M, CNIH3, YIF1A, HLA-E, VTI1B
CC	vacuolar lumen (GO:0005775)	15/161	0.000105346	0.00184044	3.38145	30.9682	CHID1, CTSA, GRN, TRAPPC1, ANXA2, HEXA, PRDX6, HEBP2, DPP7, NPC2, GPC1, LAMP2, IDS, MAPK1, TPP1
CC	early endosome (GO:0005769)	18/222	0.000136053	0.00215985	2.91025	25.9084	USP8, MAP2K2, SORT1, HLA-B, MLC1, HLA-C, EGFR, TMEM230, HLA-E, RAB32, RAB31, FLOT1, PMEPA1, MAPK1, B2M, SNX5, WLS, VTI1B
CC	ER to Golgi transport vesicle membrane (GO:0012507)	19937	0.000192929	0.00288259	5.68566	48.6305	TMED10, HLA-B, HLA-C, CD59, B2M, CNIH3, HLA-E, VTI1B
CC	azurophil granule membrane (GO:0035577)	1958-08-01	0.00032	0.00427789	5.22973	42.0846	CD63, GLIPR1, LAMP1, TMEM179B, BRI3, LAMP2, PRCP, LAMTOR1
CC	lytic vacuole (GO:0000323)	15/183	0.000427915	0.00495574	2.93529	22.7678	CHID1, CTSA, GRN, CLTC, MLC1, LAMP1, NPC2, HYAL2, VMA21, LAMP2, RAB9A, TPP1, LAMTOR1, ITM2C, CTSB
CC	recycling endosome membrane (GO:0055038)	1947-07-01	0.000468259	0.00495574	5.71332	43.8011	FZD7, HLA-B, HLA-C, B2M, VTI1B, HLA-E, VAMP3
CC	tertiary granule (GO:0070820)	14/164	0.000437811	0.00495574	3.06598	23.7115	TMEM179B, PRCP, RHOA, SERPINB6, CST3, LGALS3, LAMP1, LAMP2, TIMP2, CYSTM1, CD59, CD47, LAMTOR1, B2M
CC	ficolin-1-rich granule membrane (GO:0101003)	1961-08-01	0.000454445	0.00495574	4.93294	37.9661	LGALS3, LAMP1, TMEM179B, LAMP2, PRCP, LAMTOR1, RHOA, SERPINB6
CC	phagocytic vesicle membrane (GO:0030670)	1938-06-01	0.000866297	0.00846305	6.11364	43.109	HLA-B, HLA-C, B2M, TAPBP, HLA-E, VAMP3
CC	platelet alpha granule lumen (GO:0031093)	1967-08-01	0.00086029	0.00846305	4.42991	31.2674	SPARC, TEX264, ACTN1, TIMP1, A1BG, A2M, CLU, VTI1B
CC	late endosome (GO:0005770)	12/140	0.00106098	0.00943347	3.0727	21.0436	CHID1, CD63, MAP2K2, LAMP1, ANXA2, LAMP2, MAPK1, RAB9A, LAMTOR1, VAMP5, TMEM230, VTI1B
CC	lysosomal lumen (GO:0043202)	1986-09-01	0.00109303	0.00943347	3.82154	26.0583	CHID1, CTSA, NPC2, GPC1, HEXA, LAMP2, IDS, TPP1, CTSB
CC	mitochondrial envelope (GO:0005740)	1969-08-01	0.00104672	0.00943347	4.28423	29.3988	COA4, CHCHD5, GATM, UQCC2, ARL2, CHCHD10, NME4, TIMM10
CC	mitochondrial small ribosomal subunit (GO:0005763)	2021-05-27	0.00111554	0.00943347	7.40183	50.3208	MRPS15, MRPS16, MRPS14, MRPS18A, MRPS7
CC	ficolin-1-rich granule lumen (GO:1904813)	11/123	0.00119903	0.00951726	3.21623	21.6331	CST3, PFKL, PRDX4, PKM, GSN, MVP, TIMP2, MAPK1, A1BG, VCL, CTSB
CC	microvillus (GO:0005902)	1942-06-01	0.0014876	0.0109634	5.43322	35.3735	CLIC4, HYAL2, PDPN, MSN, ITGAV, CD44
CC	azurophil granule lumen (GO:0035578)	1990-09-01	0.0015107	0.0109634	3.63207	23.591	CTSA, HEBP2, GRN, DPP7, TRAPPC1, ANXA2, NPC2, MAPK1, PRDX6
CC	integral component of endoplasmic reticulum membrane (GO:0030176)	11/128	0.00165624	0.0116857	3.07798	19.709	DPM3, G6PC3, PIGT, ELOVL5, HLA-B, HLA-C, RRBP1, DHCR7, EMC6, HLA-E, TAPBP
CC	endoplasmic reticulum-Golgi intermediate compartment (GO:0005793)	1995-09-01	0.00220345	0.0147283	3.42002	20.9228	LRPAP1, TMED10, SLC35C2, SERPINH1, TMED1, CD59, CNIH3, YIF1A, TAPBP
CC	recycling endosome (GO:0055037)	10/119	0.00312232	0.0203351	2.99969	17.3057	FZD7, RAB13, HLA-B, MLC1, HLA-C, B2M, TMEM230, HLA-E, VTI1B, VAMP3
CC	intrinsic component of external side of plasma membrane (GO:0031233)	2021-04-22	0.00381455	0.0236316	7.2267	40.245	HYAL2, ADAM9, CD59, THY1
CC	lysosome (GO:0005764)	23/422	0.00453754	0.0274413	1.89826	10.2418	CHID1, CTSA, CD63, GRN, ANXA2, CLTC, HEXA, MLC1, LAMP1, NPC2, VMA21, HYAL2, GPC1, LAMP2, COL6A1, FLOT1, IDS, RAB9A, TPP1, LAMTOR1, VTI1B, ITM2C, CTSB
CC	endocytic vesicle (GO:0030139)	9/108	0.00521568	0.0294396	2.96893	15.6049	RAB32, SPARC, RAB31, RAB34, HYAL2, CLTC, RAB13, RAB9A, ITGAV
CC	cytoplasmic vesicle lumen (GO:0060205)	10/129	0.00554066	0.0297473	2.74619	14.2682	PFKL, SPARC, PRDX4, PKM, GSN, MVP, A1BG, VCL, S100A11, APRT
CC	platelet alpha granule (GO:0031091)	1990-08-01	0.00562154	0.0297473	3.18359	16.4946	SPARC, TEX264, ACTN1, TIMP1, A1BG, A2M, CLU, VTI1B
CC	Golgi subcompartment (GO:0098791)	25/479	0.00548119	0.0297473	1.8144	9.44657	ARF3, NOTCH2, TMED10, HS2ST1, HYAL2, PMEPA1, CD59, B2M, WLS, CHID1, POSTN, B3GAT3, GALNT2, HLA-B, HLA-C, TMEM230, TNFRSF1A, HLA-E, TAPBP, RAB32, RAB34, RAB13, CHPT1, CHST2, B4GALT5
CC	Golgi membrane (GO:0000139)	23/442	0.00779373	0.0395921	1.80575	8.76589	ARF3, NOTCH2, TMED10, B3GAT3, GALNT2, CLTC, HLA-B, HLA-C, TNFRSF1A, HLA-E, HS2ST1, TAPBP, RAB31, HYAL2, PMEPA1, RAB9A, CD59, CHPT1, B2M, CHST2, WLS, VAMP3, B4GALT5
KEGG	Focal adhesion	22/199	1.50865e-07	4.01302e-05	4.13374	64.9281	ITGB1, BAD, ACTN1, TNC, PRKCA, MYL12A, RHOA, EGFR, PPP1CA, COL4A2, COL4A1, COL6A2, COL6A1, ZYX, CAPN2, FLNA, ITGB8, ITGA7, MAPK1, COL9A3, ITGAV, VCL
KEGG	ECM-receptor interaction	13/82	9.36179e-07	0.000124512	6.20455	86.1282	ITGB1, TNC, COL4A2, COL4A1, COL6A2, COL6A1, DAG1, ITGB8, ITGA7, ITGAV, COL9A3, CD47, CD44
KEGG	Regulation of actin cytoskeleton	20/214	7.52416e-06	0.000667142	3.41379	40.2739	ITGB1, GSN, MAP2K2, ACTN1, ARPC1B, MSN, IQGAP1, ITGAE, IQGAP2, GNG12, BAIAP2, MYL12A, RHOA, EGFR, PPP1CA, ITGB8, ITGA7, MAPK1, ITGAV, VCL
KEGG	Leukocyte transendothelial migration	11/112	0.000548347	0.01122	3.56854	26.7948	ITGB1, ACTN1, MSN, PRKCA, THY1, VCL, MYL12A, CD99, RHOA, JAM2, GNAI2
KEGG	Adherens junction	1972-08-01	0.0013855	0.0212421	4.08277	26.8715	TJP1, ACTN1, MAPK1, IQGAP1, BAIAP2, RHOA, VCL, EGFR
KEGG	Ribosome	16/153	1.50936e-05	0.00100373	3.85221	42.7644	MRPS15, MRPS16, MRPS14, MRPL27, MRPS18A, MRPL17, MRPL28, RPS27L, MRPL14, MRPL36, RPS4Y1, MRPL12, MRPL23, MRPL34, MRPS7, MRPL11
KEGG	Human papillomavirus infection	25/330	2.32704e-05	0.00123799	2.72202	29.0394	NOTCH2, ITGB1, TNC, EGFR, PPP2CB, HEY1, ITGB8, MAPK1, ITGAV, HES4, JAG1, MAP2K2, BAD, FZD7, HLA-B, HLA-C, HLA-E, TNFRSF1A, PKM, COL4A2, COL4A1, COL6A2, COL6A1, ITGA7, COL9A3
KEGG	Lysosome	13/123	8.40037e-05	0.00372417	3.88369	36.4471	CTSA, CD63, SORT1, CLTC, HEXA, GNPTG, LAMP1, NPC2, LAMP2, IDS, TPP1, DNASE2, CTSB
KEGG	Mineral absorption	1951-08-01	0.000127759	0.00424799	6.08328	54.5388	MT2A, MT1M, MT1F, MT1X, ATP1B2, ATP2B1, ATOX1, MT1E
KEGG	Proteoglycans in cancer	17/201	0.000124481	0.00424799	3.04527	27.3811	ITGB1, CD63, CAMK2D, MAP2K2, FZD7, MSN, PRKCA, IQGAP1, HIF1A, RHOA, EGFR, PPP1CA, GPC1, FLNA, MAPK1, ITGAV, CD44
KEGG	Dilated cardiomyopathy (DCM)	1991-10-01	0.000397046	0.0105614	4.04248	31.6585	ITGB1, TPM4, TPM2, TPM1, LMNA, DAG1, ITGB8, ITGA7, ITGAV, AGT
KEGG	Autophagy	12/128	0.000477417	0.0107813	3.39268	25.9442	SH3GLB1, VMP1, PPP2CB, MAP2K2, LAMP1, BAD, LAMP2, MAPK1, IRS2, NRBF2, HIF1A, CTSB
KEGG	Antigen processing and presentation	1977-09-01	0.000486376	0.0107813	4.32935	33.0266	HLA-B, PSME1, HLA-C, PSME2, RFXANK, B2M, CTSB, TAPBP, HLA-E
KEGG	Central carbon metabolism in cancer	1965-08-01	0.00070148	0.0133281	4.58582	33.3037	G6PD, LDHA, PFKL, MAP2K2, PKM, MAPK1, HIF1A, EGFR
KEGG	HIF-1 signaling pathway	10/100	0.000841266	0.0149185	3.63653	25.7489	LDHA, CAMK2D, PFKL, MAP2K2, IFNGR2, MAPK1, PRKCA, TIMP1, HIF1A, EGFR
KEGG	Human cytomegalovirus infection	16/225	0.00130315	0.0212421	2.5157	16.7117	MAP2K2, HLA-B, HLA-C, PRKCA, GNG12, RHOA, EGFR, HLA-E, GNAI2, TNFRSF1A, TAPBP, GNG5, CCL2, MAPK1, ITGAV, B2M
KEGG	Adrenergic signaling in cardiomyocytes	12/145	0.00143744	0.0212421	2.95642	19.3495	PPP2CB, CAMK2D, TPM4, TPM2, TPM1, MAPK1, PRKCA, ATP1B2, ATP2B1, AGT, GNAI2, PPP1CA
KEGG	Phagosome	12/152	0.00214372	0.0300121	2.80758	17.2532	ITGB1, MRC2, TUBA1C, TUBB6, LAMP1, C1R, LAMP2, HLA-B, HLA-C, ITGAV, HLA-E, VAMP3
KEGG	Axon guidance	13/181	0.00328259	0.0436584	2.53525	14.4994	ITGB1, CAMK2D, SEMA6A, SEMA6D, PRKCA, NTN1, MYL12A, RHOA, ROBO1, RGMA, GNAI2, EFNB2, MAPK1
MF	cadherin binding (GO:0045296)	28/313	2.92344e-07	0.000142371	3.28316	49.3962	ITGB1, IQGAP1, EGFR, CNN3, LDHA, FLNA, PDLIM5, CLIC1, S100A11, SNX5, SH3GLB1, CAST, USP8, ANXA2, BAIAP2, PRDX6, PAICS, KTN1, PPP1CA, TJP1, PKM, FMNL2, PLIN3, CDC42EP1, CHMP4B, TAGLN2, VCL, PLEC
MF	cadherin binding involved in cell-cell adhesion (GO:0098641)	2021-07-19	7.773e-07	0.000189272	19.072	268.294	ANXA2, CDC42EP1, BAIAP2, PDLIM5, S100A11, PPP1CA, CNN3
MF	collagen binding (GO:0005518)	1952-08-01	0.00014707	0.0179057	5.94472	52.4598	ITGB1, MRC2, SPARC, SERPINH1, SPARCL1, ADAM9, CD44, CTSB
MF	transition metal ion binding (GO:0046914)	25/399	0.000460723	0.0448744	2.21181	16.9927	ISCA2, ZNF593, GLO1, MT1M, MT1X, TIMM10, RNF7, MT2A, CSRP1, CA2, GPC1, S100A13, TIMP2, TIMP1, POLR2L, GALNT2, BBOX1, SOD2, MT3, ATOX1, SCD, MT1F, FAM20C, LIMS1, MT1E

## Sheet: 5. PA-10X
GO	Term	Overlap	P-value	Adjusted P-value	Odds Ratio	Combined Score	Genes
BP	apical junction assembly (GO:0043297)	1935-04-01	0.00277519	0.0419466	7.58393	44.6469	WDR1, RAB13, CTNNA1, RHOC
BP	cell-cell junction assembly (GO:0007043)	1979-06-01	0.0021997	0.0359178	4.84956	29.6766	TJP1, WDR1, RAB13, CTNNA1, CD9, RHOC
BP	cell-matrix adhesion (GO:0007160)	1990-07-01	0.000832522	0.0175694	4.98864	35.3747	DDR1, CD63, TRIP6, ZYX, ILK, ADAM9, ITGAV
BP	extracellular matrix organization (GO:0030198)	14/229	3.77064e-05	0.00210873	3.90838	39.8095	DDR1, SPARC, TNC, HTRA1, COL6A1, SERPINH1, TIMP2, CAPN2, FLOT1, ITGB8, ITGAV, TIMP1, CD47, JAM2
BP	homotypic cell-cell adhesion (GO:0034109)	1938-07-01	2.97619e-06	0.000317035	13.3922	170.414	GNAS, ILK, HSPB1, FLNA, PLPP3, CLIC1, MYL12A
BP	regulation of cell migration (GO:0030334)	16/316	0.000103043	0.00404383	3.20696	29.441	MACF1, CLIC4, ANXA1, CD151, RDX, CIB1, ACTN4, RHOC, EGFR, CYR61, BST2, SDCBP, TRIP6, LMNA, PDPN, FLNA
BP	regulation of extracellular matrix disassembly (GO:0010715)	2021-04-14	7.01569e-05	0.00320288	23.5353	225.11	DDR1, CST3, LRP1, PDPN
BP	regulation of extracellular matrix organization (GO:1903053)	2021-03-07	0.000159212	0.00519473	44.0104	384.884	DDR1, LRP1, AGT
BP	regulation of substrate adhesion-dependent cell spreading (GO:1900024)	1941-05-01	0.000608664	0.0143324	8.18569	60.6088	PDPN, FLNA, CIB1, ACTN4, S100A10
BP	wound healing, spreading of cells (GO:0044319)	2021-06-20	7.07291e-07	9.88881e-05	25.3632	359.189	DDR1, CD151, PDPN, FLNA, RHOC, CYR61
BP	release of cytochrome c from mitochondria (GO:0001836)	2021-03-18	0.00323334	0.0466644	11.7296	67.2601	GGCT, IFI6, CLU
BP	cellular response to epidermal growth factor stimulus (GO:0071364)	2021-05-25	5.38391e-05	0.00261822	14.7462	144.948	ZFP36, SOX9, EGFR, ZFP36L2, ZFP36L1
BP	cellular response to growth factor stimulus (GO:0071363)	9/139	0.000605212	0.0143324	4.11008	30.4554	NTRK2, ZFP36, ANXA1, HSPB1, CIB1, SOX9, ZFP36L2, EGFR, ZFP36L1
BP	cellular response to transforming growth factor beta stimulus (GO:0071560)	8/100	0.000295673	0.00816568	5.15679	41.9054	FKBP1A, JUN, ZYX, ADAM9, SOX9, FOS, ZFP36L2, ZFP36L1
BP	cellular response to tumor necrosis factor (GO:0071356)	12/194	0.000120237	0.00448282	3.93986	35.5614	PSMB4, ZFP36, TNFRSF12A, ILK, CHI3L1, CIB1, PSMF1, PSMB8, ZFP36L2, PSMB9, ZFP36L1, TNFRSF1A
BP	cellular response to type I interferon (GO:0071357)	1965-08-01	1.33702e-05	0.000934664	8.33812	93.5744	IFITM3, BST2, EGR1, HLA-B, IFI6, HLA-C, PSMB8, HLA-E
BP	cytokine-mediated signaling pathway (GO:0019221)	33/633	1.09244e-08	4.07299e-06	3.43741	63.0155	IFITM3, CAMK2D, CEBPD, IFI6, ILK, ADIPOR1, MT2A, PSMB4, PSMF1, TIMP1, JUNB, MCL1, EGR1, ANXA1, TNFRSF12A, ANXA2, IFNGR2, STAT3, HLA-B, HLA-C, MSN, FOS, MT3, PSMB8, HLA-E, PSMB9, TNFRSF1A, BST2, CANX, P4HB, VIM, IL6ST, SQSTM1
BP	integrin-mediated signaling pathway (GO:0007229)	1958-06-01	0.000430499	0.011198	6.81534	52.8227	NME2, ZYX, ILK, ADAM9, ITGAV, CD47
BP	interferon-gamma-mediated signaling pathway (GO:0060333)	1970-06-01	0.00117749	0.0223043	5.53407	37.3238	MT2A, CAMK2D, IFNGR2, HLA-B, HLA-C, HLA-E
BP	interleukin-27-mediated signaling pathway (GO:0070106)	2021-03-11	0.000713723	0.015966	22.0007	159.396	STAT3, CANX, IL6ST
BP	positive regulation of I-kappaB kinase/NF-kappaB signaling (GO:0043123)	11/163	0.000106606	0.00404383	4.31776	39.4918	BST2, FKBP1A, LGALS1, SHISA5, FLNA, RHOC, CXXC5, LITAF, TMEM9B, WLS, TNFRSF1A
BP	positive regulation of interleukin-1 beta production (GO:0032731)	1931-04-01	0.00175842	0.0304929	8.70925	55.2457	EGR1, IFI16, HSPB1, NLRP1
BP	positive regulation of intracellular signal transduction (GO:1902533)	20/479	0.000205094	0.00619993	2.63123	22.3445	DDR1, BCAP31, NTRK2, SHISA5, ILK, ACTN4, RHOC, CXXC5, LITAF, EGFR, AGT, TNFRSF1A, BST2, FKBP1A, LGALS1, FLNA, CHI3L1, SOX9, TMEM9B, WLS
BP	positive regulation of NIK/NF-kappaB signaling (GO:1901224)	1935-04-01	0.00277519	0.0419466	7.58393	44.6469	ILK, CHI3L1, ACTN4, EGFR
BP	regulation of canonical Wnt signaling pathway (GO:0060828)	14/213	1.68899e-05	0.00111126	4.2261	46.4397	WWTR1, CSNK1A1, CTNND2, IGFBP2, ILK, PSMB8, DKK3, PSMB9, PPP1CA, PSMB4, SOX9, PSMF1, APOE, WLS
BP	regulation of integrin-mediated signaling pathway (GO:2001044)	2021-03-11	0.000713723	0.015966	22.0007	159.396	CD63, FLNA, TIMP1
BP	regulation of NIK/NF-kappaB signaling (GO:1901222)	2021-04-28	0.00119071	0.0223043	9.7994	65.9814	ILK, ACTN4, ADIPOR1, EGFR
BP	cellular response to hypoxia (GO:0071456)	8/132	0.00183911	0.0314834	3.81975	24.0586	PSMB4, LMNA, PSMF1, P4HB, MT3, PSMB8, ZFP36L1, PSMB9
BP	cellular response to oxidative stress (GO:0034599)	8/115	0.00075571	0.0164128	4.43047	31.8456	PRDX3, PRDX5, JUN, FOS, P4HB, PRDX6, MT3, EGFR
BP	response to endoplasmic reticulum stress (GO:0034976)	7/106	0.00216019	0.0357951	4.17898	25.6487	PDIA3, JUN, FLOT1, P4HB, PDIA6, ATF3, PDIA4
BP	response to reactive oxygen species (GO:0000302)	1960-07-01	6.62501e-05	0.00308753	7.82437	75.2867	PRDX3, PRDX5, JUN, ADAM9, FOS, APOE, EGFR
BP	neutrophil degranulation (GO:0043312)	31/479	1.83016e-10	1.45064e-07	4.33075	97.1017	CSTB, CD63, GRN, ASAH1, HEXB, PRCP, CST3, LGALS3, SDCBP, DPP7, LAMP1, LAMP2, TIMP2, MLEC, ITGAV, CTSD, S100A11, CTSB, CTSA, ANXA2, NME2, PRDX6, APRT, SERPINB6, BST2, RAB31, CHI3L1, CYSTM1, DEGS1, CD47, RAB7A
BP	vesicle budding from membrane (GO:0006900)	2021-04-12	3.56345e-05	0.00204396	29.4222	301.347	SNX3, ANXA2, WASL, S100A10
BP	alpha-amino acid biosynthetic process (GO:1901607)	2021-03-08	0.000251549	0.00712299	35.2066	291.788	GAMT, GATM, BCAT1
BP	aminoglycan catabolic process (GO:0006026)	1932-04-01	0.00198317	0.033107	8.39778	52.2599	GPC1, SDC3, IDS, CHI3L1
BP	antigen processing and presentation of exogenous peptide antigen via MHC class I (GO:0042590)	1978-10-01	7.56296e-07	9.95196e-05	8.78497	123.823	PDIA3, PSMB4, HLA-B, HLA-C, ITGAV, PSMF1, PSMB8, TAPBP, HLA-E, PSMB9
BP	antigen processing and presentation of exogenous peptide antigen via MHC class I, TAP-independent (GO:0002480)	2021-03-09	0.000372604	0.00980605	29.3373	231.618	HLA-B, HLA-C, HLA-E
BP	antigen processing and presentation of peptide antigen via MHC class I (GO:0002474)	2021-07-28	3.22849e-07	5.55548e-05	19.7795	295.625	PDIA3, BCAP31, CANX, HLA-B, HLA-C, TAPBP, HLA-E
BP	bleb assembly (GO:0032060)	2021-03-07	0.000159212	0.00519473	44.0104	384.884	PMP22, EMP1, EMP3
BP	cellular modified amino acid biosynthetic process (GO:0042398)	2021-05-24	4.3673e-05	0.00227201	15.5232	155.834	GAMT, GGCT, GATM, PLOD3, PLOD2
BP	cellular protein metabolic process (GO:0044267)	21/484	8.37353e-05	0.00353426	2.74699	25.7884	RPN2, APLP2, RPN1, IGFBP2, TNC, SHISA5, PLOD2, PLAT, RRBP1, MRPS6, PDIA6, CYR61, APH1A, CST3, LGALS1, CALU, SPARCL1, IGFBP7, APOE, TIMP1, P4HB
BP	cellular protein modification process (GO:0006464)	33/1001	0.000200411	0.00614136	2.08949	17.7923	CAMK2D, RPN2, RPN1, TNC, ILK, PLOD2, PLAT, CYR61, CST3, PPP1CB, PSMB4, LGALS1, IGFBP7, PSMF1, APOE, TIMP1, ANXA1, PPP1R12A, CSNK1A1, APLP2, SHISA5, PDIA6, MT3, SUMF2, PSMB8, PPP1CA, PSMB9, PTP4A2, STK17A, RAB13, CALU, SPARCL1, P4HB
BP	cellular response to cadmium ion (GO:0071276)	2021-08-29	1.92953e-08	5.39545e-06	22.6736	402.76	MT2A, JUN, MT1M, MT1X, FOS, MT3, EGFR, MT1E
BP	cellular response to cytokine stimulus (GO:0071345)	20/456	0.000106655	0.00404383	2.77335	25.3649	EGR1, ANXA1, CEBPD, IFNGR2, STAT3, MT1X, CIB1, FOS, ZFP36L2, ZFP36L1, TNFRSF1A, MT2A, ZFP36, CHI3L1, SOX9, TIMP1, VIM, IL6ST, JUNB, MCL1
BP	cellular response to hormone stimulus (GO:0032870)	1980-09-01	8.16816e-06	0.000702776	7.54823	88.4295	JUN, RDX, STAT3, ATP1A2, ATP1A1, JUNB, RAMP1, CTSB, ZFP36L1
BP	cellular response to metal ion (GO:0071248)	10/100	7.49338e-06	0.000670507	6.63008	78.2448	MT2A, JUN, CLIC4, CAMK2D, MT1M, MT1X, FOS, MT3, EGFR, MT1E
BP	cellular zinc ion homeostasis (GO:0006882)	2021-05-31	0.000158443	0.00519473	11.3398	99.2246	MT2A, MT1M, MT1X, MT3, MT1E
BP	chondroitin sulfate metabolic process (GO:0030204)	2021-04-30	0.00155197	0.0271231	9.04468	58.5031	CHPF, B3GAT3, HEXB, IDS
BP	epithelial cell differentiation (GO:0030855)	1996-08-01	0.000223325	0.00657338	5.39229	45.3323	LGALS3, GSTK1, CBR1, ACADVL, TAGLN2, DNPH1, CTSB, CNN3
BP	ERK1 and ERK2 cascade (GO:0070371)	2021-05-21	2.1798e-05	0.0013179	18.4366	197.892	ITGAV, SOX9, MT3, ZFP36L2, ZFP36L1
BP	hydrogen peroxide catabolic process (GO:0042744)	2021-03-14	0.00151634	0.0267091	15.9981	103.851	PRDX3, PRDX5, PRDX6
BP	L-amino acid transport (GO:0015807)	2021-04-25	0.000765575	0.0164672	11.201	80.3661	SLC1A2, ARL6IP5, SLC1A3, SLC3A2
BP	MAPK cascade (GO:0000165)	15/278	8.36731e-05	0.00353426	3.42541	32.1598	CAMK2D, ILK, MT3, EGFR, PSMB8, ZFP36L2, PSMB9, ZFP36L1, PSMB4, ZFP36, PEA15, ITGAV, SOX9, PSMF1, SPTBN1
BP	membrane assembly (GO:0071709)	2021-04-23	0.000550359	0.0132382	12.3813	92.9212	ANXA2, FLOT1, SPTBN1, S100A10
BP	membrane repolarization (GO:0086009)	2021-03-13	0.00120645	0.0223043	17.5988	118.265	ATP1A2, ATP1A1, ATP1B2
BP	mRNA destabilization (GO:0061157)	2021-03-18	0.00323334	0.0466644	11.7296	67.2601	ZFP36, ZFP36L2, ZFP36L1
BP	negative regulation of apoptotic process (GO:0043066)	24/485	2.94501e-06	0.000317035	3.1835	40.5431	DDR1, NTRK2, ANXA1, GLO1, ANXA5, STAT3, NME2, IFI6, HSPB1, CIB1, MT3, EGFR, HIGD2A, PRDX3, PRDX5, PDPN, FLNA, NAA38, SOX9, APOE, IL6ST, CRYAB, SQSTM1, MCL1
BP	negative regulation of catalytic activity (GO:0043086)	2021-04-26	0.000892819	0.0179931	10.6913	75.0653	PPP1R12A, TIMP1, MT3, NES
BP	negative regulation of cellular catabolic process (GO:0031330)	1956-07-01	4.21485e-05	0.00227201	8.46483	85.2773	CST3, TIMP2, TIMP3, TIMP1, ATRAID, MT3, MCL1
BP	negative regulation of cellular metabolic process (GO:0031324)	1934-05-01	0.000248929	0.00712299	10.1652	84.354	SDCBP, EDNRB, ITGAV, APOE, MT3
BP	negative regulation of endopeptidase activity (GO:0010951)	1983-09-01	1.1075e-05	0.000854302	7.24111	82.627	CST3, IFI16, TIMP2, SERPINH1, TIMP3, TIMP1, MT3, AGT, SERPINB6
BP	negative regulation of growth (GO:0045926)	8/120	0.000998454	0.0197659	4.2316	29.2374	BST2, MT2A, PSRC1, CCDC85B, MT1M, MT1X, MT3, MT1E
BP	negative regulation of mitotic cell cycle phase transition (GO:1901991)	1979-06-01	0.0021997	0.0359178	4.84956	29.6766	PSMB4, PSMF1, ZFP36L2, PSMB8, ZFP36L1, PSMB9
BP	negative regulation of peptidase activity (GO:0010466)	1962-08-01	9.35885e-06	0.000775398	8.80269	101.928	CST3, CSTB, TIMP2, SERPINH1, TIMP3, TIMP1, AGT, SERPINB6
BP	negative regulation of protein catabolic process (GO:0042177)	1939-09-01	1.37118e-08	4.38191e-06	17.9015	324.107	CST3, SNX3, CTSA, TIMP2, FLNA, TIMP3, TIMP1, ATRAID, EGFR
BP	negative regulation of protein metabolic process (GO:0051248)	1943-08-01	5.30504e-07	7.91159e-05	13.5945	196.432	SNX3, EDNRB, FLNA, ITGAV, APOE, CLU, CRYAB, EGFR
BP	negative regulation of proteolysis (GO:0045861)	1941-06-01	6.08426e-05	0.00289585	10.1344	98.3771	CST3, CSTB, TIMP2, TIMP3, PLAT, TIMP1
BP	negative regulation of transport (GO:0051051)	1940-06-01	5.26816e-05	0.00261822	10.433	102.778	SNX3, BST2, LGALS3, ITGAV, CRYAB, RAB7A
BP	negative regulation of Wnt signaling pathway (GO:0030178)	11/174	0.000189748	0.00589538	4.02411	34.4859	WWTR1, PSMB4, LRP1, CSNK1A1, IGFBP2, SOX9, APOE, PSMF1, PSMB8, DKK3, PSMB9
BP	positive regulation of catalytic activity (GO:0043085)	1933-04-01	0.00222701	0.0361002	8.10778	49.515	APH1A, B3GAT3, CIB1, MT3
BP	positive regulation of cell death (GO:0010942)	1957-05-01	0.00272969	0.0418242	5.66239	33.4283	EGR1, LRP1, FOS, CLU, MT3
BP	positive regulation of cell differentiation (GO:0045597)	14/194	5.82716e-06	0.00054314	4.67675	56.3688	WWTR1, JUN, ATRAID, AGT, CYR61, ZFP36L1, SDCBP, ZFP36, GPC1, PDPN, CTNNA1, SOX9, IL6ST, JUNB
BP	positive regulation of cellular process (GO:0048522)	25/519	2.94174e-06	0.000317035	3.09917	39.4726	LRP1, CIB1, DNPH1, EGFR, PRDX3, SDCBP, LMNA, PDPN, FLOT1, FLNA, ITGAV, SOX9, TIMP1, JUNB, WWTR1, NTRK2, JUN, RDX, MSN, RAD23A, ACSL3, ACTN4, MT3, CD47, IL6ST
BP	positive regulation of cellular protein catabolic process (GO:1903364)	2021-04-17	0.000160248	0.00519473	18.1013	158.184	RDX, MSN, PTTG1IP, APOE
BP	positive regulation of cholesterol transport (GO:0032376)	2021-04-17	0.000160248	0.00519473	18.1013	158.184	LRP1, SCP2, APOE, PLTP
BP	positive regulation of endocytosis (GO:0045807)	1964-06-01	0.000732688	0.016228	6.10843	44.0955	CD63, CD151, LRP1, FLOT1, APOE, CLU
BP	positive regulation of muscle hypertrophy (GO:0014742)	2021-03-14	0.00151634	0.0267091	15.9981	103.851	CAMK2D, IL6ST, AGT
BP	positive regulation of phosphorylation (GO:0042327)	10/208	0.00293556	0.0440728	2.99704	17.4753	DDR1, SDCBP, NTRK2, FLOT1, ILK, CIB1, SOX9, MT3, EGFR, CYR61
BP	positive regulation of protein catabolic process (GO:0045732)	1981-07-01	0.000440855	0.0113355	5.59794	43.2542	LRP1, RDX, ADAM9, MSN, PTTG1IP, APOE, RAB7A
BP	positive regulation of protein localization to plasma membrane (GO:1903078)	1943-06-01	8.01849e-05	0.00351713	9.58564	90.4039	LRP1, CIB1, ACSL3, SQSTM1, EGFR, SPTBN1
BP	positive regulation of protein modification process (GO:0031401)	9/163	0.00185852	0.0314834	3.46528	21.7896	NTRK2, FLOT1, ILK, CIB1, SOX9, MT3, RAMP1, CYR61, EGFR
BP	positive regulation of transport (GO:0051050)	1944-09-01	4.25853e-08	9.52633e-06	15.3403	260.351	CD63, CD151, ANXA1, LRP1, ANXA2, FLOT1, MLC1, APOE, ACSL3
BP	post-translational protein modification (GO:0043687)	20/357	3.21256e-06	0.000326658	3.60655	45.6173	APLP2, TNC, SHISA5, PDIA6, SUMF2, PSMB8, CYR61, PSMB9, CST3, PTP4A2, PSMB4, LGALS1, RAB13, CALU, SPARCL1, IGFBP7, PSMF1, APOE, TIMP1, P4HB
BP	protein catabolic process (GO:0030163)	1981-06-01	0.00249726	0.0393406	4.71976	28.2835	PSMB4, LAMP2, APOE, CTSD, PSMB8, PSMB9
BP	protein import (GO:0017038)	1956-06-01	0.000355236	0.00957424	7.08867	56.3034	PDIA3, LAMP2, STAT3, PTTG1IP, APOE, CLU
BP	protein localization to cell periphery (GO:1990778)	8/117	0.000846342	0.0176941	4.34874	30.7655	RDX, RAB13, FLOT1, FLNA, RAMP1, SPTBN1, S100A10, TNFRSF1A
BP	protein localization to plasma membrane (GO:0072659)	10/130	7.38096e-05	0.00330224	4.96494	47.2365	MACF1, RAB31, RDX, RAB13, FLOT1, FLNA, RAMP1, SPTBN1, S100A10, TNFRSF1A
BP	protein stabilization (GO:0050821)	10/152	0.000268067	0.00749581	4.191	34.4679	CRTAP, LAMP1, LAMP2, FLOT1, FLNA, ATP1B2, PLPP3, CLU, MT3, CRYAB
BP	protein transport (GO:0015031)	15/326	0.000467615	0.011887	2.88956	22.1568	CTSA, MACF1, ATP6V0E1, TMED10, LRP1, CLU, RAB31, LAMP2, RAB13, APOE, RAMP1, SPTBN1, TMED5, WLS, RAB7A
BP	regulated exocytosis (GO:0045055)	19/148	7.56447e-12	1.69217e-08	9.01866	230.946	LGALS3BP, CD63, SPARC, TMED10, WDR1, TEX264, APLP2, ANXA5, ACTN4, CLU, RAB31, SCCPDH, LAMP2, TIMP3, SDF4, FLNA, CD9, TAGLN2, TIMP1
BP	regulation of amyloid fibril formation (GO:1905906)	2021-03-08	0.000251549	0.00712299	35.2066	291.788	APOE, CLU, CRYAB
BP	regulation of amyloid-beta clearance (GO:1900221)	2021-03-10	0.000525637	0.012781	25.145	189.867	LRP1, APOE, CLU
BP	regulation of amyloid-beta formation (GO:1902003)	2021-03-18	0.00323334	0.0466644	11.7296	67.2601	TMED10, APOE, CLU
BP	regulation of apoptotic process (GO:0042981)	36/815	1.52333e-07	2.83974e-05	2.88954	45.3577	DDR1, GLO1, HSPB1, CIB1, CLU, EGFR, PRDX3, APH1A, PRDX5, LGALS1, PDPN, ARL6IP5, FLNA, SOX9, CTSB, MCL1, NTRK2, JUN, ANXA1, GADD45B, TNFRSF12A, GADD45A, ANXA5, STAT3, NME2, NME4, ACTN4, MT3, HIGD2A, TNFRSF1A, STK17A, TMEM219, NAA38, IL6ST, CRYAB, SQSTM1
BP	regulation of cardiac conduction (GO:1903779)	1967-06-01	0.000934882	0.0186726	5.80713	40.5053	CAMK2D, AHCYL1, ATP1A2, ATP1B2, ATP1A1, AGT
BP	regulation of cell death (GO:0010941)	1996-07-01	0.0012188	0.022348	4.6509	31.207	JUN, LRP1, CLU, JUNB, CRYAB, MT3, CYR61
BP	regulation of cell growth (GO:0001558)	10/201	0.0022925	0.0363711	3.108	18.8908	BST2, SDCBP, CAMK2D, PSRC1, CCDC85B, CIB1, MT3, DNPH1, EGFR, AGT
BP	regulation of cellular protein catabolic process (GO:1903362)	2021-04-17	0.000160248	0.00519473	18.1013	158.184	RDX, MSN, PTTG1IP, ATRAID
BP	regulation of cholesterol efflux (GO:0010874)	2021-03-18	0.00323334	0.0466644	11.7296	67.2601	LRP1, APOE, PLTP
BP	regulation of cysteine-type endopeptidase activity (GO:2000116)	1936-04-01	0.00308108	0.0459492	7.34656	42.4813	CST3, IFI16, MT3, PSMB9
BP	regulation of early endosome to late endosome transport (GO:2000641)	2021-03-17	0.00272833	0.0418242	12.568	74.2024	SNX3, RDX, MSN
BP	regulation of endocytosis (GO:0030100)	1969-07-01	0.000162553	0.00519473	6.68551	58.3278	LGALS3, CD63, CD151, LRP1, FLOT1, ITGAV, APOE
BP	regulation of endopeptidase activity (GO:0052548)	1968-08-01	1.87393e-05	0.00119771	7.92	86.2083	TIMP2, SERPINH1, TIMP3, TIMP1, AGT, PSMB8, SERPINB6, PSMB9
BP	regulation of I-kappaB kinase/NF-kappaB signaling (GO:0043122)	14/204	1.03692e-05	0.000828422	4.42833	50.8225	SHISA5, HSPB1, RHOC, CXXC5, LITAF, TNFRSF1A, BST2, FKBP1A, LGALS1, FLNA, NLRP1, SQSTM1, TMEM9B, WLS
BP	regulation of membrane protein ectodomain proteolysis (GO:0051043)	2021-05-22	2.78201e-05	0.00163773	17.3512	182.01	TIMP2, TIMP3, ADAM9, APOE, TIMP1
BP	regulation of mRNA stability (GO:0043488)	9/128	0.000330884	0.00902668	4.49253	36.002	ZFP36, PSMB4, HSPB1, PSMF1, VIM, ZFP36L2, PSMB8, ZFP36L1, PSMB9
BP	regulation of peptidase activity (GO:0052547)	2021-03-18	0.00323334	0.0466644	11.7296	67.2601	CST3, CSTB, PSMB8
BP	regulation of pri-miRNA transcription from RNA polymerase II promoter (GO:1902893)	2021-04-26	0.000892819	0.0179931	10.6913	75.0653	JUN, STAT3, SOX9, FOS
BP	regulation of primary metabolic process (GO:0080090)	8/139	0.00254113	0.0397517	3.61434	21.5962	PSMB4, LRP1, PSMF1, APOE, ADIPOR1, AGT, PSMB8, PSMB9
BP	regulation of protein catabolic process (GO:0042176)	1991-07-01	0.00088907	0.0179931	4.929	34.6279	SNX3, CTSA, LRP1, FLNA, EGFR, RAB7A, GFAP
BP	regulation of protein homooligomerization (GO:0032462)	2021-04-15	9.43972e-05	0.00377083	21.3947	198.286	APOE, RHOC, CLU, CRYAB
BP	regulation of viral entry into host cell (GO:0046596)	2021-04-26	0.000892819	0.0179931	10.6913	75.0653	IFITM3, SNX3, LGALS1, P4HB
BP	relaxation of muscle (GO:0090075)	2021-03-11	0.000713723	0.015966	22.0007	159.396	CAMK2D, ATP1A2, ATP1A1
BP	response to cytokine (GO:0034097)	12/138	4.04962e-06	0.00039387	5.70727	70.8666	IFITM3, BST2, JUN, STAT3, TIMP2, ADAM9, TIMP3, CHI3L1, TIMP1, IL6ST, JUNB, MCL1
BP	response to glucocorticoid (GO:0051384)	2021-05-24	4.3673e-05	0.00227201	15.5232	155.834	ZFP36, ANXA1, ADAM9, ZFP36L2, ZFP36L1
BP	response to metal ion (GO:0010038)	1972-06-01	0.00136418	0.0248103	5.36583	35.3994	MT2A, AHCYL1, ADAM9, MT1X, MT3, PPP1CA
CC	actin cytoskeleton (GO:0015629)	14/294	0.000511899	0.00509572	2.99105	22.6643	TMOD1, CLIC4, ANXA1, PPP1R12A, WDR1, RDX, ACTN4, WASL, CNN3, CALD1, CAPN2, FLOT1, FLNA, PDLIM5
CC	cortical actin cytoskeleton (GO:0030864)	1952-05-01	0.00181453	0.0124182	6.26637	39.5529	WDR1, RDX, CAPN2, FLOT1, WASL
CC	cytoskeleton (GO:0005856)	20/520	0.000585943	0.00557919	2.41031	17.9383	TMOD1, MACF1, CLIC4, PPP1R12A, MSN, HSPB1, ACTN4, WASL, CLU, PJA2, CNN3, SDCBP, PSRC1, CALD1, FLNA, SOX9, VIM, PDLIM5, NES, SPTBN1
CC	filopodium (GO:0030175)	1960-05-01	0.00341732	0.0187098	5.35272	30.3975	PDPN, RDX, MSN, CIB1, ITGAV
CC	focal adhesion (GO:0005925)	30/356	5.05736e-13	1.10756e-10	5.77723	163.569	CD151, LRP1, TNC, ILK, HSPB1, EGFR, CNN3, PPP1CB, CSRP2, CTNNA1, CAPN2, FLOT1, FLNA, ITGAV, CD99, PDIA3, ANXA1, PPP1R12A, RDX, ANXA5, MSN, ACTN4, REXO2, TRIP6, ZYX, ADAM9, CD9, LAP3, P4HB, VIM
CC	lamellipodium membrane (GO:0031258)	2021-02-08	0.00745437	0.0313944	19.5	95.5296	PDPN, ITGAV
CC	pseudopodium (GO:0031143)	2021-03-09	0.000372604	0.0041832	29.3373	231.618	CAPN2, MSN, ACTN4
CC	mitochondrial envelope (GO:0005740)	1969-05-01	0.00621933	0.0283757	4.59788	23.3577	HADHB, GATM, ARL2BP, CHCHD10, NME4
CC	azurophil granule (GO:0042582)	12/154	1.25121e-05	0.000228346	5.06005	57.122	CTSA, BST2, SDCBP, CD63, GRN, DPP7, LAMP1, ANXA2, HEXB, LAMP2, PRCP, PRDX6
CC	azurophil granule lumen (GO:0035578)	1990-07-01	0.000832522	0.00675268	4.98864	35.3747	CTSA, SDCBP, GRN, DPP7, ANXA2, HEXB, PRDX6
CC	azurophil granule membrane (GO:0035577)	1958-05-01	0.0029466	0.0169817	5.55527	32.3711	BST2, CD63, LAMP1, LAMP2, PRCP
CC	COPII-coated ER to Golgi transport vesicle (GO:0030134)	1975-05-01	0.00880282	0.0357003	4.20249	19.889	TMED10, HLA-B, HLA-C, TMED5, HLA-E
CC	cytoplasmic vesicle (GO:0031410)	10/215	0.00371516	0.0193719	2.89366	16.191	CD63, CD164, PRDX5, PDPN, RAB13, FLOT1, MLC1, WASL, RHOC, WLS
CC	ficolin-1-rich granule (GO:0101002)	12/184	7.26085e-05	0.00106008	4.17107	39.752	CST3, LGALS3, CSTB, ASAH1, LAMP1, LAMP2, TIMP2, NME2, PRCP, CTSD, CTSB, SERPINB6
CC	ficolin-1-rich granule lumen (GO:1904813)	7/123	0.0049425	0.0240535	3.56344	18.9215	CST3, CSTB, ASAH1, TIMP2, NME2, CTSD, CTSB
CC	ficolin-1-rich granule membrane (GO:0101003)	1961-05-01	0.0036719	0.0193719	5.25686	29.4755	LGALS3, LAMP1, LAMP2, PRCP, SERPINB6
CC	platelet dense granule (GO:0042827)	2021-04-21	0.000382028	0.0041832	13.8394	108.916	LGALS3BP, CD63, LAMP2, TIMP3
CC	platelet dense granule membrane (GO:0031088)	2021-02-06	0.00408381	0.0203262	29.253	160.913	CD63, LAMP2
CC	autolysosome (GO:0044754)	2021-02-08	0.00745437	0.0313944	19.5	95.5296	LAMP2, SQSTM1
CC	early endosome (GO:0005769)	15/222	6.06644e-06	0.000132855	4.36465	52.4314	NTRK2, ANXA1, LRP1, HLA-B, MLC1, HLA-C, EGFR, HLA-E, PRDX3, SNX3, RAB31, FLOT1, APOE, SNX5, WLS
CC	early endosome membrane (GO:0031901)	1973-10-01	4.02401e-07	1.76252e-05	9.48461	139.669	SNX3, ANXA1, RAB31, HLA-B, HLA-C, LITAF, EGFR, SNX5, WLS, HLA-E
CC	endocytic vesicle (GO:0030139)	7/108	0.00240208	0.0146126	4.09581	24.7035	PDIA3, SPARC, RAB31, RAB13, ITGAV, APOE, RAB7A
CC	endoplasmic reticulum lumen (GO:0005788)	19/270	1.87152e-07	1.02466e-05	4.60614	71.3553	PDIA3, CRTAP, APLP2, TNC, SHISA5, PDIA6, SUMF2, CYR61, CST3, LGALS1, CANX, COL6A1, SERPINH1, CALU, SPARCL1, IGFBP7, APOE, TIMP1, P4HB
CC	endoplasmic reticulum-Golgi intermediate compartment (GO:0005793)	1995-06-01	0.00549819	0.0261762	3.97448	20.6806	TMED10, SERPINH1, P4HB, PDIA6, TMED5, TAPBP
CC	endosomal part (GO:0044440)	1931-04-01	0.00175842	0.0124182	8.70925	55.2457	CD63, ANXA1, EGFR, SNX5
CC	extrinsic component of endosome membrane (GO:0031313)	2021-02-07	0.00565366	0.0263436	23.4012	121.112	ANXA1, SNX5
CC	gamma-secretase complex (GO:0070765)	2021-02-06	0.00408381	0.0203262	29.253	160.913	APH1A, TMED10
CC	integral component of endoplasmic reticulum membrane (GO:0030176)	9/128	0.000330884	0.00402576	4.49253	36.002	BCAP31, DPM3, G6PC3, CANX, HLA-B, HLA-C, RRBP1, HLA-E, TAPBP
CC	integral component of lumenal side of endoplasmic reticulum membrane (GO:0071556)	2021-06-29	7.62389e-06	0.000151785	15.4314	181.847	BCAP31, CANX, HLA-B, HLA-C, TAPBP, HLA-E
CC	late endosome (GO:0005770)	9/140	0.000637378	0.00581608	4.07849	30.0102	BST2, CD63, LAPTM4A, LAMP1, ANXA2, LAMP2, SDF4, VAMP5, RAB7A
CC	late endosome membrane (GO:0031902)	1948-06-01	0.000150357	0.00193695	8.44234	74.3137	CD63, LAPTM4A, ANXA2, LAMP2, LITAF, RAB7A
CC	lipid droplet (GO:0005811)	1964-06-01	0.000732688	0.00617149	6.10843	44.0955	BCAP31, SCCPDH, ANXA2, PLIN3, ACSL3, RAB7A
CC	lysosomal lumen (GO:0043202)	1986-09-01	1.48222e-05	0.000249697	6.95792	77.3678	CTSA, ASAH1, HEXB, GPC1, LAMP2, SDC3, IDS, CTSD, CTSB
CC	lysosomal membrane (GO:0005765)	13/291	0.00143436	0.0104708	2.78906	18.2601	CD63, ANXA2, LRP1, PRCP, LITAF, TMEM165, BST2, LAPTM4A, LAMP1, LAMP2, COL6A1, FLOT1, RAB7A
CC	lysosome (GO:0005764)	23/422	9.37395e-07	2.93271e-05	3.52507	48.9286	CTSA, CD63, CD164, GRN, ASAH1, ANXA2, LRP1, HEXB, SDC3, MLC1, LITAF, TMEM165, GFAP, LAPTM4A, LAMP1, GPC1, LAMP2, COL6A1, FLOT1, IDS, CTSD, CTSB, RAB7A
CC	lytic vacuole (GO:0000323)	10/183	0.00114302	0.00863178	3.43455	23.2659	CTSA, CD164, GRN, LAMP1, LAMP2, MLC1, CTSD, GFAP, CTSB, RAB7A
CC	membrane raft (GO:0045121)	12/119	8.40366e-07	2.93271e-05	6.72725	94.1104	SDCBP, ANXA2, GPC1, PDPN, CAPN2, SERPINH1, FLOT1, MLC1, CTSD, EGFR, S100A10, TNFRSF1A
CC	MHC protein complex (GO:0042611)	2021-03-18	0.00323334	0.0181564	11.7296	67.2601	HLA-B, HLA-C, HLA-E
CC	microvillus (GO:0005902)	1942-05-01	0.00068146	0.00596959	7.96405	58.068	CLIC4, PDPN, RDX, MSN, ITGAV
CC	perinuclear endoplasmic reticulum (GO:0097038)	2021-02-08	0.00745437	0.0313944	19.5	95.5296	BCAP31, CAPN2
CC	perinuclear region of cytoplasm (GO:0048471)	23/378	1.3582e-07	9.91489e-06	3.97104	62.7897	BCAP31, CLIC4, MT1M, MLC1, MSN, MT1X, CIB1, ACSL3, ACTN4, PRDX6, CLU, MT3, ATRAID, TRMT112, MT2A, PRDX5, LAMP1, CAPN2, PSMF1, CLIC1, VAMP5, MT1E, CTSB
CC	phagocytic vesicle (GO:0045335)	1983-10-01	1.35676e-06	3.71413e-05	8.18117	110.531	PDIA3, SNX3, ATP6V0E1, RAB31, HLA-B, HLA-C, ITGAV, TAPBP, HLA-E, RAB7A
CC	platelet alpha granule (GO:0031091)	1990-08-01	0.000142482	0.00193695	5.78862	51.2657	SPARC, SCCPDH, TEX264, APLP2, CD9, TIMP1, ACTN4, CLU
CC	recycling endosome membrane (GO:0055038)	1947-04-01	0.00807095	0.0333498	5.46414	26.3343	PDIA3, HLA-B, HLA-C, HLA-E
CC	secretory granule lumen (GO:0034774)	22/317	2.54922e-08	2.79139e-06	4.57063	79.917	CTSA, LGALS3BP, CSTB, GRN, SPARC, ANXA2, TEX264, HEXB, NME2, ACTN4, PRDX6, CLU, APRT, SDCBP, DPP7, SCCPDH, TIMP2, TIMP3, CHI3L1, TIMP1, CTSD, S100A11
CC	tertiary granule (GO:0070820)	12/164	2.3542e-05	0.000368265	4.72473	50.3502	CST3, LGALS3, CSTB, ASAH1, LAMP1, LAMP2, TIMP2, CYSTM1, PRCP, CD47, CTSD, SERPINB6
CC	trans-Golgi network transport vesicle (GO:0030140)	2021-03-15	0.00187183	0.0124222	14.6642	92.1033	TMED10, RAB13, SPG21
CC	vacuolar lumen (GO:0005775)	13/161	3.68216e-06	8.95992e-05	5.27405	65.989	CTSA, ASAH1, GRN, ANXA2, HEXB, SDC3, PRDX6, SDCBP, DPP7, GPC1, LAMP2, IDS, CTSD
KEGG	Adherens junction	1972-05-01	0.00743308	0.0349215	4.39133	21.5255	TJP1, CTNNA1, WASL, ACTN4, EGFR
KEGG	Cell adhesion molecules (CAMs)	8/145	0.00329616	0.0221019	3.45499	19.7452	SDC3, HLA-B, HLA-C, ITGB8, ITGAV, CD99, JAM2, HLA-E
KEGG	Focal adhesion	15/199	1.57498e-06	0.000128933	4.91604	65.6845	JUN, PPP1R12A, TNC, ILK, ACTN4, MYL12A, EGFR, PPP1CA, PPP1CB, COL6A1, ZYX, CAPN2, FLNA, ITGB8, ITGAV
KEGG	Leukocyte transendothelial migration	7/112	0.00294799	0.0215897	3.93897	22.9509	CTNNA1, MSN, ACTN4, MYL12A, CD99, JAM2, GNAI2
KEGG	Regulation of actin cytoskeleton	12/214	0.000298986	0.00413597	3.54613	28.7773	PPP1CB, PPP1R12A, RDX, MSN, ITGB8, ITGAV, ACTN4, WASL, GNG12, MYL12A, EGFR, PPP1CA
KEGG	Tight junction	9/170	0.00247314	0.0192441	3.31343	19.8881	TJP1, JUN, RDX, RAB13, MSN, ACTN4, WASL, MYL12A, JAM2
KEGG	Adipocytokine signaling pathway	1969-05-01	0.00621933	0.0324701	4.59788	23.3577	G6PC3, STAT3, ACSL3, ADIPOR1, TNFRSF1A
KEGG	Adrenergic signaling in cardiomyocytes	10/145	0.000182824	0.00350179	4.40989	37.9559	PPP1CB, CAMK2D, GNAS, ATP1A2, ATP1B2, ATP1A1, AGT, CREB5, GNAI2, PPP1CA
KEGG	Alcoholism	9/180	0.00361969	0.0231103	3.11806	17.5278	PPP1CB, NTRK2, GNG5, GNAS, FOSB, GNG12, CREB5, GNAI2, PPP1CA
KEGG	Aldosterone synthesis and secretion	1998-07-01	0.00137475	0.0123372	4.54822	29.9704	CAMK2D, GNAS, ATP1A2, ATP1B2, ATP1A1, AGT, CREB5
KEGG	Amphetamine addiction	1968-08-01	1.87393e-05	0.000933219	7.92	86.2083	PPP1CB, CAMK2D, JUN, GNAS, FOSB, FOS, CREB5, PPP1CA
KEGG	Antigen processing and presentation	1977-07-01	0.000322927	0.00423204	5.91903	47.5777	PDIA3, CANX, HLA-B, HLA-C, CTSB, TAPBP, HLA-E
KEGG	Apoptosis	10/143	0.000163161	0.00338559	4.47666	39.04	JUN, GADD45B, GADD45A, LMNA, CAPN2, FOS, CTSD, MCL1, CTSB, TNFRSF1A
KEGG	Arginine and proline metabolism	1949-05-01	0.00138732	0.0123372	6.69465	44.0534	GAMT, GATM, LAP3, SAT1, ALDH9A1
KEGG	Bile secretion	1972-06-01	0.00136418	0.0123372	5.36583	35.3994	CA2, GNAS, ATP1A2, ATP1B2, ATP1A1, SLC4A4
KEGG	cAMP signaling pathway	13/212	6.89617e-05	0.00190794	3.91216	37.4862	JUN, CAMK2D, PPP1R12A, ATP1A2, FOS, ATP1B2, ATP1A1, GNAI2, PPP1CA, PPP1CB, GNAS, SOX9, CREB5
KEGG	Carbohydrate digestion and absorption	1944-04-01	0.00638971	0.0324701	5.87485	29.686	G6PC3, ATP1A2, ATP1A1, ATP1B2
KEGG	Cellular senescence	11/160	9.02841e-05	0.0020437	4.40537	41.0253	PPP1CB, GADD45B, GADD45A, CAPN2, HLA-B, HLA-C, SQSTM1, ZFP36L2, HLA-E, ZFP36L1, PPP1CA
KEGG	cGMP-PKG signaling pathway	9/166	0.00210488	0.018073	3.39854	20.9469	PPP1CB, EDNRB, PPP1R12A, ATP1A2, ATP1B2, ATP1A1, CREB5, GNAI2, PPP1CA
KEGG	Chagas disease (American trypanosomiasis)	6/103	0.00809138	0.0373103	3.6452	17.5588	JUN, IFNGR2, GNAS, FOS, TNFRSF1A, GNAI2
KEGG	Cholinergic synapse	6/112	0.0119475	0.0487692	3.33417	14.7611	CAMK2D, GNG5, FOS, GNG12, CREB5, GNAI2
KEGG	Circadian entrainment	1997-06-01	0.00607943	0.0324701	3.88673	19.8334	CAMK2D, GNG5, GNAS, FOS, GNG12, GNAI2
KEGG	Cocaine addiction	1949-05-01	0.00138732	0.0123372	6.69465	44.0534	JUN, GNAS, FOSB, CREB5, GNAI2
KEGG	Dopaminergic synapse	9/131	0.000392664	0.00465587	4.38138	34.3613	PPP1CB, CAMK2D, GNG5, GNAS, FOS, GNG12, CREB5, GNAI2, PPP1CA
KEGG	Endocrine and other factor-regulated calcium reabsorption	1948-04-01	0.00868986	0.0383392	5.33968	25.34	GNAS, ATP1A2, ATP1A1, ATP1B2
KEGG	Endocytosis	11/244	0.00304058	0.0216316	2.80504	16.2572	SNX3, RAB31, HLA-B, HLA-C, ASAP1, WASL, SNX5, EGFR, SPG21, HLA-E, RAB7A
KEGG	Endometrial cancer	1958-05-01	0.0029466	0.0215897	5.55527	32.3711	GADD45B, GADD45A, CTNNA1, ILK, EGFR
KEGG	Epithelial cell signaling in Helicobacter pylori infection	1968-05-01	0.00584777	0.0324701	4.6711	24.0174	TJP1, JUN, ATP6V0E1, EGFR, JAM2
KEGG	Epstein-Barr virus infection	10/201	0.0022925	0.0190278	3.108	18.8908	PDIA3, JUN, GADD45B, GADD45A, STAT3, HLA-B, HLA-C, VIM, HLA-E, TAPBP
KEGG	Estrogen signaling pathway	7/137	0.00877645	0.0383392	3.17741	15.0472	JUN, GNAS, FOS, CTSD, EGFR, CREB5, GNAI2
KEGG	Fatty acid degradation	1944-04-01	0.00638971	0.0324701	5.87485	29.686	HADHB, ACADVL, ACSL3, ALDH9A1
KEGG	Fluid shear stress and atherosclerosis	7/139	0.00946424	0.0399423	3.12895	14.5816	JUN, GPC1, PLAT, ITGAV, FOS, SQSTM1, TNFRSF1A
KEGG	Gastric acid secretion	1975-07-01	0.000274306	0.00413597	6.09374	49.9764	CAMK2D, CA2, GNAS, ATP1A2, ATP1B2, ATP1A1, GNAI2
KEGG	Glutamatergic synapse	7/114	0.00325424	0.0221019	3.86495	22.1377	GNG5, SLC1A2, GNAS, SLC1A3, GNG12, GLUL, GNAI2
KEGG	Human cytomegalovirus infection	14/225	3.10704e-05	0.00124098	3.9833	41.3436	PDIA3, STAT3, HLA-B, HLA-C, GNG12, EGFR, HLA-E, GNAI2, TNFRSF1A, TAPBP, GNG5, GNAS, ITGAV, CREB5
KEGG	Human immunodeficiency virus 1 infection	12/212	0.000274411	0.00413597	3.58196	29.3753	BST2, PDIA3, JUN, GNG5, HLA-B, HLA-C, FOS, GNG12, HLA-E, GNAI2, TNFRSF1A, TAPBP
KEGG	Human papillomavirus infection	15/330	0.000530703	0.00600659	2.85228	21.5099	BCAP31, ATP6V0E1, CSNK1A1, HLA-B, TNC, HLA-C, EGFR, HLA-E, TNFRSF1A, HEY1, COL6A1, GNAS, ITGB8, ITGAV, CREB5
KEGG	Human T-cell leukemia virus 1 infection	10/219	0.00422933	0.0250739	2.8377	15.51	EGR1, JUN, ZFP36, CANX, HLA-B, HLA-C, FOS, HLA-E, TNFRSF1A, CREB5
KEGG	Insulin resistance	7/108	0.00240208	0.0192441	4.09581	24.7035	PPP1CB, G6PC3, STAT3, AGT, TNFRSF1A, CREB5, PPP1CA
KEGG	Kaposi sarcoma-associated herpesvirus infection	12/186	8.05465e-05	0.00200561	4.1227	38.8634	RCAN1, ZFP36, JUN, GNG5, STAT3, HLA-B, HLA-C, FOS, IL6ST, GNG12, HLA-E, TNFRSF1A
KEGG	Lysosome	13/123	1.68511e-07	4.19592e-05	7.10982	110.887	CTSA, CD164, CD63, ASAH1, HEXB, LITAF, GNPTG, LAPTM4A, LAMP1, LAMP2, IDS, CTSD, CTSB
KEGG	Mineral absorption	1951-08-01	2.07122e-06	0.000128933	11.0607	144.756	MT2A, MT1M, MT1X, ATP1A2, ATP1B2, ATP1A1, ATOX1, MT1E
KEGG	Osteoclast differentiation	7/127	0.00587489	0.0324701	3.44396	17.6918	JUN, IFNGR2, FOSB, FOS, JUNB, SQSTM1, TNFRSF1A
KEGG	Oxytocin signaling pathway	10/153	0.000282598	0.00413597	4.16148	34.0055	PPP1CB, RCAN1, JUN, CAMK2D, PPP1R12A, GNAS, FOS, EGFR, GNAI2, PPP1CA
KEGG	Pancreatic secretion	1998-06-01	0.00638626	0.0324701	3.84429	19.4275	CA2, GNAS, ATP1A2, ATP1B2, ATP1A1, SLC4A4
KEGG	Parathyroid hormone synthesis, secretion and action	6/106	0.00925916	0.0397505	3.5353	16.5528	EGR1, GNAS, FOS, EGFR, CREB5, GNAI2
KEGG	Pathways in cancer	18/530	0.00415875	0.0250739	2.10388	11.5346	JUN, CAMK2D, GADD45B, GADD45A, IFNGR2, STAT3, FOS, GNG12, EGFR, AGT, GNAI2, EDNRB, HEY1, GNG5, CTNNA1, GNAS, ITGAV, IL6ST
KEGG	Phagosome	9/152	0.0011447	0.0118762	3.73395	25.2886	ATP6V0E1, LAMP1, LAMP2, CANX, HLA-B, HLA-C, ITGAV, HLA-E, RAB7A
KEGG	PPAR signaling pathway	1974-05-01	0.00832834	0.0377047	4.26361	20.4146	SCP2, FABP7, ILK, ACSL3, PLTP
KEGG	Proteasome	1945-04-01	0.00692147	0.0337931	5.73127	28.5023	PSMB4, PSMF1, PSMB8, PSMB9
KEGG	Protein digestion and absorption	1990-06-01	0.0042237	0.0250739	4.21213	23.0279	COL6A1, SLC3A2, ATP1A2, PRCP, ATP1B2, ATP1A1
KEGG	Protein processing in endoplasmic reticulum	14/165	8.59438e-07	0.000107	5.58323	77.9809	PDIA3, BCAP31, TRAM1, RPN2, RPN1, RAD23A, RRBP1, PDIA6, PDIA4, DNAJB1, CANX, CAPN2, P4HB, CRYAB
KEGG	Proteoglycans in cancer	13/201	3.98708e-05	0.00124098	4.1434	41.9721	CD63, CAMK2D, PPP1R12A, RDX, STAT3, MSN, EGFR, PPP1CA, PPP1CB, GPC1, TIMP3, FLNA, ITGAV
KEGG	Proximal tubule bicarbonate reclamation	2021-05-23	3.50577e-05	0.00124098	16.3864	168.1	CA2, ATP1A2, ATP1A1, ATP1B2, SLC4A4
KEGG	Relaxin signaling pathway	9/130	0.000371096	0.00462014	4.41782	34.8966	JUN, EDNRB, GNG5, GNAS, FOS, GNG12, EGFR, CREB5, GNAI2
KEGG	Renin-angiotensin system	2021-03-23	0.00659347	0.0328355	8.79493	44.1653	CTSA, PRCP, AGT
KEGG	Salmonella infection	1986-07-01	0.000634063	0.00686442	5.2423	38.601	TJP1, JUN, IFNGR2, FLNA, WASL, FOS, RAB7A
KEGG	Thyroid hormone synthesis	1974-07-01	0.000252307	0.00413597	6.18501	51.242	CANX, GNAS, ATP1A2, ATP1B2, ATP1A1, PDIA4, CREB5
KEGG	Vascular smooth muscle contraction	7/132	0.00721811	0.0345637	3.30535	16.2992	PPP1CB, PPP1R12A, CALD1, GNAS, RAMP1, AGT, PPP1CA
KEGG	Vibrio cholerae infection	1950-04-01	0.0100188	0.0415782	5.107	23.509	TJP1, ATP6V0E1, GNAS, PDIA4
MF	cadherin binding (GO:0045296)	23/313	4.13887e-09	1.67624e-06	4.87746	94.1488	MACF1, ANXA1, ANXA2, RDX, ASAP1, SLC3A2, PRDX6, EGFR, PPP1CA, CNN3, TJP1, SDCBP, DNAJB1, CALD1, CTNNA1, PLIN3, FLNA, TAGLN2, PDLIM5, CLIC1, S100A11, SNX5, SPTBN1
MF	cadherin binding involved in cell-cell adhesion (GO:0098641)	2021-06-19	5.02225e-07	0.000101701	27.3156	396.191	ANXA1, ANXA2, PDLIM5, S100A11, PPP1CA, CNN3
MF	collagen binding (GO:0005518)	1952-06-01	0.000235706	0.0090875	7.70665	64.3731	DDR1, SPARC, SERPINH1, SPARCL1, ADAM9, CTSB
MF	chemokine binding (GO:0019956)	2021-03-17	0.00272833	0.0409249	12.568	74.2024	ZFP36, PDPN, ITGAV
MF	cysteine-type endopeptidase inhibitor activity (GO:0004869)	1951-05-01	0.00166272	0.0280583	6.40292	40.9743	CST3, PRDX3, CSTB, PRDX5, MT3
MF	disulfide oxidoreductase activity (GO:0015036)	2021-04-24	0.000651697	0.0125677	11.7617	86.2828	PDIA3, P4HB, PDIA6, PDIA4
MF	endopeptidase inhibitor activity (GO:0004866)	10/111	1.89404e-05	0.00153417	5.90467	64.2087	BST2, CST3, CSTB, SERPINH1, TIMP2, TIMP3, PSMF1, TIMP1, AGT, SERPINB6
MF	FK506 binding (GO:0005528)	2021-03-15	0.00187183	0.0303237	14.6642	92.1033	FKBP1A, FKBP10, FKBP2
MF	kinase binding (GO:0019900)	16/418	0.00212812	0.0331496	2.38064	14.6469	PPP1R12A, GADD45A, STAT3, MSN, ILK, HSPB1, RAD23A, ACSL3, RHOC, ADIPOR1, PRDX3, PPP1CB, ZFP36, TRIP6, FLNA, SQSTM1
MF	metal ion binding (GO:0046872)	19/442	0.000204326	0.0090875	2.70898	23.0149	SPARC, ANXA1, LRP1, KCNIP1, CCDC47, MT1M, MT1X, CIB1, MT3, ATOX1, MT2A, S100A16, CALU, SPARCL1, SDF4, APOE, PSPH, MT1E, CD320
MF	phospholipase inhibitor activity (GO:0004859)	2021-03-08	0.000251549	0.0090875	35.2066	291.788	ANXA1, ANXA2, ANXA5
MF	protease binding (GO:0002020)	10/118	3.22714e-05	0.00206171	5.51999	57.084	CST3, CSTB, ANXA2, FLOT1, TIMP2, TIMP3, ITGAV, RAD23A, TIMP1, SERPINB6
MF	protein heterodimerization activity (GO:0046982)	13/265	0.000610398	0.0125677	3.08095	22.8034	JUN, GADD45A, HEXB, FOS, EGFR, TRMT112, SDCBP, FLOT1, PSMF1, P4HB, ATF3, SNX5, MCL1
MF	protein homodimerization activity (GO:0042803)	25/664	0.000172198	0.00871751	2.37779	20.608	CAMK2D, HEXB, HSPB1, TRIM9, S100A16, FLNA, PSMF1, APOE, S100A11, PSPH, S100A10, MCL1, NTRK2, JUN, GADD45A, RDX, STAT3, ACTN4, PRDX6, BST2, GGCT, GNPTG, IL6ST, CRYAB, ATF3
MF	protein kinase binding (GO:0019901)	20/495	0.000314136	0.0090875	2.54048	20.4907	DDR1, NTRK2, PPP1R12A, STAT3, MSN, ILK, HSPB1, ACSL3, RHOC, ADIPOR1, EGFR, PJA2, PRDX3, PPP1CB, ZFP36, ADAM9, ITGAV, SOX9, PDLIM5, SQSTM1
MF	protein kinase C binding (GO:0005080)	1940-05-01	0.000541857	0.0125677	8.41999	63.3226	HSPB1, ADAM9, ITGAV, PDLIM5, SQSTM1
MF	RNA binding (GO:0003723)	40/1387	0.000659431	0.0125677	1.82508	13.3672	MACF1, CSTB, GRN, LRP1, CCDC47, RPN1, HSPB1, MRPL14, SLC3A2, RRBP1, ZFP36L2, ZFP36L1, LGALS3, NGRN, ZFP36, LGALS1, IFI16, S100A16, SERPINH1, CTNNA1, FLNA, SOX9, SPTBN1, PDIA3, JUN, ANXA2, RDX, MSN, ACTN4, PDIA4, BST2, HADHB, LSM6, TRIP6, CANX, ZYX, SBDS, SPATS2L, P4HB, VIM
MF	serine-type exopeptidase activity (GO:0070008)	2021-03-09	0.000372604	0.00943153	29.3373	231.618	CTSA, PRCP, AEBP1
MF	sodium:potassium-exchanging ATPase activity (GO:0005391)	2021-03-11	0.000713723	0.0125677	22.0007	159.396	ATP1A2, ATP1A1, ATP1B2
