# Supplementary material for: Glioblastoma cell motility depends on enhanced oxidative stress coupled with mobilization of a sulfurtransferase
Source: Cell Death Dis. 2022 Oct 30;13(10):913. doi: 10.1038/s41419-022-05358-8 (PMC9618559; doi:10.1038/s41419-022-05358-8)
Supplement: Supplementary file 6 — Supplemental Table S4 [file 41419_2022_5358_MOESM6_ESM.xlsx]

## Sheet: 1. Sheet details
Table S4. KEGG pathway analysis of metabolism genes overexpressed in glioblastoma cells with high motile potential.
Related to Figure 2
Sheet 1: description of the contents
Sheet2: list of metabolism genes upregulated in M-HIGH versus M-LOW cells from each dataset. The first column contains the list of metabolism genes from KEGG2019.
Sheet3: results of the KEGG pathway analysis performed on metabolism genes upregulated in M-HIGH versus M-LOW cells from N-S dataset (BH-adj pval < 0.05)
Sheet4: results of the KEGG pathway analysis performed on metabolism genes upregulated in M-HIGH versus M-LOW cells from D-S dataset (BH-adj pval < 0.05)
Sheet5: results of the KEGG pathway analysis performed on metabolism genes upregulated in M-HIGH versus M-LOW cells from N-10X dataset (BH-adj pval < 0.05)
Sheet6: results of the KEGG pathway analysis performed on metabolism genes upregulated in M-HIGH versus M-LOW cells from PA-10X dataset (BH-adj pval < 0.05)
Sheet 3-6: In grey are non-metabolic terms (disease-related, signaling pathways, not related to brain function)
Written in blue are the enriched pathways identified in all datasets analyzed.
Glioblastoma cell motility depends on enhanced oxidative stress coupled with mobilization of a sulfurtransferase
M. S. Saurty-Seerunghen, T. Daubon, L. Bellenger, V. Delaunay, G. Castro, J. Guyon, A. Rezk, S. Fabrega, A. Idbaih, F. Almairac, F. Burel-Vandenbos, L. Turchi, E. Duplus, T.Virolle, J-M. Peyrin, C. Antoniewski, H. Chneiweiss, E. A. El-Habr, M-P. Junier
Cell Death & Disease
Corresponding authors : elias.el-habr@sorbonne-universite.fr; marie-pierre.junier@inserm.fr

## Sheet: 2.UpregMetaboGenes
KEGG2019 metabolism genes		Metabolism genes OE in M-HIGH cells from N-S dataset		Metabolism genes OE in M-HIGH cells from D-S dataset		Metabolism genes OE in M-HIGH cells from N-10X dataset		Metabolism genes OE in M-HIGH cells from PA-10X dataset
AACS		GATM		ACAA1		DNMT3B		GATM
AADAT		ELOVL2		ACAD8		TXNRD3		ATP5G3
AASDHPPT		PPAP2B		ACADVL		DGKE		CHPF
AASS		CA2		ACER3		SGMS2		B3GAT3
ABAT		LPL		ACHE		PANK1		NME4
ACAA1		LDHA		ACLY		GCK		ACSL3
ACAA2		GSTK1		ACO1		ME1		GLUL
ACACA		SMOX		ACO2		FUT4		BCAT1
ACACB		AHCY		ACOT1		SETD1B		PLA2G16
ACAD8		LAP3		ACOT2		NPR2		GSTK1
ACADM		ACSBG1		ACOT7		PDE6B		ACADVL
ACADS		ACSL3		ACOT8		GCH1		CBR1
ACADSB		BBOX1		ACOX3		PPT2		G6PC3
ACADVL		ALDH6A1		ACP2		PHOSPHO2		SCP2
ACAT1		PLA2G16		ACSF3		ALG10		LAP3
ACAT2		ACADVL		ACSL3		PAFAH1B2		AHCYL1
ACER3		SAT1		ACSL4		HYAL3		GGCT
ACHE		FUCA2		ACSS2		HYKK		HADHB
ACLY		CBR1		ACSS3		DGKA		RPN1
ACO1		PSAT1		ACY1		RBKS		NME2
ACO2		TECR		ACYP2		CCBL1		DPM3
ACOT2		PLOD2		ADCY6		DHRS4		GAMT
ACOT7		ALDOA		ADCY8		DGKQ		PLOD3
ACOT8		PPT1		ADCY9		MGAT5		ALDH9A1
ACOX1		PIGT		ADH5		LTC4S		SAT1
ACOX2		DAD1		ADI1		PDE9A		PSPH
ACOX3		ELOVL1		ADK		PLA2G6		HEXB
ACP1		NAMPT		ADPGK		PLD1		IDS
ACP2		PGLS		ADSL		IPMK		CA2
ACSBG1		HSD17B12		ADSS		AADAT		ALDH1L1
ACSF3		BCAT1		ADSSL1		PRUNE		ASAH1
ACSL1		AGPAT5		AFMID		UAP1L1		HS2ST1
ACSL3		NDUFB5		AGK		MGAT3		RPN2
ACSL4		ITPA		AGPAT1		B4GALT6		GLO1
ACSL6		ACSS3		AGPAT2		NPL		DEGS1
ACSS1		RPN2		AGPAT3		PCK2		PLOD2
ACSS2		AK4		AGPAT4		NAGS		APRT
ACSS3		SDHD		AGPAT5		INPP5B		NDUFC1
ACYP1		NDUFB4		AGPAT6		SETDB2		AKR7A2
ACYP2		G6PC3		AGPS		PTGES3		ATP6V0E1
ADA		PLOD1		AHCY		MAN2B1		NME3
ADCY1		ECI2		AHCYL1		CTPS2		COMT
ADCY2		GLO1		AHCYL2		ACSL4		AK4
ADCY3		B3GALTL		AK2		AK8		AGPAT5
ADCY6		B3GNT1		AK3		TPK1		PFKL
ADCY8		HEXA		AKR1B1		ADPRM		MOCS2
ADCY9		CHPF		AKR1C3		GYG2		ECI2
ADH5		SUCLG2		AKR7A2		PNPLA3		DDOST
ADI1		HADHB		ALAD		OCRL		ACYP2
ADK		NDUFB7		ALAS1		ENGASE		PPT1
ADO		GAMT		ALDH18A1		CYP51A1		PKM
ADPGK		PIPOX		ALDH1B1		PDE7A		BDH2
ADPRM		DCTD		ALDH3A2		SETMAR		TECR
ADSL		MOCS2		ALDH3B1		GXYLT2		GCSH
ADSS		NT5E		ALDH4A1		ACACB		COLGALT2
ADSSL1		TXNDC12		ALDH6A1		ST6GALNAC5		EPHX1
AFMID		ATP5D		ALDH9A1		CYB5R2		MGLL
AGA		HSD17B10		ALDOA		TMEM86B		DUT
AGK		HEXB		ALG1		IMPA2		NTPCR
AGL		GCSH		ALG12		COQ3		PLD3
AGPAT1		GSS		ALG13		PTGES		NDUFA2
AGPAT2		PLOD3		ALG14		BST1		ELOVL5
AGPAT3		CYC1		ALG2		SCLY		ALDOA
AGPAT4		COMT		ALG3		ATP6V1G1		NDUFS8
AGPAT5		MTHFD1		ALG8		ETNK2		QDPR
AGPAT6		UROD		ALPL		MBOAT1		NDUFB10
AGPS		ATP5E		AMACR		CERK		DCXR
AHCY		IDH3A		AMD1		ATP6V1E2		SDHC
AHCYL1		NME2		AMDHD2		GLCE		ATP6V0C
AHCYL2		UGP2		AMPD2		LCLAT1		SMS
AK1		ATP5H		AMPD3		PIGN		AK6
AK2		NDUFV2		APIP		INPP5A		PCBD1
AK3		L3HYPDH		ARG2		DGKH		ACAA1
AK4		PKM		ARSA		AUH		PLOD1
AK8		PIGY		ARSB		UPRT		GSTM4
AK9		NDUFA13		ASAH1		MGAT4A		ATP5D
AKR1A1		AHCYL1		ASH1L		GK		DCTD
AKR1B1		RPN1		ASL		FKRP		MBOAT2
AKR7A2		NDUFA7		ASNS		EZH1		PGAM1
ALAD		ALDH1L1		ATIC		ARSB		GPI
ALAS1		ASAH1		ATP6AP1		KMT2D		SMOX
ALDH18A1		UQCRC1		ATP6V0A1		CH25H		TXNDC12
ALDH1B1		NDUFS7		ATP6V0D1		DDO		SCD5
ALDH1L1		HS2ST1		ATP6V0E2		SETD1A		PAICS
ALDH1L2		NDUFS3		ATP6V1A		ALG6		IMPDH2
ALDH2		GALC		ATP6V1B2		PC		NDUFV1
ALDH3A2		UQCRFS1		ATP6V1C1		ADCY6		AK2
ALDH3B1		ACYP2		ATP6V1D		DPYD		ATP5H
ALDH4A1		ALDH9A1		ATP6V1E1		ADCY9		ST8SIA5
ALDH5A1		PFKL		ATP6V1H		HSD3B7		NDUFB7
ALDH6A1		ENO1		AUH		EPHX2		NT5E
ALDH7A1		PGM1		B3GALT4		CYB5RL		PIPOX
ALDH9A1		CHPT1		B3GALT6		CHST1		PIGX
ALDOA		ATP6AP1		B3GAT1		ATP6V0B		PSAT1
ALDOC		GLUL		B3GAT3		COX15		NDUFB3
ALG1		CA12		B3GNT1		ENTPD4		PLA2G5
ALG10		TPI1		B3GNT5		SGMS1		LDHA
ALG11		PEMT		B4GALT1		PSTK		COX8A
ALG12		IDH1		B4GALT2		MOCS1		NAMPT
ALG13		NDUFC1		B4GALT3		DGUOK		MAT2A
ALG14		GRHPR		B4GALT4		CHDH		NDUFA1
ALG2		ENTPD6		B4GALT7		MLYCD		PGM1
ALG3		BDH2		BBOX1		PFAS		ADI1
ALG5		PDHB		BCAT1		CHKB		NDUFS7
ALG6		SMS		BCAT2		GLA		GSTM2
ALG8		TKT		BCKDHA		MTHFR		ELOVL1
ALG9		IDH3B		BCKDHB		B3GAT1		NDUFV3
AMD1		ACAA1		BLVRA		PAFAH2		ELOVL2
AMDHD2		SDHC		BLVRB		SUOX		NT5C
AMPD2		NDUFS6		C9orf41		GCLC		MDH1
AMPD3		MAN1B1		CA12		SETDB1		COX5A
AMT		POFUT1		CA13		PIKFYVE		BLVRB
APIP		NDUFV1		CA5B		FHIT		UQCRC1
APRT		ZMPSTE24		CA9		PCCA		SHMT2
ARG2		GSTM4		CAD		DNMT3A		NDUFA10
ARSA		SCP2		CANT1		ACO1		NDUFV2
ARSB		PYGL		CAT		ALDH3B1		PGLS
ASAH1		GMPS		CBR1		SGPP1		PIGT
ASH1L		ACAD8		CBS		RRM2B		GLUD1
ASL		DHCR7		CCBL1		RIMKLA		GSTP1
ASNS		NDUFA1		CDIPT		PIGB		NDUFS6
ASS1		ALG8		CDO1		HMOX1		GPAA1
ATIC		EXTL3		CDS2		ALAD		LYPLA1
ATP5A1		PYGB		CERS1		PDE4D		NEU1
ATP5B		NDUFB10		CERS2		BCAT2		UGP2
ATP5C1		CBS		CERS4		SPR		PGD
ATP5D		B3GAT3		CERS5		EOGT		ATP6AP1
ATP5E		CNDP2		CERS6		MINPP1		HIBADH
ATP5F1		CKB		CES2		ATP6V0D1		MGST3
ATP5G1		LYPLA1		CH25H		LIPG		PMVK
ATP5G2		UQCR10		CHAC1		UST		NDUFA12
ATP5G3		PLCG1		CHAC2		FPGT		CMPK1
ATP5H		ACLY		CHDH		DGKD		AHCY
ATP5I		PLA2G5		CHKA		PPAP2C		CYB5R1
ATP5J		P4HA1		CHPF		LFNG		ACADM
ATP5J2		MSMO1		CHPF2		MDH2		ITPA
ATP5L		ENOPH1		CHPT1		DHFRL1		POMGNT1
ATP5O		QDPR		CHST1		KMT2B		GNPDA1
ATP6AP1		SDHB		CHST10		CPOX		ALDH7A1
ATP6V0A1		ATP6V0E1		CHST12		CHSY3		DLD
ATP6V0A2		UQCR11		CHST2		THEM4		SAT2
ATP6V0B		SCD		CHST3		OXSM		ENOPH1
ATP6V0D1		COX8A		CHST6		NT5M		LPL
ATP6V0E1		FDFT1		CHST7		INPP5F		ATP5G1
ATP6V0E2		AK2		CHSY1		B3GALNT2		UROD
ATP6V1A		ACOT2		CMAS		ADCY3		SMPD1
ATP6V1B1		GPX1		CMPK1		SYNJ1		NDUFB5
ATP6V1B2		MCCC2		CNDP2		NT5E		HADH
ATP6V1C1		DHRS4		COASY		CAMKMT		UQCRC2
ATP6V1D		SHMT2		COMT		BPNT1		GUSB
ATP6V1E1		GSTP1		COQ3		SMPD2		ATP5A1
ATP6V1E2		AMD1		COQ5		PNPO		PTGES3
ATP6V1F		NDUFA8		COQ6		PFKFB2		HMOX2
ATP6V1G1		GMPR2		COQ7		CHAC2		DPM2
ATP6V1G2		NDUFB9		COX7A2L		MTMR1		NDUFS5
ATP6V1H		NDUFA12		CP		PIK3C3		FUCA2
AUH		COX5A		CPS1		GXYLT1		CHPT1
B3GALNT1		ATP5F1		CPT1A		PPOX		TKT
B3GALNT2		GPAA1		CPT1C		NDUFA4		HSD17B12
B3GALT1		PGAM1		CPT2		AGPS		UPP1
B3GALT2		NME4		CRLS1		IDUA		ALDH6A1
B3GALT6		GNS		CSGALNACT1		PI4K2A		IDH2
B3GALTL		NDUFB3		CSGALNACT2		PTEN		CA12
B3GAT1		GLUD1		CYB5R1		PIGO		PTDSS1
B3GAT2		CDS2		CYB5R2		TYMP		PHGDH
B3GAT3		COX6B1		CYB5R3		MAT2B		POMGNT2
B3GNT1		ALG3		CYB5RL		NME1-NME2		PI4KB
B3GNT2		FDPS		CYP27B1		GALM		GSS
B3GNT5		NT5C		CYP2J2		NSDHL		CYB5R3
B3GNT7		PPCS		CYP2R1		PIGM		DTYMK
B4GALNT1		GGCT		CYP51A1		PTPLB		CBR3
B4GALT1		ACADM		DAK		SPTLC2		NDUFB4
B4GALT2		DHRS3		DBT		DGKG		HADHA
B4GALT3		DLD		DCK		ATP6V1G2		GCLM
B4GALT4		NDUFA3		DCTD		NNT		NDUFA3
B4GALT6		PTPLAD1		DCTPP1		TMLHE		PPA2
B4GALT7		GMPPA		DDO		NANP		HAGH
BBOX1		PLD3		DDOST		PISD		CNDP2
BCAT1		PDE4B		DEGS1		B3GALTL		GALK1
BCAT2		AKR7A2		DGAT1		CYP2R1		ALG3
BCKDHA		DCXR		DGAT2		MANBA		ENO1
BCKDHB		CERS2		DGKA		PYCRL		UQCRHL
BDH1		GLB1		DGKD		MTMR3		NDUFB6
BDH2		POGLUT1		DGKI		PTGS1		P4HA1
BLVRA		DUT		DGKZ		RPE65		NDUFS3
BLVRB		STT3A		DHCR7		GLUD1		IDH3A
BPGM		UQCRC2		DHDDS		POFUT2		GSTM1
BPNT1		ECHS1		DHFRL1		C9orf41		SDHB
BST1		APRT		DHODH		IDNK		GUK1
C12ORF5		COX7B		DHRS3		TAZ		IDH3B
C9ORF41		MAOB		DHRS4		NMRK1		HSD17B10
CA12		ELOVL5		DHRS4L2		PIK3CA		CRYL1
CA14		PHGDH		DLAT		LPCAT4		SUCLG2
CA2		GBA		DLST		B4GALT1		GANAB
CA3		IDH3G		DNMT1		MAN2A1		GPX1
CA5B		LFNG		DNMT3A		ADSSL1		KDSR
CA8		BLVRB		DOLK		AFMID		ODC1
CA9		PTGS1		DOLPP1		GPAM		ALDH3A2
CAD		DPM3		DOT1L		SUV39H2		ECHS1
CAMKMT		DDOST		DPAGT1		CPT2		PDXK
CANT1		RDH11		DPM2		PTGDS		TPI1
CAT		MBOAT7		DPYD		HYI		NDUFS4
CBR1		NDUFS8		DTYMK		INPP5K		ATP5F1
CBR3		PYCR2		EARS2		AHCYL2		MAN1A2
CBS		EXT2		EBP		QPRT		MGAT1
CCBL1		RPE		ECHDC1		XYLT2		COX7B
CCBL2		MAN2B1		ECI1		GPHN		PIGF
CDIPT		GUSB		ECI2		ALAS1		GYG1
CDO1		NDUFB2		EHMT1		GNPDA2		CANT1
CDS2		IDS		EHMT2		ACAA2		GPX7
CEPT1		CCBL2		ELOVL1		GPD2		TYMS
CERK		PFKP		ELOVL2		POMT1		PDE6D
CERS1		DTYMK		ELOVL5		NUS1		IDH1
CERS2		PIGU		ENO1		CEPT1		RFK
CERS4		DPM1		ENO2		DBT		CRLS1
CERS5		PI4KB		ENOPH1		PIGV		SDSL
CERS6		NFS1		ENTPD4		PLCD1		AK3
CES2		PFKM		ENTPD5		RRM2		HSD17B4
CH25H		ATP5G1		ENTPD6		GPD1L		COX7A2L
CHAC2		IMPDH2		EPHX1		GYS1		PNPLA2
CHDH		PFKFB3		EPRS		LCAT		ACLY
CHKA		GPX4		ETHE1		SEPSECS		COX5B
CHKB		GNPDA1		ETNK2		HK2		DPYD
CHPF		NOS2		EXT1		DHDDS		PEMT
CHPF2		ALDOC		EXT2		MTM1		ASH1L
CHPT1		PPA2		EXTL3		PIGK		PIK3C2A
CHST1		LIPA		EZH1		NDUFS2		IMPAD1
CHST10		DERA		FADS1		KHK		MARS
CHST11		SDHA		FADS2		ALDH4A1		NAGK
CHST12		MDH2		FAH		PLA2G15		ACHE
CHST14		GPX7		FAHD1		EPT1		GPX4
CHST2		ATP5I		FECH		ABAT		LYPLA2
CHST3		NDUFA11		FIG4		PLCE1		SUCLG1
CHST7		ATP5C1		FKRP		RGN		ADSS
CHSY1		DPYD		FKTN		PRDM2		IVD
CHSY3		ATP6V1D		FLAD1		NME7		ACSBG1
CKB		MCCC1		FNTA		ALDH1B1		PIGS
CMAS		PIGG		FNTB		CCBL2		PLCE1
CMPK1		GALK1		FPGS		AASS		ACP1
CMPK2		DPM2		FUCA1		DPAGT1		GLB1
CNDP2		DGKG		FUCA2		MOGS		ADH5
COASY		SLC33A1		G6PD		ACER3		PYGL
COLGALT1		CHST12		GAA		EARS2		MAT2B
COLGALT2		AHCYL2		GALC		DHODH		CHST12
COMT		LSS		GALE		COX6A1		DERA
COQ2		NDUFAB1		GALK1		NUDT12		MTHFD2L
COQ3		GPI		GALNS		PDE4A		AMD1
COQ5		GALNS		GALT		MAN2B2		CS
COQ6		ATP5G2		GAMT		INPP1		UROS
COQ7		NTPCR		GANAB		SC5D		PHYKPL
COX10		NME3		GANC		CYP2U1		PAPSS1
COX11		BCKDHB		GAPDH		MCCC1		PRPS1
COX15		ATP5J2		GART		GFPT2		ACSS3
COX17		HNMT		GBA		SETD2		SRM
COX4I1		PNPLA6		GBA2		PIK3CB		CERS5
COX5A		COX6C		GBE1		CYP46A1		GBE1
COX5B		ADH5		GCLC		ALDOC		COX17
COX6A1		PIGO		GCLM		PIP4K2A		ACO2
COX6B1		THTPA		GCNT2		PIP5K1A		PPCS
COX6C		MGLL		GCSH		PDSS1		EXTL3
COX7A2		CEPT1		GFPT2		ALG2		UCKL1
COX7A2L		ALDH3A2		GGCX		SQRDL		SDHA
COX7B		OXCT1		GGPS1		FAM213B		LPIN2
COX7C		NNMT		GLB1		SRD5A3		HNMT
COX8A		PPAP2A		GLCE		PLA2G2A		CHST14
CP		PAICS		GLDC		GANC		CERS2
CPOX		GCDH		GLO1		PTDSS1		CDS2
CPT1A		COX5B		GLS		ITPKA		ETHE1
CPT1C		PIGQ		GLS2		DCK		GNS
CPT2		GAPDH		GLUD1		ETNK1		GSTO1
CRLS1		COQ6		GLUD2		NAGLU		B4GALT4
CRYL1		CRLS1		GLUL		C12orf5		PLA2G12A
CS		PCCB		GMDS		ACOT2		ENO2
CSAD		GYS1		GMPPA		FNTB		TSTA3
CSGALNACT1		DOLK		GMPR		ACOX3		PDHB
CSGALNACT2		PTDSS1		GMPR2		AGPAT4		SHMT1
CTH		PIGS		GNE		PIGW		CYP27A1
CTPS1		CYP51A1		GNPDA1		MAN2A2		CHST7
CTPS2		ALAS1		GNPNAT1		DAK		MAN1B1
CYB5R1		SUCLA2		GNS		CERS5		PYCR2
CYB5R2		GANAB		GOT2		PIGG		AGPAT3
CYB5R3		ALDH7A1		GPAA1		TK1		HYI
CYB5R4		OGDH		GPCPD1		SYNJ2		FH
CYB5RL		NDUFA2		GPD2		GSR		ACP2
CYC1		PRPS1		GPHN		MAN2C1		OGDH
CYP27A1		ATP5G3		GPI		CP		AKR1A1
CYP27B1		MDH1		GPT		GGT5		NIT2
CYP2R1		GAA		GPT2		COX4I1		ATP6V0D1
CYP2U1		GSTT1		GPX1		LPGAT1		CMAS
CYP3A5		POMGNT1		GPX8		PGM2		PYGB
CYP46A1		SETD3		GRHPR		MAOB		PLCG1
CYP51A1		NDUFA9		GSR		PLCB3		SOAT1
DAD1		GNPNAT1		GSS		DOT1L		GMPR
DAK		PGK1		GSTK1		ALDH5A1		ZMPSTE24
DBT		APIP		GSTM1		SHMT1		B4GALT3
DCK		MGAT1		GSTT1		INPP4A		CHPF2
DCTD		HADH		GSTT2		MGST2		B3GALNT1
DCTPP1		PRPS2		GSTZ1		HSD17B4		GRHPR
DCXR		NDUFB1		GUCY1A2		PGS1		ASL
DDO		ECHDC1		GUCY1B3		SLC33A1		SUCLA2
DDOST		ACAT2		GUK1		PDSS2		SCD
DEGS1		ATP5A1		GUSB		RCE1		INPPL1
DERA		TYMS		GXYLT2		ACOT7		GMPS
DGAT1		SRR		GYG1		COX10		BBOX1
DGAT2		ADPGK		GYS1		PLCB1		TXNRD1
DGKA		HMGCL		H6PD		B3GALT1		ATIC
DGKB		HS6ST1		HADHA		CPT1A		PIGC
DGKD		GUK1		HADHB		LSS		SDHD
DGKE		GYG1		HAGH		CYB5R4		PTGES2
DGKG		UPP1		HCCS		CHSY1		NDUFS1
DGKH		AKR1A1		HDDC3		HSD17B7		DHFR
DGKI		PIGF		HEPH		SGSH		TAZ
DGKQ		GPD1L		HEXA		PSPH		COASY
DGKZ		ACAT1		HEXB		IMPDH1		HK1
DGUOK		ITPKB		HEXDC		COQ6		FXN
DHCR24		HS3ST3B1		HGD		LHPP		CDIPT
DHCR7		COX11		HGSNAT		CHPF2		GPT2
DHDDS		MAN2C1		HIBCH		SETD7		SEPHS2
DHFR		IDI1		HK1		CAD		ACAD8
DHFRL1		VKORC1		HK2		GART		PFKM
DHODH		GGH		HMBS		B3GNT2		GNPAT
DHRS11		B4GALT7		HMGCL		PHGDH		HMOX1
DHRS3		OAT		HMOX1		GLDC		EXTL2
DHRS4		PDE8A		HMOX2		ELOVL6		CHST10
DHRS4L2		HMGCS1		HNMT		ACAD8		NDUFA11
DHTKD1		NDUFS4		HPRT1		PIP5K1C		MPST
DLAT		PIK3C2A		HS2ST1		COX5B		PAFAH1B2
DLD		DEGS1		HS3ST3B1		PI4K2B		EHMT2
DLST		SAT2		HS6ST1		CA3		G6PD
DMGDH		GMPR		HSD17B10		ITPKC		PDHA1
DNMT1		HK1		HSD17B12		VKORC1L1		NME7
DNMT3A		AGPAT1		HSD17B4		AGL		EXT2
DNMT3B		AASS		HSD3B7		NAT8L		AGPAT1
DOLK		MAT2B		HYAL2		PI4KB		PIGP
DOLPP1		RFK		ICMT		DLST		GBA
DOT1L		POMT1		IDH2		UMPS		DCK
DPAGT1		GSTO1		IDH3B		ISYNA1		MCCC2
DPM1		ATP6V0E2		IDH3G		STT3A		FADS1
DPM2		PPOX		IDS		NME2		B4GALT7
DPM3		HIBADH		IMPA1		FECH		AASS
DPYD		BLVRA		IMPA2		MVD		CHST11
DSE		NEU1		IMPAD1		MTR		AGL
DTYMK		ACO2		IMPDH1		PPCDC		HMGCL
DUT		LCAT		IMPDH2		PFKM		CSGALNACT1
EARS2		DHCR24		INPP1		B4GALT2		ICMT
EBP		ALG2		INPP4A		ITPKB		NSD1
ECHDC1		NIT2		INPP5B		EXT1		POFUT1
ECHS1		RETSAT		INPP5E		GBE1		MAN2C1
ECI1		ETHE1		INPP5F		TST		APIP
ECI2		PLD2		INPP5K		MTMR4		SPTLC1
EHMT1		DLAT		INPPL1		B4GALT4		INPP1
EHMT2		CRYL1		IPPK		DHRS3		LPCAT1
ELOVL1		PDHA1		ISPD		AGPAT6		ALG5
ELOVL2		TK2		ISYNA1		UCK2		ITPKB
ELOVL4		B3GNT5		ITPA		ENTPD5		ST3GAL4
ELOVL5		FH		ITPK1		FAHD1		CPT2
ELOVL6		CERS5		ITPKB		POMT2		ECHDC1
ENGASE		FAM213B		ITPKC		FUT8		UAP1
ENO1		SUV39H1		IVD		FKTN		STT3B
ENO2		SPTLC1		KDSR		GMDS		MBOAT7
ENO3		DHRS4L2		KHK		LPIN2		PDE4B
ENOPH1		PGM3		LCAT		GNPAT		PCYOX1
ENOSF1		LPCAT3		LDHA		LRTOMT		TST
ENPP4		PIGL		LHPP		POGLUT1		LFNG
ENTPD1		PLCE1		LIPA		NDUFS5		OXCT1
ENTPD4		SORD		LPCAT1		PLD2		RRM2B
ENTPD5		ASL		LPCAT3		PI4KA		BDH1
ENTPD6		ATP6V1E1		LPCAT4		LYPLA2		COX6C
EOGT		SACM1L		LPIN1		DLAT		EHMT1
EPHX1		PMM1		LPL		MUT		NNT
EPHX2		ADI1		LYPLA1		TPMT		PTS
EPRS		SHMT1		LYPLA2		DGAT1		UQCRB
EPT1		PYCR1		MAN1B1		NMNAT1		COQ2
ETHE1		GALE		MAN1C1		PANK3		NDST1
ETNK1		PGM2		MAN2A1		MVK		RRM1
ETNK2		ACSS2		MAN2A2		PIGZ		CHST2
EXT1		ACP2		MAN2B1		ALG1		NUDT9
EXT2		SGSH		MAN2B2		PSAT1		PGM2L1
EXTL2		GOT2		MAN2C1		NDST1		LHPP
EXTL3		HADHA		MAOA		BCKDHB		NANS
EZH1		SOAT1		MAOB		SGPL1		AHCYL2
EZH2		NME7		MARS		CHST10		DGKG
FADS1		GSTZ1		MARS2		PTPLA		ECI1
FADS2		PAFAH1B1		MAT2A		COX6B1		ALG8
FAH		DCTPP1		MAT2B		PCBD2		ADK
FAHD1		B3GALNT1		MBOAT2		IDH3A		ATP6V0E2
FAM213B		PSPH		MBOAT7		ATP6V0A2		GALE
FASN		AGK		MCAT		SORD		MAN2B1
FDFT1		NDUFA6		MCCC1		TXNRD1		ADSL
FDPS		ACOX2		MCCC2		ACSS2		PANK2
FECH		G6PD		MCEE		TXNRD2		NQO1
FH		COQ5		MDH1		ACADS		ATP6V1D
FHIT		COX17		ME2		PIGH		PIP5K1A
FIG4		MPI		ME3		CBR3		GGCX
FKRP		DHDDS		MECR		OGDH		GMPPA
FKTN		NAGA		MGAM		UAP1		DNMT1
FLAD1		DPAGT1		MGAT1		ITPK1		DHTKD1
FNTA		AGA		MGAT2		COASY		PIP4K2B
FNTB		EXTL2		MGAT3		GLS		SLC27A5
FPGS		ACSF3		MGAT4B		GMPS		ETNK1
FPGT		RDH5		MGLL		NDUFS1		NDUFA8
FUCA1		CMAS		MGST1		MGAT1		MGST1
FUCA2		CBR3		MLYCD		GSTM3		COX11
FUK		CHST7		MOCS1		ATP5J		RDH10
FUT4		MTM1		MOCS2		CKB		GGH
FUT8		MOCS1		MOGS		NANS		CCBL2
FUT9		CYP27A1		MPI		ATP5O		MGST2
FXN		EARS2		MPST		GNPDA1		MGAT4B
G6PC3		ALG5		MRI1		ACSF3		DHDDS
G6PD		TAZ		MTAP		GALC		ACER3
GAA		FPGT		MTHFD1		MGLL		ACACA
GAD1		SRM		MTHFD1L		GAPDH		ADPGK
GALC		NUDT16		MTHFD2L		DHTKD1		VKORC1L1
GALE		DGKZ		MTHFR		DNMT1		B3GNT5
GALK1		CAT		MTHFS		SETD8		NUDT16
GALM		PIGP		MTMR1		B3GNT5		CYB5R2
GALNS		CHPF2		MTMR14		PGM3		ME2
GALT		CS		MTMR2		ASL		DCTPP1
GAMT		HIBCH		MTMR3		PDE8B		IMPA1
GANAB		SLC27A5		MTR		MRI1		GCAT
GANC		NSDHL		MUT		PNPLA6		PYCR1
GAPDH		PMM2		MVK		UCKL1		TK2
GART		HMOX2		NADK		COLGALT1		PFKFB3
GATM		B4GALT4		NADSYN1		GPCPD1		NFS1
GBA		FUT8		NAGK		STT3B		MMAB
GBA2		CES2		NAGLU		PRPS2		FNTA
GBE1		DCK		NAMPT		HCCS		ALDOC
GCAT		NUDT5		NANS		SHMT2		HGSNAT
GCDH		SQLE		NDST1		GCDH		ST3GAL3
GCH1		GBE1		NDST2		ST6GALNAC4		STT3A
GCK		PIGK		NDUFA10		ST8SIA1		ALG1
GCLC		SPHK2		NDUFA13		SUCLA2		HDDC3
GCLM		NNT		NDUFS2		ZMPSTE24		NADK
GCNT2		MUT		NDUFV1		PHYKPL		ALG2
GCSH		XYLT2		NEU1		P4HA2		ATP6V1C1
GDPD1		GART		NFS1		FASN		MAN2A1
GFPT1		ATP5L		NIT2		SRD5A1		RDH11
GFPT2		ACOT8		NME2		IMPA1		GART
GGCT		UCKL1		NME3		ADK		GPCPD1
GGCX		COQ2		NME6		MTFMT		ARSA
GGH		HSD17B8		NME7		HSD17B1		MAN2B2
GGPS1		RRM2B		NNMT		LPCAT3		OAT
GGT5		ATP6V1C1		NPR2		PIGQ		CES2
GGT7		MAN2B2		NSD1		POMGNT2		PDE4D
GK		LPIN2		NSDHL		PLA2G5		PIGG
GLA		IMPA1		NT5E		SETD3		HMBS
GLB1		ALG13		NTPCR		GOT2		AMPD2
GLCE		INPPL1		NUDT12		ADSS		PIGQ
GLDC		MTHFS		NUDT16		PYGL		PMM1
GLO1		NADSYN1		NUDT2		HNMT		CHST3
GLS		CAD		NUDT5		FPGS		CAT
GLUD1		CYB5R1		NUDT9		SOAT1		MTR
GLUL		MBOAT2		NUS1		CS		ALG13
GLYCTK		PIGW		OCRL		NAGK		MAOB
GMDS		BCAT2		OGDH		PLCG1		LTA4H
GMPPA		GSTM2		OGT		APIP		ST6GALNAC6
GMPR		UXS1		OXCT1		NAGA		MECR
GMPR2		NDUFA10		P4HA2		ALDH9A1		NADSYN1
GMPS		ATP6V1B2		PAFAH1B1		NDUFC2		COLGALT1
GNE		NDST1		PAFAH1B2		GMPR		NAT8L
GNPAT		COX7A1		PAFAH2		ADCY2		GAPDH
GNPDA1		ALDH4A1		PAICS		FXN		ALG14
GNPDA2		CERS4		PANK2		FUCA1		PCCB
GNPNAT1		HDDC3		PANK4		ALG13		CPT1A
GNS		ALG12		PC		RETSAT		PLCD3
GOT1		ATP6V1H		PCBD2		ALG14		RPE
GOT2		MTHFD2		PCCB		MPI		RGN
GPAA1		MECR		PCK2		COQ5		PFKP
GPAM		PIGN		PCYOX1		CES2		ACOT2
GPCPD1		HSD17B4		PCYT1A		PDE8A		WHSC1
GPD1		SRD5A1		PCYT2		HIBCH		CHSY1
GPD1L		LHPP		PDE4A		RPE		PNP
GPD2		FKTN		PDE4B		CHST14		COQ5
GPHN		ALDH2		PDE4D		GPX3		PIGH
GPI		FPGS		PDE6B		MTHFD1L		GK
GPLD1		ISYNA1		PDE6D		RFNG		CHDH
GPT2		MARS		PDE8A		GNPNAT1		UGCG
GPX1		MVD		PDE8B		ADO		SRR
GPX3		AMPD2		PDHA1		PIGL		MTHFS
GPX4		PCYT1A		PDHB		ALG12		NAGLU
GPX7		UQCRQ		PDXK		HSD17B8		GAA
GPX8		CMPK1		PDXP		ST6GALNAC6		ACAT1
GRHPR		ST6GALNAC4		PFKFB2		PDHB		ACOT8
GSR		NUDT9		PFKFB3		NADK2		MPI
GSS		PMVK		PFKFB4		PCYT1A		CHKA
GSTA4		ATIC		PFKL		ACAT2		MTHFD1
GSTK1		CHSY1		PFKM		GPX4		HEXA
GSTM2		AGPAT2		PFKP		NDUFB2		HS3ST1
GSTM3		NDUFA4		PGAM2		ARSA		COQ7
GSTM4		ACER3		PGAP1		COQ2		ST8SIA1
GSTO1		LTA4H		PGK1		UQCRQ		PPOX
GSTP1		CTH		PGM2		CBS		DHRS4
GSTT1		PDE4A		PGM2L1		GGPS1		UMPS
GSTZ1		ACO1		PGM3		TK2		GPD2
GUCY1A2		FNTA		PGS1		PPAT		PIGU
GUCY1B3		ALG6		PHOSPHO2		ACOX2		NUDT5
GUK1		CANT1		PI4K2A		ACACA		ACOX1
GUSB		LCLAT1		PI4K2B		GMPPA		COX7C
GXYLT1		GCAT		PI4KA		NDUFS3		DGKZ
GXYLT2		MANBA		PI4KB		PGM2L1		RFNG
GYG1		GPHN		PIGB		EXT2		MCCC1
GYG2		PGAM4		PIGC		EXTL3		GGPS1
GYS1		HCCS		PIGG		PGP		ADCY1
H6PD		CERS1		PIGH		SMS		COX7A2
HADH		RRM1		PIGK		ATP5G2		ALDH5A1
HADHA		PNPLA2		PIGL		RDH11		ATP6V1H
HADHB		HYAL2		PIGM		SCD5		AGK
HAGH		PLA2G12A		PIGO		AMDHD2		FPGS
HCCS		MGST1		PIGP		NUDT16		RRM2
HDDC3		PANK4		PIGQ		MTHFD1		QPRT
HEXA		ENTPD5		PIGS		PDE4B		UCK1
HEXB		ALG14		PIGT		SAT1		CEPT1
HEXDC		UCK1		PIGU		HS6ST2		PGM3
HGSNAT		HMBS		PIGV		NADK		PCYT2
HIBADH		SEPHS2		PIK3C2A		HGSNAT		RIMKLB
HIBCH		OXSM		PIK3CA		TPI1		ENTPD6
HK1		POMT2		PIK3CB		PIP4K2B		HS6ST1
HK2		GK		PIP4K2A		H6PD		PDE8A
HMBS		GALM		PIP4K2B		CYC1		TXNRD2
HMGCL		ADK		PIP4K2C		PCCB		AGPAT2
HMGCR		SYNJ2		PIP5K1A		ST3GAL2		GSR
HMGCS1		ENTPD2		PIP5K1C		PYGB		ITPK1
HMOX1		EPRS		PISD		FAH		SRD5A1
HMOX2		COASY		PLA2G12A		KDSR		MTMR14
HNMT		POFUT2		PLA2G15		PFKP		INPP5F
HPRT1		NT5C3B		PLA2G16		GBA		HIBCH
HS2ST1		ST3GAL4		PLA2G4C		PGD		RETSAT
HS3ST1		TST		PLA2G5		NADSYN1		DOT1L
HS6ST1		MTMR14		PLB1		CDIPT		ACYP1
HS6ST2		MAN2A2		PLCB1		ATP5I		DPAGT1
HSD17B1		ADA		PLCB3		GPI		ALDH2
HSD17B10		ACOT1		PLCD1		MTMR2		RCE1
HSD17B12		DOLPP1		PLCD3		CHST3		GLDC
HSD17B4		PFAS		PLCG1		GPX8		SRD5A3
HSD17B6		RDH10		PLCH1		HMOX2		CDO1
HSD17B7		SDSL		PLD1		MTHFS		SETD3
HSD17B8		INPP4A		PLD3		MCAT		FASN
HSD3B7		PTPLB		PLOD1		GGCX		ALAS1
HYAL2		PIGH		PLOD2		ALG8		GNPNAT1
HYAL3		MGAT2		PLOD3		GUK1		BPGM
HYI		HMGCR		PMM1		ADPGK		ACSS1
HYKK		AGPAT3		PMM2		PYCR1		NMNAT3
ICMT		FADS1		PMVK		CYP27A1		DHCR7
IDH1		ECI1		PNP		SQLE		THEM4
IDH2		PGS1		PNPLA2		EBP		ENTPD2
IDH3A		HYI		PNPLA6		NDUFA9		RDH5
IDH3B		FADS2		PNPO		UXS1		GYS1
IDH3G		GPD2		POFUT1		ST3GAL4		DGKD
IDI1		PDE1C		POFUT2		IDH3G		BCKDHB
IDNK		TXNRD2		POGLUT1		PGM1		LRTOMT
IDS		UMPS		POMGNT1		SEPHS1		KMT2B
IDUA		ALG11		POMT1		MAN1A2		PNPO
IMPA1		SETD7		POMT2		GLB1		HSD17B8
IMPA2		ITPKC		PPA1		PPCS		PDE9A
IMPAD1		RIMKLB		PPAP2A		RDH10		GOT2
IMPDH1		PIGC		PPAP2B		COX5A		AGA
IMPDH2		HGSNAT		PPCDC		COX6C		ACAA2
INPP1		COQ7		PPOX		HEXDC		GCDH
INPP4A		PNP		PPT1		MGAT2		FADS2
INPP5A		ACYP1		PPT2		HADH		GYG2
INPP5B		NPL		PRDM2		CSAD		FECH
INPP5E		GOT1		PRPS1		GGT7		SETD2
INPP5F		ASH1L		PRPS2		SDHD		PLCD1
INPP5K		PIGV		PRUNE		TKT		HSD17B7
INPPL1		DAK		PSPH		ACSBG1		SETD7
IPMK		SMPD4		PTDSS1		AGA		POGLUT1
IPPK		MPST		PTDSS2		EXTL2		SLC33A1
ISPD		B3GALNT2		PTGDS		ECHDC1		ACSF3
ISYNA1		FKRP		PTGES2		PTDSS2		COX6A1
ITPA		MAOA		PTGS2		NUDT2		GOT1
ITPK1		NDUFS1		PTPLAD1		DPM1		MUT
ITPKA		GPAM		PTPLB		MCCC2		GALNS
ITPKB		ADSS		PTS		NDUFB10		SMPD4
ITPKC		MTMR3		PYCR1		ACYP1		PIGK
IVD		NANS		PYCR2		MGST1		NADK2
KDSR		GSR		PYCRL		PIGU		LPCAT4
KHK		INPP5K		PYGB		SLC27A5		EBP
KMT2A		PDE3A		PYGL		NDUFV2		PRPS2
KMT2B		COQ3		QDPR		CANT1		PCYT1A
KMT2C		ST3GAL3		QPRT		IDH3B		PGP
KMT2D		BDH1		RCE1		PIGF		OXSM
KMT2E		ALDH5A1		RDH10		GPX1		CERS4
L2HGDH		PCYOX1		RDH11		GALE		DOLK
L3HYPDH		ELOVL6		RDH5		HDDC3		POMT1
LAP3		ACAA2		RETSAT		NUDT9		CAD
LCAT		NUDT12		RFK		RDH5		PCYT1B
LCLAT1		HS6ST2		RFNG		CAT		PGM2
LDHA		MVK		RGN		NDUFA1		GMDS
LDHB		PANK2		RPE		NDUFS7		PIGM
LFNG		FAH		RPIA		LYPLA1		UXS1
LHPP		PLCD3		RPN1		ATP6AP1		IDUA
LIPA		MTR		RPN2		NDUFB9		H6PD
LIPG		ACADS		RRM1		GSTP1		PGS1
LPCAT1		ACOX3		RRM2B		DOLK		ST3GAL6
LPCAT2		SGPL1		SACM1L		MAN1C1		TMLHE
LPCAT3		DHFR		SAT1		GALNS		HCCS
LPCAT4		IVD		SCD		PLOD3		GNPDA2
LPGAT1		CPT2		SDHA		LIPA		EZH2
LPIN1		ACHE		SDHC		TYMS		SYNJ2
LPIN2		ATP6V1A		SDS		NFS1		PIP4K2C
LPL		KDSR		SDSL		RPN1		MGAT2
LRTOMT		CHST10		SEPHS2		PLCD3		NSDHL
LSS		PIK3C3		SEPSECS		ADA		MCAT
LTA4H		DHFRL1		SETD1A		AK3		PDE1C
LTC4S		ADPRM		SETD3		PIGC		SC5D
LYPLA1		NDUFV3		SETDB1		SPHK1		B4GALT2
LYPLA2		LPCAT1		SGMS1		PNPLA2		POMT2
MAN1A2		PCK2		SGPL1		PFKFB3		PNPLA4
MAN1B1		IDNK		SGPP1		ATP5D		PRUNE
MAN1C1		MMAB		SGSH		DDOST		PNPLA6
MAN2A1		HSD3B7		SHMT2		GPX7		FAHD1
MAN2A2		CYB5R2		SLC27A5		PIK3C2A		CA14
MAN2B1		CYP2U1		SLC33A1		UQCRC1		TK1
MAN2B2		PIGB		SMOX		ATP5G1		SGPL1
MAN2C1		DLST		SMPD1		PTPLAD1		PFKFB4
MANBA		FNTB		SMPD4		ACOX1		B3GALNT2
MAOA		RFNG		SMS		ETHE1		TCIRG1
MAOB		SEPHS1		SOAT1		ATP5C1		NUDT2
MARS		PTGES2		SORD		ATP6V1C1		SETDB1
MARS2		NADK		SPHK1		AGPAT3		ACADS
MAT2A		PDE8B		SPHK2		ACYP2		FNTB
MAT2B		AMT		SPTLC1		PPAP2A		DHRS3
MBOAT1		GFPT2		SPTLC2		UPP1		LPCAT3
MBOAT2		B4GALT1		SRD5A1		COX7B		NMRK1
MBOAT7		PLD1		ST3GAL1		PAFAH1B1		MAN1C1
MCAT		AGPAT6		ST3GAL2		GSTM4		CTH
MCCC1		MCEE		ST3GAL3		DCTPP1		PTDSS2
MCCC2		ALG1		ST3GAL4		MOCS2		MOGS
MCEE		MCAT		ST3GAL5		ICMT		CAMKMT
MDH1		ACY1		ST6GALNAC4		DHFR		SORD
MDH2		ICMT		ST6GALNAC6		PYCR2		AMDHD2
ME1		PIK3CB		STS		PCYOX1		PIKFYVE
ME2		ST6GALNAC6		STT3A		FADS1		GCLC
ME3		PPT2		STT3B		GMPR2		L3HYPDH
MECR		HAGH		SUCLG1		NDUFB4		PIK3CA
MFNG		PPAT		SUOX		UROD		INPP5K
MGAT1		RPE65		SUV420H1		MECR		CPT1C
MGAT2		STT3B		SYNJ2		SDHB		GUCY1A2
MGAT3		PLCD1		TALDO1		FNTA		MRI1
MGAT4A		GPX8		TAZ		SRR		ITPKC
MGAT4B		UGCG		TCIRG1		NDUFB7		CPOX
MGAT5		TMLHE		TDO2		PIGS		SUV39H1
MGAT5B		FECH		TECR		RPN2		PIK3C3
MGLL		ACACB		THEM4		NDUFA10		GFPT1
MGST1		ACSS1		THTPA		ENOPH1		DLAT
MGST2		FUK		TK2		PCBD1		KMT2E
MGST3		CHDH		TKT		CERS1		CYP2U1
MIF		EPHX1		TM7SF2		COX11		PSTK
MINPP1		SCLY		TPK1		B3GALT6		ENOSF1
MLYCD		UAP1		TPMT		GNS		MTHFR
MMAB		H6PD		TSTA3		ADH5		MTHFD2
MOCS1		GPT2		TXNDC12		POMGNT1		GXYLT1
MOCS2		CDIPT		TXNRD1		IVD		ELOVL6
MOGS		NUDT2		TXNRD2		FADS2		RENBP
MPI		CA13		UAP1		CERS4		PPAT
MPST		PPCDC		UAP1L1		NEU1		ST6GALNAC4
MRI1		SMPD1		UCK1		IMPAD1		HSD17B6
MSMO1		MGST2		UCK2		ALG3		PI4KA
MTAP		CHST2		UCKL1		TSTA3		MAN2A2
MTFMT		FUCA1		UGCG		NDUFV1		MCEE
MTHFD1		INPP4B		UGDH		UGP2		RPIA
MTHFD1L		B3GALT6		UGP2		DGKZ		SUOX
MTHFD2		GMPPB		UMPS		ALDH7A1		MTM1
MTHFD2L		CHST14		UPP1		AGPAT5		NNMT
MTHFR		PTDSS2		UPRT		MGAT4B		CERS1
MTHFS		PIGM		UROD		ALDOA		ISYNA1
MTM1		ACOX1		UXS1		P4HA1		TPMT
MTMR1		HSD17B6		VKORC1		NDUFA13		ACO1
MTMR14		MAN1A2		VKORC1L1		NIT2		THTPA
MTMR2		PCYT2		WHSC1L1		SMPD1		CA5B
MTMR3		AMACR		ZMPSTE24		DERA		UCK2
MTMR4		MAN1C1				CNDP2		DGAT1
MTMR6		DHTKD1				FDPS		ACSS2
MTR		SUOX				ATP5E		MTMR2
MUT		HS3ST1				TXNDC12		PIGL
MVD		NANP				DCTD		NPL
MVK		UPRT				GCLM		PIP5K1C
NADK		MINPP1				ACSL3		PIGZ
NADK2		AMDHD2				AGPAT2		POFUT2
NADSYN1		NDUFC2-KCTD14				SRM		GSTT2B
NAGA		PCCA				HS6ST1		ST3GAL2
NAGK		RCE1				INPPL1		UAP1L1
NAGLU		IMPAD1				ENTPD6		OGT
NAGS		GMDS				GSTZ1		AZIN2
NAMPT		CSGALNACT1				AGPAT1		GLA
NANP		MAN2A1				HMGCL		EARS2
NANS		MGAT4B				COX8A		IDNK
NAT8L		ITPK1				COX17		GMPPB
NDST1		EPT1				MIF		B3GAT1
NDUFA1		GGT7				NME1		SACM1L
NDUFA10		MTHFD1L				CYB5R1		PYCRL
NDUFA11		GLDC				AK4		SPR
NDUFA12		COX10				ELOVL2		FKTN
NDUFA13		CP				ALDH3A2		DNMT3A
NDUFA2		SPR				CHST7		DPM1
NDUFA3		RPIA				GYG1		NDUFA4L2
NDUFA4		LIPG				PIGP		FUCA1
NDUFA4L2		CYP46A1				HMBS		GMPR2
NDUFA5		DHRS11				GSTO1		NUS1
NDUFA6		ENPP6				ASAH1		PGAM2
NDUFA8		CTPS2				B3GNT1		CMPK2
NDUFA9		VKORC1L1				ACOT8		PIGB
NDUFAB1		IMPDH1				LPL		SPHK1
NDUFB1		CHAC2				HMGCS1		CTPS1
NDUFB10		PRODH				MAN1B1		B4GALT1
NDUFB11		PNPLA3				ENO1		MTAP
NDUFB2		PLA2G15				DPM2		ACOX3
NDUFB3		GPX3				NQO1		ETNK2
NDUFB4		TCIRG1				ALDH6A1		MTHFD1L
NDUFB5		AUH				SDHC		DLST
NDUFB6		CAMKMT				GGH		FPGT
NDUFB7		ADCY3				ENOSF1		FAH
NDUFB9		MRI1				FDFT1		P4HA2
NDUFC1		GLS				ADSL		MTFMT
NDUFC2		TK1				PIPOX		PIP5K1B
NDUFS1		ASS1				COLGALT2		HYAL2
NDUFS2		PDXK				ACP2		MVD
NDUFS3		ALG10B				PCYT2		PLD2
NDUFS4		MTHFD2L				NDUFA11		LSS
NDUFS5		CCBL1				SUCLG2		AGPS
NDUFS6		CA3				CERS2		FHIT
NDUFS7		KHK				PANK2		PDE8B
NDUFS8		PIP5K1C				UROS		BPNT1
NDUFV1		DDO				ACLY		DBT
NDUFV2		PIP4K2B				NDUFB5		GALC
NDUFV3		PGAM2				HIBADH		PLCB3
NEU1		OCRL				NDUFV3		SGSH
NEU4		CHKA				ATP6V1D		FAM213B
NFS1		PFKFB2				PTGES2		GALM
NIT2		IDUA				MPST		CYP46A1
NME1		SGPP1				POFUT1		AUH
NME1-NME2		SETD8				HSD17B12		ALG10B
NME2		OPLAH				DHRS11		CHAC2
NME3		GYG2				PLOD2		EPHX2
NME4		INPP5B				B4GALT7		MLYCD
NME6		AGL				NDUFB3		ADA
NME7		CYP2J2				HEXB		PDE4A
NMNAT1		CHST3				SDSL		HSD17B1
NMNAT2		DGKA				FUCA2		SEPSECS
NMNAT3		GAPDHS				NDUFA3		KHK
NMRK1		FIG4				CA12		ATP6V1E2
NNMT		P4HA2				BDH2		SEPHS1
NNT		PIGA				DHCR24		ASS1
NOS2		AACS				NAMPT		PPCDC
NPL		PLA2G4C				CRYL1		EPT1
NPR2		NAGLU				LAP3		PCBD2
NQO1		FMO4				GCAT		ALG6
NSD1		HS3ST3A1				HSD17B10		COX7A1
NSDHL		HSD17B1				NDUFA6		PIGO
NT5C		CHST15				DHRS4L2		NAGA
NT5C2		GXYLT1				PPA2		LCLAT1
NT5C3A		TPK1				PMM1		NMNAT1
NT5C3B		PDE7B				MBOAT7		PIK3CB
NT5E		GSTM5				GAA		PI4K2B
NT5M		ENGASE				NTPCR		ADO
NTPCR		UAP1L1				ELOVL1		PIGV
NUDT12		ENO3				NDUFS8		CYP2J2
NUDT16		PLCH1				PIGX		PHOSPHO2
NUDT2		EPHX2				PPT1		CA13
NUDT5		SMPD2				CRLS1		ALDH18A1
NUDT9		CPS1				AHCYL1		DHODH
NUS1		ADSSL1				GANAB		PIGA
OAT		PSTK				PGAM1		DHRS11
OCRL		PLA2G4A				MSMO1		ADCY3
ODC1		INPP5D				ATP6V1E1		LCAT
OGDH		MOGS				PDXK		MINPP1
OGT		B3GALT1				ACADVL		PLCB1
OPLAH		RBKS				IDH2		GLS
OXCT1		XYLB				GRHPR		GFPT2
OXSM		AGPS				AK2		ME1
P4HA1		ALG10				IDI1		NME6
P4HA2		PI4K2B				TECR		GLCE
PAFAH1B1		PIKFYVE				TM7SF2		ENTPD4
PAFAH1B2		PNPLA4				ACO2		MGAT4A
PAFAH1B3		STS				ATP6V0E1		CYP2R1
PAFAH2		LPCAT4				CHPF		GBA2
PAICS		NAT8L				PMVK		OCRL
PANK1		ST20-MTHFS				HADHB		DHRS4L2
PANK2		PNPLA7				GPAA1		ADCY8
PANK3		PIGZ				ACAA1		BCAT2
PANK4		DHRS4L1				CYB5R3		IPPK
PAPSS1		MGAT5B				NDUFS6		INPP4A
PC		GPAT2				CBR1		ACADSB
PCBD1		SETD1A				PFKL		CTPS2
PCBD2		PLCB3				L3HYPDH		NT5M
PCCA		CYP2F1				GLO1		ALG12
PCCB		ALOX12				PAICS		RIMKLA
PCK2		SGMS2				LDHA		ALDH4A1
PCYOX1		PAFAH1B3				PEMT		NUDT12
PCYT1A						PKM		ENTPD5
PCYT1B						GGCT		TYMP
PCYT2						VKORC1		UPRT
PDE10A						ECI1		COX10
PDE1C						NDUFB1		DDO
PDE3B						ELOVL5		ASPA
PDE4A						PLOD1		PDSS2
PDE4B						ATP5H		NANP
PDE4D						HYAL2		PIGW
PDE6A						SMOX		GPD1L
PDE6B						EPHX1		PCCA
PDE6D						GCSH		SPHK2
PDE7A						ACSS3		ENPP4
PDE7B						NDUFA2		PAFAH2
PDE8A						DCXR		INPP5B
PDE8B						DHCR7		GLYCTK
PDE9A						CDS2		INPP5E
PDHA1						UQCR10		GPAM
PDHB						GALK1		WHSC1L1
PDSS1						BBOX1		PPT2
PDSS2						NDUFC1		ADCY9
PDXK						PGLS		ENGASE
PEMT						ITPA		MTMR1
PFAS						GAMT		TXNRD3
PFKFB2						BCAT1		ADCY6
PFKFB3						G6PD		NPR2
PFKFB4						SCP2		MANBA
PFKL						IDS		PFKFB2
PFKM						GSTT1		KMT2D
PFKP						DTYMK		ENPP6
PGAM1						SCD		ALG11
PGAM2						MMAB		COX15
PGAP1						HS2ST1		ALAD
PGD						NUDT5		CYP3A5
PGK1						QDPR		EZH1
PGLS						BLVRB		TPK1
PGM1						DUT		AADAT
PGM2						HEXA		PIK3C2B
PGM2L1						AHCY		B3GALT6
PGM3						MTHFD2L		GANC
PGP						GSS		PDE4C
PGS1						NT5C		MOCS1
PHGDH						ECHS1		ARSB
PHOSPHO2						B3GAT3		PDE6B
PHYKPL						AKR7A2		B3GNT2
PI4K2A						CHST2		RBKS
PI4K2B						NME3		XYLT2
PI4KA						NME4		PIGN
PI4KB						NNMT		ALDH1B1
PIGA						GSTK1		PLA2G4C
PIGB						DPM3		SMPD2
PIGC						PIGT		PLA2G15
PIGF						ECI2		DGKH
PIGG						COMT		MAOA
PIGH						PPAP2B		XYLB
PIGK						PLA2G16		MVK
PIGL						APRT		SGMS1
PIGM						G6PC3		LIPA
PIGN						CA2		ST3GAL1
PIGO						CHPT1		ACSL6
PIGP						GATM		FKRP
PIGQ								CSAD
PIGS								SCLY
PIGT								GPX3
PIGU								ADCY2
PIGV								SETD1A
PIGW								ALPL
PIGX								AMACR
PIGZ								HYAL3
PIK3C2A								PI4K2A
PIK3C2B								HS6ST2
PIK3C3								CKB
PIK3CA
PIK3CB
PIKFYVE
PIP4K2A
PIP4K2B
PIP4K2C
PIP5K1A
PIP5K1C
PIP5KL1
PIPOX
PISD
PKM
PLA2G12A
PLA2G15
PLA2G16
PLA2G2A
PLA2G4C
PLA2G5
PLA2G6
PLCB1
PLCB3
PLCB4
PLCD1
PLCD3
PLCE1
PLCG1
PLD1
PLD2
PLD3
PLOD1
PLOD2
PLOD3
PMM1
PMM2
PMVK
PNP
PNPLA2
PNPLA3
PNPLA4
PNPLA6
PNPO
POFUT1
POFUT2
POGLUT1
POMGNT1
POMGNT2
POMT1
POMT2
PPA1
PPA2
PPAP2A
PPAP2B
PPAP2C
PPAT
PPCDC
PPCS
PPOX
PPT1
PPT2
PRDM2
PRODH
PRPS1
PRPS2
PRUNE
PSAT1
PSPH
PSTK
PTDSS1
PTDSS2
PTEN
PTGDS
PTGES
PTGES2
PTGES3
PTGS1
PTPLA
PTPLAD1
PTPLB
PTS
PYCR1
PYCR2
PYCRL
PYGB
PYGL
QDPR
QPRT
RBKS
RCE1
RDH10
RDH11
RDH5
RENBP
RETSAT
RFK
RFNG
RGN
RIMKLA
RIMKLB
RPE
RPE65
RPIA
RPN1
RPN2
RRM1
RRM2
RRM2B
SACM1L
SAT1
SAT2
SC5D
SCD
SCD5
SCLY
SCP2
SDHA
SDHB
SDHC
SDHD
SDSL
SEPHS1
SEPHS2
SEPSECS
SETD1A
SETD1B
SETD2
SETD3
SETD7
SETD8
SETDB1
SETDB2
SETMAR
SGMS1
SGMS2
SGPL1
SGPP1
SGSH
SHMT1
SHMT2
SLC27A5
SLC33A1
SMOX
SMPD1
SMPD2
SMPD3
SMPD4
SMS
SOAT1
SORD
SPHK1
SPHK2
SPR
SPTLC1
SPTLC2
SQLE
SQRDL
SRD5A1
SRD5A3
SRM
SRR
ST3GAL1
ST3GAL2
ST3GAL3
ST3GAL4
ST3GAL5
ST3GAL6
ST6GAL1
ST6GAL2
ST6GALNAC4
ST6GALNAC5
ST6GALNAC6
ST8SIA1
ST8SIA5
STT3A
STT3B
SUCLA2
SUCLG1
SUCLG2
SUOX
SUV39H1
SUV39H2
SUV420H1
SUV420H2
SYNJ1
SYNJ2
TALDO1
TAZ
TBXAS1
TCIRG1
TECR
THEM4
TK1
TK2
TKT
TM7SF2
TMEM86B
TMLHE
TPI1
TPK1
TPMT
TST
TSTA3
TXNDC12
TXNRD1
TXNRD2
TXNRD3
TYMP
TYMS
UAP1
UAP1L1
UCK1
UCK2
UCKL1
UGCG
UGDH
UGP2
UGT8
UMPS
UPP1
UPRT
UQCR10
UQCRB
UQCRC1
UQCRC2
UQCRFS1
UQCRH
UQCRQ
UROD
UROS
UST
UXS1
VKORC1
VKORC1L1
WHSC1
WHSC1L1
XYLT1
XYLT2
ZMPSTE24
A3GALT2
A4GALT
AANAT
ABHD14A-ACY1
ABO
ACADL
ACER1
ACER2
ACMSD
ACOT1
ACOT12
ACOT4
ACP5
ACSBG2
ACSL5
ACSM1
ACSM2A
ACSM2B
ACSM3
ACSM4
ACSM5
ACSM6
ACY1
ADCY10
ADCY4
ADCY5
ADCY7
ADH1A
ADH1B
ADH1C
ADH4
ADH6
ADH7
AGMAT
AGPAT9
AGXT
AGXT2
AK5
AK6
AK7
AKR1B10
AKR1C1
AKR1C2
AKR1C3
AKR1C4
AKR1D1
AKR7A3
ALAS2
ALDH1A1
ALDH1A2
ALDH1A3
ALDH3A1
ALDH3B2
ALDH8A1
ALDOB
ALG10B
ALLC
ALOX12
ALOX12B
ALOX15
ALOX15B
ALOX5
ALPI
ALPL
ALPP
ALPPL2
AMACR
AMDHD1
AMPD1
AMY1A
AMY1B
AMY1C
AMY2A
AMY2B
ANPEP
AOC1
AOC2
AOC3
AOX1
ARG1
ASAH2
ASMT
ASPA
ASPDH
ATP12A
ATP4A
ATP4B
ATP6
ATP6V0A4
ATP6V0C
ATP6V0D2
ATP6V1C2
ATP6V1G3
ATP8
AWAT2
AZIN2
B3GALT4
B3GALT5
B3GNT3
B3GNT4
BAAT
BCO1
BHMT
BHMT2
CA1
CA13
CA4
CA5A
CA6
CA7
CARNS1
CBSL
CD38
CDA
CDS1
CECR1
CEL
CERS3
CES1
CHAC1
CHAT
CHIA
CHIT1
CHST13
CHST15
CHST4
CHST6
CKM
CKMT1A
CKMT1B
CKMT2
CNDP1
COX1
COX2
COX3
COX4I2
COX6A2
COX6B2
COX7A1
COX7B2
COX8C
CPS1
CPT1B
CYP11A1
CYP11B1
CYP11B2
CYP17A1
CYP19A1
CYP1A1
CYP1A2
CYP1B1
CYP21A2
CYP24A1
CYP26A1
CYP26B1
CYP26C1
CYP27C1
CYP2A13
CYP2A6
CYP2B6
CYP2C18
CYP2C19
CYP2C8
CYP2C9
CYP2D6
CYP2D7
CYP2E1
CYP2F1
CYP2J2
CYP2S1
CYP39A1
CYP3A4
CYP3A7
CYP3A7-CYP3AP1
CYP4A11
CYP4A22
CYP4F2
CYP4F3
CYP4F8
CYP7A1
CYP7B1
CYP8B1
CYTB
DAO
DBH
DCT
DDC
DEGS2
DGKK
DGLUCY
DHDH
DHRS4L1
DHRS9
DPYS
EHHADH
ELOVL3
ELOVL7
ENO4
ENPP1
ENPP2
ENPP3
ENPP6
ENPP7
ENTPD2
ENTPD3
ENTPD8
ETNPPL
EXTL1
FBP1
FBP2
FMO1
FMO2
FMO3
FMO4
FMO5
FOLH1
FTCD
FUT1
FUT2
FUT3
FUT5
FUT6
FUT7
G6PC
G6PC2
GAD2
GADL1
GAL3ST1
GAPDHS
GBA3
GBGT1
GDA
GDPD3
GGT1
GGT6
GK2
GLS2
GLUD2
GLYAT
GMPPB
GNMT
GPAT2
GPT
GPX2
GPX5
GPX6
GSTA1
GSTA2
GSTA3
GSTA5
GSTM1
GSTM5
GSTO2
GSTT2
GSTT2B
GUCY1A3
GUCY2C
GUCY2D
GUCY2F
GYS2
HAAO
HAL
HAO1
HAO2
HDC
HEPH
HGD
HK3
HKDC1
HMGCLL1
HMGCS2
HOGA1
HPD
HPGDS
HPSE
HPSE2
HS3ST2
HS3ST3A1
HS3ST3B1
HS3ST5
HS6ST3
HSD11B1
HSD11B2
HSD17B2
HSD17B3
HSD3B1
HSD3B2
HYAL1
HYAL4
IDI2
IDO1
IDO2
IL4I1
INMT
INPP4B
INPP5D
INPP5J
JMJD7-PLA2G4B
KL
KMO
KYNU
LALBA
LARGE1
LARGE2
LCT
LDHAL6A
LDHAL6B
LDHC
LDHD
LIPC
LIPF
LPIN3
LRAT
MAN1A1
MAT1A
MGAM
MGAM2
MGAT4C
MGAT4D
MIOX
MOCOS
MOGAT1
MOGAT2
MOGAT3
MPO
MTMR7
MTMR8
NAPRT
NAT1
NAT2
NAT8
NAT8B
ND1
ND2
ND3
ND4
ND4L
ND5
ND6
NDST2
NDST3
NDST4
NDUFA7
NDUFB8
NDUFC2-KCTD14
NEU2
NEU3
NMRK2
NOS1
NOS3
NPR1
NT5C1A
NT5C1B
NT5C1B-RDH14
OGDHL
OLAH
OTC
OXCT2
P4HA3
PAH
PAPSS2
PCK1
PDE11A
PDE1A
PDE1B
PDE2A
PDE3A
PDE4C
PDE5A
PDE6C
PDE6G
PDE6H
PDHA2
PDXP
PFKFB1
PGAM4
PGK2
PHOSPHO1
PIGY
PIK3C2G
PIK3CD
PIK3CG
PIP5K1B
PKLR
PLA2G10
PLA2G12B
PLA2G1B
PLA2G2C
PLA2G2D
PLA2G2E
PLA2G2F
PLA2G3
PLA2G4A
PLA2G4B
PLA2G4D
PLA2G4E
PLA2G4F
PLA2G7
PLB1
PLCB2
PLCD4
PLCG2
PLCH1
PLCH2
PLCZ1
PLD4
PLPP4
PLPP5
PNLIP
PNLIPRP1
PNLIPRP2
PNLIPRP3
PNMT
PNPLA7
POMK
PRDM6
PRDM7
PRDM9
PRODH2
PRPS1L1
PTGIS
PTGS2
PTPLAD2
PYGM
RDH12
RDH16
RDH8
RPEL1
RXYLT1
SARDH
SDR16C5
SDS
SGPP2
SI
SOAT2
SPAM1
SPTLC3
SRD5A2
ST20-MTHFS
ST6GALNAC3
STS
SULT1E1
SULT2A1
SULT2B1
TAT
TDO2
TH
THEM5
THTPA
TKTL1
TKTL2
TPH1
TPH2
TPO
TREH
TUSC3
TYR
TYRP1
UGT1A1
UGT1A10
UGT1A3
UGT1A4
UGT1A5
UGT1A6
UGT1A7
UGT1A8
UGT1A9
UGT2A1
UGT2A2
UGT2A3
UGT2B10
UGT2B11
UGT2B15
UGT2B17
UGT2B28
UGT2B4
UGT2B7
UPB1
UPP2
UQCR11
UQCRHL
URAD
UROC1
VNN1
VNN2
VNN3
XDH
XYLB

## Sheet: 3. N-S
KEGG pathways: N-S dataset (ranked by decreasing fold enrichment)	Overlap	P-value	Adjusted P-value	Odds Ratio (Fold enrichment)	Combined Score	Genes
Glycosylphosphatidylinositol (GPI)-anchor biosynthesis	22/25	2.00387e-28	3.85745e-27	22.3067	1422.66	PIGS, PIGU, PIGT, PIGO, PIGN, GPAA1, PIGQ, PIGP, PIGZ, PIGW, PIGV, PIGY, PIGC, DPM2, PIGB, PIGA, PIGK, PIGM, PIGL, PIGG, PIGF, PIGH
Citrate cycle (TCA cycle)	24/30	6.80488e-29	1.49707e-27	20.2788	1315.23	FH, PDHA1, MDH1, MDH2, IDH3G, IDH1, DLST, SDHC, PDHB, SDHD, SDHA, SDHB, CS, ACLY, SUCLA2, IDH3B, OGDH, SUCLG2, ACO1, DLAT, ACO2, DLD, PCK2, IDH3A
One carbon pool by folate	15/20	9.87789e-18	8.69255e-17	19.0114	744.415	ALDH1L1, SHMT2, SHMT1, AMT, MTHFS, MTR, TYMS, DHFR, ATIC, MTHFD1L, MTHFD1, MTHFD2, MTHFD2L, ST20-MTHFS, GART
N-Glycan biosynthesis	37/50	1.07905e-41	1.10783e-39	18.7579	1769.43	DPAGT1, B4GALT1, RPN2, RPN1, FUT8, GANAB, MAN2A2, MAN1A2, MAN2A1, MGAT5B, MAN1C1, MGAT1, MGAT2, ALG8, ALG6, ALG5, ALG14, ALG2, ALG13, ALG3, MOGS, ALG12, DOLK, ALG11, ALG1, ALG10, DDOST, DPM1, DPM2, DPM3, DAD1, DOLPP1, MGAT4B, STT3A, MAN1B1, STT3B, ALG10B
Glyoxylate and dicarboxylate metabolism	22/30	4.23126e-25	6.51615e-24	18.5889	1043.25	ACSS2, MDH1, GLDC, SHMT2, MDH2, SHMT1, AMT, ACAT2, ACAT1, GCSH, CS, GRHPR, MCEE, PCCA, CAT, PCCB, HYI, ACO1, ACO2, ACSS1, GLUL, DLD
Valine, leucine and isoleucine degradation	35/48	4.11845e-39	3.17121e-37	18.4833	1633.65	ECHS1, ACAA2, HIBADH, HSD17B10, ACAT2, AACS, ACAT1, HMGCL, MCEE, AUH, ALDH2, OXCT1, ACADM, HADH, ACAA1, ACADS, HIBCH, ACAD8, MCCC2, HMGCS1, BCKDHB, MCCC1, ACSF3, HADHB, ALDH3A2, HADHA, ALDH6A1, PCCA, IVD, PCCB, BCAT1, ALDH7A1, DLD, BCAT2, ALDH9A1
Terpenoid backbone biosynthesis	16/22	1.77306e-18	1.70657e-17	18.4353	753.521	FDPS, IDI1, MVK, ICMT, HMGCS1, HMGCR, ACAT2, ACAT1, ZMPSTE24, DHDDS, FNTA, PMVK, FNTB, MVD, RCE1, PCYOX1
Other glycan degradation	13/18	3.63148e-15	2.79624e-14	18.3073	608.701	MANBA, FUCA1, HEXB, GBA, HEXA, FUCA2, GLB1, MAN2B2, NEU1, MAN2B1, MAN2C1, AGA, ENGASE
Synthesis and degradation of ketone bodies	2020-07-10	1.56661e-08	8.46518e-08	17.744	318.891	HMGCL, BDH2, BDH1, HMGCS1, OXCT1, ACAT2, ACAT1
Phosphonate and phosphinate metabolism	2020-04-06	3.38362e-05	0.00013361	16.899	173.958	PCYT1A, PCYT2, CHPT1, CEPT1
Glycine, serine and threonine metabolism	26/40	2.88673e-27	5.23008e-26	16.4766	1006.88	ALAS1, MAOB, GLDC, MAOA, SHMT2, SHMT1, SDSL, GCSH, SRR, CBS, PHGDH, PSPH, GAMT, PGAM1, PGAM2, AMT, PIPOX, GCAT, GRHPR, GATM, PSAT1, CTH, CHDH, PGAM4, ALDH7A1, DLD
Amino sugar and nucleotide sugar metabolism	31/48	3.78739e-32	1.06047e-30	16.3709	1184.45	GPI, CMAS, UXS1, HEXB, MPI, HEXA, UAP1, NPL, HK1, CYB5R2, GMPPB, NANP, CYB5R1, UGP2, GMDS, AMDHD2, FPGT, UAP1L1, GMPPA, PGM3, GNPNAT1, PGM2, NANS, FUK, PGM1, PMM1, GFPT2, PMM2, GALE, GNPDA1, GALK1
Ubiquinone and other terpenoid-quinone biosynthesis	2020-07-11	4.16102e-08	2.13599e-07	16.1309	274.143	VKORC1, VKORC1L1, COQ3, COQ2, COQ7, COQ6, COQ5
Pentose phosphate pathway	19/30	6.20311e-20	6.58814e-19	16.0541	710.018	PRPS2, GPI, PRPS1, G6PD, H6PD, RPE, DERA, RPIA, PFKL, PGM2, IDNK, ALDOC, PGLS, ALDOA, TKT, PFKM, PGM1, RBKS, PFKP
Glycosaminoglycan degradation	2020-12-19	5.11233e-13	3.74904e-12	16.0096	453.103	GALNS, HGSNAT, NAGLU, IDUA, GLB1, HEXB, HYAL2, HEXA, IDS, GUSB, GNS, SGSH
Propanoate metabolism	20/32	9.51265e-21	1.04639e-19	15.8428	730.381	ACSS3, ECHS1, ACSS2, BCKDHB, ACACB, ACAT2, ACAT1, HADHA, MCEE, LDHA, ALDH6A1, SUCLA2, PCCA, PCCB, ECHDC1, SUCLG2, ACADM, ACSS1, DLD, HIBCH
Pyruvate metabolism	24/39	2.05801e-24	2.88121e-23	15.5991	850.78	FH, ACSS2, PDHA1, MDH1, MDH2, GLO1, ACYP2, PDHB, ACYP1, ACACB, ACAT2, ACAT1, ALDH3A2, GRHPR, LDHA, PKM, ALDH2, DLAT, HAGH, ACSS1, ALDH7A1, DLD, PCK2, ALDH9A1
Biosynthesis of unsaturated fatty acids	16/27	2.57467e-16	2.14324e-15	15.0214	539.201	ELOVL1, ELOVL5, ELOVL2, TECR, HSD17B4, ELOVL6, HSD17B12, FADS2, SCP2, SCD, ACOX1, ACOT2, ACOT1, ACOX3, ACAA1, FADS1
Fatty acid elongation	16/27	2.57467e-16	2.08684e-15	15.0214	539.201	ELOVL1, ECHS1, ACAA2, MECR, ELOVL5, ELOVL2, TECR, ELOVL6, HSD17B12, HADHB, HADHA, PPT1, ACOT2, ACOT1, PPT2, HADH
Fructose and mannose metabolism	19/33	8.31505e-19	8.2614e-18	14.5946	607.589	PFKFB2, PFKFB3, TPI1, PMM1, MPI, PMM2, SORD, KHK, HK1, GMPPB, PFKL, GMDS, FPGT, GMPPA, ALDOC, ALDOA, FUK, PFKM, PFKP
Alanine, aspartate and glutamate metabolism	20/35	1.22354e-19	1.25617e-18	14.4849	630.778	GOT1, GPT2, GFPT2, CAD, GOT2, DDO, ASS1, GLS, ALDH4A1, GLUD1, ALDH5A1, CPS1, PPAT, ADSSL1, ASL, NAT8L, GLUL, ADSS, RIMKLB, NIT2
Arginine and proline metabolism	28/49	5.44504e-27	9.31706e-26	14.4849	875.975	OAT, MAOB, MAOA, AMD1, SAT2, SAT1, CNDP2, SRM, ALDH2, CKB, PRODH, L3HYPDH, GAMT, GOT1, NOS2, SMOX, GOT2, PYCR1, PYCR2, ALDH3A2, ALDH4A1, GATM, P4HA1, P4HA2, SMS, LAP3, ALDH7A1, ALDH9A1
Sulfur metabolism	2020-05-09	1.04148e-05	4.3942e-05	14.0825	161.559	MPST, TST, IMPAD1, ETHE1, SUOX
Fatty acid degradation	24/44	1.19566e-22	1.47305e-21	13.8265	697.935	GCDH, ACADVL, ECHS1, ACAA2, ECI1, ECI2, ACSL3, ACAT2, ADH5, ACAT1, HADHB, ALDH3A2, HADHA, CPT2, ALDH2, ACOX1, ACSBG1, ACADM, ACOX3, HADH, ACAA1, ACADS, ALDH7A1, ALDH9A1
Glycolysis / Gluconeogenesis	37/68	3.40439e-34	1.49793e-32	13.7926	1062.9	GPI, ACSS2, ADPGK, ENO1, PDHB, ENO3, ADH5, HK1, LDHA, ALDH2, PGK1, PGM2, DLAT, ACSS1, PGM1, PCK2, TPI1, PDHA1, PGAM1, PGAM2, AKR1A1, ALDH3A2, MINPP1, PFKL, PKM, G6PC3, GAPDHS, PGAM4, ALDOC, GALM, ALDOA, ALDH7A1, DLD, GAPDH, PFKM, PFKP, ALDH9A1
Pyrimidine metabolism	31/57	7.78695e-29	1.59892e-27	13.786	892.268	DTYMK, CANT1, NUDT2, TYMS, NT5C, NT5E, PNP, TK2, TK1, UPP1, DUT, RRM1, ENTPD5, ENTPD6, CAD, NME2, NME3, CTPS2, NME4, DCK, UCKL1, DCTD, NT5C3B, UCK1, RRM2B, NME7, DPYD, CMPK1, UPRT, UMPS, DCTPP1
Cysteine and methionine metabolism	25/47	3.57728e-23	4.59085e-22	13.4833	696.881	AHCYL2, AHCYL1, AHCY, AMD1, APIP, MRI1, MTR, MAT2B, SDSL, SRM, LDHA, CBS, ENOPH1, MPST, GOT1, MDH1, MDH2, GSS, GOT2, TST, ADI1, CTH, SMS, BCAT1, BCAT2
Glycosaminoglycan biosynthesis	28/53	1.08511e-25	1.75902e-24	13.3917	769.793	B4GALT1, HS3ST3A1, CHPF, XYLT2, HS6ST1, HS6ST2, HS2ST1, NDST1, EXTL2, FUT8, CHSY1, CHST12, CHST15, CHST14, EXTL3, ST3GAL3, CSGALNACT1, HS3ST3B1, CHST7, CHPF2, B3GAT3, B3GALT6, HS3ST1, EXT2, B4GALT7, B4GALT4, CHST2, CHST3
Arginine biosynthesis	2020-11-21	8.26022e-11	4.98853e-10	13.2778	308.271	GLUD1, GOT1, ACY1, NOS2, CPS1, GPT2, GOT2, ASL, GLUL, ASS1, GLS
Glutathione metabolism	28/56	8.20601e-25	1.20355e-23	12.6743	702.912	GSTP1, MGST1, MGST2, TXNDC12, GSTT1, OPLAH, SRM, CHAC2, GSTM4, GSTK1, G6PD, GSTM2, GGT7, RRM1, GPX1, GPX4, GPX3, GSTO1, GSS, IDH1, GSR, GPX8, GPX7, GGCT, RRM2B, SMS, LAP3, GSTM5
Inositol phosphate metabolism	37/74	2.16821e-32	6.67809e-31	12.6743	924.066	PI4K2B, ISYNA1, MTMR3, MTMR14, INPPL1, PIK3CB, PIK3C2A, MTM1, INPP5B, IMPA1, INPP5D, PLCE1, INPP5K, PIP4K2B, PLCG1, PIP5K1C, CDIPT, TPI1, SACM1L, ITPK1, OCRL, SYNJ2, ITPKB, INPP4A, FIG4, ITPKC, INPP4B, MINPP1, PLCB3, ALDH6A1, PIKFYVE, IMPAD1, PIK3C3, PLCH1, PI4KB, PLCD3, PLCD1
Other types of O-glycan biosynthesis	2020-11-22	1.59325e-10	9.43697e-10	12.6743	285.932	POMT2, LFNG, POFUT2, POGLUT1, B4GALT1, POFUT1, POMT1, GXYLT1, PLOD3, RFNG, ST3GAL3
Sulfur relay system	2020-04-08	0.000148173	0.000530667	12.6743	111.751	MPST, NFS1, MOCS2, TST
Oxidative phosphorylation	65/133	2.46604e-55	7.5954e-53	12.3884	1557.71	NDUFA13, COX7B, NDUFA11, NDUFA12, NDUFA10, TCIRG1, NDUFC2-KCTD14, UQCRFS1, ATP6V1E1, COX8A, ATP6V0E1, ATP6AP1, SDHC, NDUFC1, SDHD, SDHA, SDHB, COX6B1, NDUFS8, PPA2, NDUFS7, NDUFS6, NDUFS4, UQCRC1, ATP6V1B2, NDUFS3, NDUFS1, UQCRC2, ATP6V1A, NDUFB9, NDUFB7, NDUFB10, NDUFB5, NDUFB4, COX17, NDUFB3, NDUFB2, NDUFB1, UQCR11, UQCR10, COX5B, COX7A1, COX5A, ATP6V1H, COX11, NDUFV3, CYC1, NDUFV2, ATP6V0E2, N…
Glycerophospholipid metabolism	46/97	1.22207e-38	7.52796e-37	12.021	1049.4	DGKG, AGPAT5, ACHE, DGKA, LPCAT1, LCAT, PLA2G5, PLD1, TAZ, AGPAT1, LCLAT1, AGPAT2, PLD3, AGPAT3, PLD2, PGS1, PTDSS2, PTDSS1, GPAT2, CEPT1, CDIPT, LYPLA1, PLA2G12A, PCYT2, PCYT1A, CHKA, PNPLA7, MBOAT7, PLA2G4C, PLA2G4A, MBOAT2, DGKZ, CRLS1, PLA2G15, PLA2G16, GPAM, LPCAT4, GPD2, LPCAT3, PEMT, CHPT1, GPD1L, PNPLA6, ADPRM, LPIN2, CDS2
Selenocompound metabolism	2020-08-17	1.0031e-07	5.06482e-07	11.9287	192.231	TXNRD2, CTH, MARS, MTR, SCLY, SEPHS1, SEPHS2, PSTK
Butanoate metabolism	13/28	1.10009e-11	7.36581e-11	11.769	296.967	ECHS1, HMGCS1, ACAT2, AACS, ACAT1, HMGCL, HADHA, ALDH5A1, BDH2, BDH1, OXCT1, HADH, ACADS
beta-Alanine metabolism	14/31	2.80394e-12	1.91914e-11	11.4477	304.51	ECHS1, SMOX, SRM, CNDP2, ALDH3A2, HADHA, ALDH6A1, ALDH2, DPYD, SMS, ACADM, ALDH7A1, HIBCH, ALDH9A1
Galactose metabolism	14/31	2.80394e-12	1.96276e-11	11.4477	304.51	B4GALT1, GAA, HK1, GALE, PFKL, UGP2, G6PC3, GLB1, PGM2, GALM, PFKM, PGM1, PFKP, GALK1
Sphingolipid metabolism	21/47	1.20612e-17	1.0319e-16	11.3259	441.22	CERS4, ASAH1, CERS5, SPHK2, GBA, SGMS2, SGPP1, GALC, UGCG, SMPD2, SGPL1, SMPD4, SPTLC1, GLB1, SMPD1, NEU1, ACER3, DEGS1, KDSR, CERS1, CERS2
Lysine degradation	26/59	2.4188e-21	2.75922e-20	11.1705	530.277	GCDH, SETD3, ECHS1, SUV39H1, SETD7, PLOD3, DLST, PLOD2, PLOD1, ACAT2, DHTKD1, ACAT1, ALDH2, HADH, AASS, SETD1A, PIPOX, BBOX1, ASH1L, CAMKMT, ALDH3A2, HADHA, TMLHE, ALDH7A1, DLD, ALDH9A1
Mannose type O-glycan biosynthesis	2020-10-23	6.18931e-09	3.40412e-08	11.0211	208.304	B3GALNT2, POMT2, B4GALT1, FKRP, MGAT5B, POMT1, CHST10, POMGNT1, FKTN, ST3GAL3
Purine metabolism	55/129	7.32486e-43	1.12803e-40	10.8075	1048.54	ADK, NUDT2, NUDT5, PFAS, HDDC3, PNP, ATIC, GUK1, PPAT, PDE4B, PDE4A, PGM2, NUDT16, PDE8B, PDE8A, PGM1, ENTPD2, ENTPD5, ENTPD6, NME2, NME3, AMPD2, NME4, DCK, APRT, NT5C3B, PKM, RRM2B, NME7, ADSSL1, ADPRM, GART, PRPS2, PRPS1, CANT1, PDE1C, GMPR2, AK2, GMPS, GMPR, ADCY3, AK4, NTPCR, NT5C, NT5E, ADSS, RRM1, PAICS, NUDT9, IMPDH1, IMPDH2, PDE3A, PDE7B, ITPA, ADA
Pantothenate and CoA biosynthesis	2020-08-19	2.90676e-07	1.37736e-06	10.6731	160.641	PANK4, PANK2, PPCS, DPYD, BCAT1, PPCDC, COASY, BCAT2
Nitrogen metabolism	2020-07-17	1.9914e-06	8.63877e-06	10.4376	137.011	CA12, GLUD1, CPS1, CA3, CA2, GLUL, CA13
D-Glutamine and D-glutamate metabolism	2020-02-05	0.0143562	0.0442171	10.1394	43.0274	GLUD1, GLS
Thiamine metabolism	2020-06-15	1.36342e-05	5.52543e-05	10.1394	113.591	THTPA, NFS1, TPK1, AK2, AK4, NTPCR
Phenylalanine, tyrosine and tryptophan biosynthesis	2020-02-05	0.0143562	0.0437793	10.1394	43.0274	GOT1, GOT2
Glycerolipid metabolism	24/61	2.13631e-18	1.99389e-17	9.9732	405.784	DGKG, AGPAT5, GK, AGK, DGKA, AKR1A1, LPL, MBOAT2, AGPAT1, LCLAT1, DGKZ, AGPAT2, AGPAT3, ALDH3A2, ALDH2, GPAM, LIPG, PNPLA3, GPAT2, ALDH7A1, LPIN2, MGLL, ALDH9A1, PNPLA2
Starch and sucrose metabolism	14/36	3.3401e-11	2.0575e-10	9.85777	237.793	GPI, PYGB, GBE1, AGL, GAA, PYGL, HK1, GYS1, UGP2, G6PC3, PGM2, GYG2, GYG1, PGM1
Fatty acid biosynthesis	2020-05-13	9.32098e-05	0.000337748	9.74944	90.4812	OXSM, ACSBG1, ACSL3, MCAT, ACACB
Tryptophan metabolism	16/42	1.88746e-12	1.35195e-11	9.65659	260.687	GCDH, ECHS1, MAOB, MAOA, DLST, ACAT2, DHTKD1, ACAT1, ALDH3A2, HADHA, ALDH2, CAT, HADH, ALDH7A1, DLD, ALDH9A1
Riboflavin metabolism	2020-03-08	0.00295135	0.00988061	9.5057	55.3754	RFK, BLVRB, ACP2
alpha-Linolenic acid metabolism	2020-09-25	2.5572e-07	1.23065e-06	9.12548	138.517	FADS2, PLA2G16, PLA2G12A, ACOX1, PLA2G4C, PLA2G4A, PLA2G5, ACOX3, ACAA1
Porphyrin and chlorophyll metabolism	15/42	2.79151e-11	1.75466e-10	9.05305	220.006	ALAS1, FECH, MMAB, HCCS, EPRS, PPOX, CP, UROD, HMBS, BLVRB, GUSB, HMOX2, EARS2, COX10, BLVRA
Histidine metabolism	2020-08-23	1.63836e-06	7.31324e-06	8.81688	117.457	ALDH3A2, MAOB, ALDH2, MAOA, HNMT, ALDH7A1, CNDP2, ALDH9A1
Folate biosynthesis	2020-09-26	3.77443e-07	1.7614e-06	8.7745	129.773	DHFR, QDPR, CBR1, MOCS2, SPR, FPGS, GGH, MOCS1, GPHN
Ether lipid metabolism	16/47	1.41634e-11	9.28152e-11	8.62929	215.563	PLA2G12A, PLA2G4C, LPCAT1, PLA2G4A, PLA2G5, PLD1, PLD3, PLD2, PLA2G16, LPCAT4, AGPS, CHPT1, CEPT1, ENPP6, PAFAH1B3, PAFAH1B1
Nicotinate and nicotinamide metabolism	2020-10-30	1.26421e-07	6.28027e-07	8.44951	134.209	NT5C, NT5C3B, NT5E, NNMT, PNP, NNT, NAMPT, NADSYN1, NADK, NUDT12
Drug metabolism	34/108	7.81508e-22	9.25786e-21	7.9801	387.839	MAOB, MAOA, GSTP1, MGST1, GMPS, MGST2, GSTT1, ADH5, TK2, TK1, UPP1, GUSB, GSTM4, GSTK1, GSTM2, DUT, RRM1, GSTO1, NME2, NME3, NME4, FMO4, UCKL1, UCK1, RRM2B, NME7, IMPDH1, IMPDH2, DPYD, CMPK1, UMPS, CES2, ITPA, GSTM5
Glycosphingolipid biosynthesis	14/45	1.05493e-09	6.01703e-09	7.88621	163.006	B3GALNT1, B4GALT1, HEXB, HEXA, SLC33A1, NAGA, GLB1, B3GNT5, B3GALT1, ST3GAL4, ST6GALNAC4, B4GALT4, ST3GAL3, ST6GALNAC6
Peroxisome	24/83	7.23641e-15	5.43613e-14	7.3297	238.652	GSTK1, ACOT8, MVK, NOS2, IDH1, EPHX2, ECI2, PIPOX, HSD17B4, ACSL3, DDO, DHRS4, HMGCL, AMACR, SCP2, ACOX2, ACOX1, CAT, AGPS, PMVK, DHRS4L1, ACOX3, ACAA1, NUDT12
Arachidonic acid metabolism	18/63	2.15552e-11	1.38312e-10	7.24244	177.877	CYP2J2, CBR1, PLA2G12A, GPX1, GPX3, PTGES2, EPHX2, PLA2G4C, GPX8, GPX7, PLA2G4A, ALOX12, PLA2G5, PTGS1, PLA2G16, CYP2U1, LTA4H, CBR3
Lysosome	30/123	5.39127e-16	4.25772e-15	6.18257	217.358	ASAH1, IDUA, HEXB, HEXA, GBA, TCIRG1, LIPA, GNS, SGSH, NAGLU, SMPD1, NEU1, ATP6V1H, IDS, ACP2, AGA, GUSB, HGSNAT, MANBA, ATP6AP1, FUCA1, GAA, NAGA, PLA2G15, GALNS, GALC, GLB1, PPT1, MAN2B1, PPT2
Pentose and glucuronate interconversions	1934-08-01	4.12687e-05	0.000158884	5.96436	60.2127	UGP2, RPE, DCXR, AKR1A1, SORD, CRYL1, GUSB, XYLB
Phenylalanine metabolism	2020-04-17	0.00379227	0.0122949	5.96436	33.2501	MAOB, GOT1, MAOA, GOT2
Central carbon metabolism in cancer	15/65	2.51566e-08	1.31326e-07	5.84966	102.358	G6PD, PDHA1, PGAM1, IDH1, PGAM2, PIK3CB, PDHB, GLS, HK1, LDHA, PFKL, PKM, PGAM4, PFKM, PFKP
Tyrosine metabolism	1936-08-01	6.41413e-05	0.000243895	5.63301	54.3834	GSTZ1, MAOB, GOT1, MAOA, GOT2, COMT, FAH, ADH5
Linoleic acid metabolism	2020-06-29	0.00080669	0.00285587	5.24453	37.3545	CYP2J2, PLA2G16, PLA2G12A, PLA2G4C, PLA2G4A, PLA2G5
Choline metabolism in cancer	14/99	3.33863e-05	0.000133545	3.58464	36.9482	DGKG, LYPLA1, PCYT1A, CHKA, DGKA, PLA2G4C, PLA2G4A, PIK3CB, PLD1, DGKZ, PLD2, CHPT1, PLCG1, PIP5K1C
Primary bile acid biosynthesis	2020-09-17	4.04548e-09	2.26547e-08	13.4198	259.347	CYP27A1, HSD3B7, ACOT8, AMACR, ACOX2, SCP2, HSD17B4, CYP46A1, SLC27A5
Steroid biosynthesis	2020-10-19	5.77058e-10	3.35347e-09	13.3413	283.811	SQLE, NSDHL, SOAT1, CYP51A1, DHCR24, MSMO1, DHCR7, LSS, LIPA, FDFT1
Phosphatidylinositol signaling system	35/99	2.25718e-24	3.02266e-23	8.96161	487.941	DGKG, PI4K2B, MTMR3, DGKA, MTMR14, INPPL1, PIK3CB, PIK3C2A, MTM1, INPP5B, IMPA1, INPP5D, PLCE1, INPP5K, PIP4K2B, PLCG1, PIP5K1C, CDIPT, SACM1L, ITPK1, OCRL, SYNJ2, DGKZ, INPP4A, ITPKB, INPP4B, ITPKC, PLCB3, PIKFYVE, IMPAD1, PIK3C3, PI4KB, PLCD3, PLCD1, CDS2
Parkinson disease	50/142	3.24572e-34	1.66614e-32	8.92554	688.254	NDUFA13, COX7B, NDUFA11, NDUFA12, NDUFA10, NDUFC2-KCTD14, UQCRFS1, COX8A, SDHC, NDUFC1, SDHD, SDHA, SDHB, COX6B1, NDUFS8, NDUFS7, NDUFS6, NDUFS4, UQCRC1, NDUFS3, NDUFS1, UQCRC2, NDUFB9, NDUFB7, NDUFB10, NDUFB5, NDUFB4, NDUFB3, NDUFB2, NDUFB1, UQCR11, UQCR10, COX5B, COX7A1, COX5A, NDUFV3, CYC1, NDUFV2, NDUFV1, NDUFA9, NDUFA8, NDUFA7, NDUFA6, NDUFA4, NDUFA3, NDUFA2, NDUFA1, COX6C, UQCRQ, NDUFAB1
Non-alcoholic fatty liver disease (NAFLD)	51/149	3.52979e-34	1.35897e-32	8.67635	668.31	NDUFA13, COX7B, NDUFA11, NDUFA12, NDUFA10, PIK3CB, NDUFC2-KCTD14, UQCRFS1, COX8A, SDHC, NDUFC1, SDHD, SDHA, SDHB, COX6B1, NDUFS8, NDUFS7, NDUFS6, NDUFS4, UQCRC1, NDUFS3, NDUFS1, UQCRC2, NDUFB9, NDUFB7, NDUFB10, NDUFB5, NDUFB4, NDUFB3, NDUFB2, NDUFB1, UQCR11, UQCR10, COX5B, COX7A1, COX5A, NDUFV3, CYC1, NDUFV2, NDUFV1, NDUFA9, NDUFA8, NDUFA7, NDUFA6, NDUFA4, NDUFA3, NDUFA2, NDUFA1, COX6C, UQCRQ, ND…
Collecting duct acid secretion	2020-09-27	5.46401e-07	2.47488e-06	8.44951	121.841	ATP6V1A, ATP6V0E1, CA2, ATP6V1B2, TCIRG1, ATP6V0E2, ATP6V1E1, ATP6V1D, ATP6V1C1
Alzheimer disease	54/171	4.62942e-34	1.58429e-32	8.0048	614.412	NDUFA13, COX7B, NDUFA11, NDUFA12, NDUFA10, NDUFC2-KCTD14, UQCRFS1, COX8A, SDHC, NDUFC1, SDHD, SDHA, SDHB, COX6B1, PLCB3, NDUFS8, NDUFS7, NDUFS6, NDUFS4, UQCRC1, NDUFS3, NDUFS1, UQCRC2, GAPDH, NDUFB9, NDUFB7, NDUFB10, NDUFB5, NDUFB4, NDUFB3, NDUFB2, LPL, NDUFB1, UQCR11, UQCR10, COX5B, COX7A1, COX5A, HSD17B10, NDUFV3, CYC1, NDUFV2, NDUFV1, NDUFA9, NDUFA8, NDUFA7, NDUFA6, NDUFA4, NDUFA3, NDUFA2, NDU…
Huntington disease	52/193	4.57398e-29	1.08368e-27	6.82966	445.667	COX7B, NDUFA13, NDUFA11, NDUFA12, NDUFA10, NDUFC2-KCTD14, UQCRFS1, COX8A, GPX1, SDHC, NDUFC1, SDHD, SDHA, SDHB, COX6B1, PLCB3, NDUFS8, NDUFS7, NDUFS6, NDUFS4, UQCRC1, NDUFS3, NDUFS1, UQCRC2, NDUFB9, NDUFB7, NDUFB10, NDUFB5, NDUFB4, NDUFB3, NDUFB2, NDUFB1, UQCR11, UQCR10, COX5B, COX5A, COX7A1, NDUFV3, CYC1, NDUFV2, NDUFV1, NDUFA9, NDUFA8, NDUFA7, NDUFA6, NDUFA4, NDUFA3, NDUFA2, NDUFA1, COX6C, UQCR…
Thermogenesis	58/231	1.66413e-30	4.27127e-29	6.36457	436.407	COX7B, NDUFA13, NDUFA11, NDUFA12, NDUFA10, NDUFC2-KCTD14, CPT2, UQCRFS1, COX8A, SDHC, NDUFC1, ACSL3, SDHD, SDHA, SDHB, COX6B1, NDUFS8, NDUFS7, NDUFS6, NDUFS4, UQCRC1, NDUFS3, NDUFS1, UQCRC2, MGLL, NDUFB9, NDUFB7, NDUFB10, NDUFB5, NDUFB4, COX17, NDUFB3, NDUFB2, ADCY3, NDUFB1, UQCR11, UQCR10, COX5B, COX5A, COX7A1, COX11, NDUFV3, CYC1, NDUFV2, NDUFV1, COX10, NDUFA9, NDUFA8, NDUFA7, NDUFA6, NDUFA4, N…
Vibrio cholerae infection	1950-12-01	3.98779e-07	1.83319e-06	6.08365	89.6417	ATP6V1A, ATP6V0E1, ATP6AP1, ATP6V1B2, ADCY3, ATP6V1H, TCIRG1, PLCG1, ATP6V1E1, ATP6V0E2, ATP6V1D, ATP6V1C1
Retrograde endocannabinoid signaling	35/148	5.61211e-18	5.08391e-17	5.99459	238.115	NDUFB9, NDUFA13, NDUFB7, NDUFA11, NDUFB10, NDUFA12, NDUFB5, NDUFB4, NDUFA10, NDUFB3, NDUFB2, ADCY3, NDUFB1, NDUFC2-KCTD14, NDUFV3, NDUFV2, NDUFV1, NDUFA9, NDUFA8, NDUFA7, NDUFA6, NDUFA4, NDUFA3, NDUFA2, NDUFA1, NDUFC1, PLCB3, NDUFS8, NDUFS7, NDUFS6, NDUFS4, NDUFAB1, NDUFS3, NDUFS1, MGLL
Proximal tubule bicarbonate reclamation	2020-05-23	0.00175532	0.00607459	5.51055	34.965	GLUD1, MDH1, CA2, GLS, PCK2
PPAR signaling pathway	16/74	2.33879e-08	1.24198e-07	5.48077	96.3028	GK, LPL, ACSL3, CYP27A1, FADS2, CPT2, SCP2, ACOX2, ACOX1, SCD, ACSBG1, ACADM, ACOX3, ACAA1, SLC27A5, PCK2
Metabolism of xenobiotics by cytochrome P450	15/74	1.58972e-07	7.77199e-07	5.13822	80.4364	GSTM4, GSTK1, CBR1, GSTM2, GSTO1, GSTP1, EPHX1, MGST1, MGST2, GSTT1, ADH5, AKR7A2, CYP2F1, CBR3, GSTM5
Cardiac muscle contraction	14/78	1.93334e-06	8.50668e-06	4.54974	59.8576	COX8A, COX7B, UQCR11, UQCR10, COX5B, COX6C, COX5A, COX7A1, COX6B1, UQCRQ, UQCRC1, UQCRFS1, UQCRC2, CYC1
Retinol metabolism	1967-12-01	1.06468e-05	4.43135e-05	4.54004	51.9846	RETSAT, RDH11, RDH10, RDH5, PNPLA4, DHRS4L1, DHRS4L2, HSD17B6, ADH5, RPE65, DHRS3, DHRS4
Ferroptosis	1940-07-01	0.00086526	0.00302841	4.43599	31.2848	GPX4, GSS, LPCAT3, SAT2, ACSL3, SAT1, CP
Epithelial cell signaling in Helicobacter pylori infection	1968-11-01	6.60112e-05	0.000247945	4.1005	39.4701	ATP6V1A, ATP6V0E1, ATP6AP1, ATP6V1B2, ATP6V1H, TCIRG1, PLCG1, ATP6V1E1, ATP6V0E2, ATP6V1D, ATP6V1C1
Chemical carcinogenesis	1982-12-01	8.56464e-05	0.000314037	3.70954	34.7409	GSTM4, GSTK1, CBR1, GSTM2, GSTO1, GSTP1, EPHX1, MGST1, MGST2, GSTT1, ADH5, GSTM5
Fat digestion and absorption	1941-06-01	0.0051144	0.0164087	3.70954	19.5704	PLA2G12A, GOT2, PLA2G5, AGPAT1, AGPAT2, ACAT2
Glucagon signaling pathway	15/103	1.22986e-05	5.05061e-05	3.69154	41.7366	PYGB, PDHA1, PGAM1, PGAM2, PYGL, PDHB, ACACB, GYS1, LDHA, PLCB3, PFKL, G6PC3, PKM, PGAM4, PCK2
Sphingolipid signaling pathway	17/119	4.29926e-06	1.83913e-05	3.62122	44.7477	CERS4, CERS5, ASAH1, SPHK2, PIK3CB, SGMS2, PLD1, SGPP1, PLD2, SMPD2, SGPL1, PLCB3, SPTLC1, SMPD1, DEGS1, CERS1, CERS2
HIF-1 signaling pathway	14/100	3.7435e-05	0.000145949	3.5488	36.1725	PFKFB3, PDHA1, NOS2, ENO1, PIK3CB, PDHB, ENO3, HK1, LDHA, PFKL, PGK1, PLCG1, ALDOA, GAPDH
Steroid hormone biosynthesis	1960-08-01	0.00235916	0.00807356	3.37981	20.446	DHRS11, STS, SRD5A1, HSD17B1, HSD17B6, HSD17B12, COMT, HSD17B8
Ovarian steroidogenesis	1949-06-01	0.0122051	0.0383589	3.1039	13.6755	CYP2J2, HSD17B1, PLA2G4C, ACOT2, PLA2G4A, ADCY3
Cholesterol metabolism	1950-06-01	0.0134197	0.0417501	3.04183	13.1134	CYP27A1, SOAT1, LIPG, LCAT, LPL, LIPA
Synaptic vesicle cycle	1978-09-01	0.00353905	0.011596	2.92483	16.5074	ATP6V1A, ATP6V0E1, ATP6V1B2, ATP6V1H, TCIRG1, ATP6V1E1, ATP6V0E2, ATP6V1D, ATP6V1C1
Phospholipase D signaling pathway	17/148	7.71356e-05	0.000286238	2.91166	27.5732	DGKG, AGPAT5, SPHK2, DGKA, PLA2G4C, PLA2G4A, ADCY3, PIK3CB, PLD1, AGPAT1, DGKZ, AGPAT2, AGPAT3, PLD2, PLCB3, PLCG1, PIP5K1C
Rheumatoid arthritis	1991-10-01	0.00310225	0.0102741	2.78555	16.0883	ATP6V1A, ATP6V0E1, ATP6AP1, ATP6V1B2, ATP6V1H, TCIRG1, ATP6V1E1, ATP6V0E2, ATP6V1D, ATP6V1C1
AMPK signaling pathway	12/120	0.00279841	0.00947153	2.53485	14.9017	PFKFB2, GYS1, PFKL, PFKFB3, G6PC3, SCD, PIK3CB, HMGCR, ACACB, PFKM, PFKP, PCK2
Fc gamma R-mediated phagocytosis	1991-09-01	0.00969748	0.030792	2.507	11.6222	SPHK2, INPP5D, INPPL1, PLA2G4A, PIK3CB, PLCG1, PIP5K1C, PLD1, PLD2

## Sheet: 4. D-S
KEGG pathways: D-S dataset (ranked by decreasing fold enrichment)	Overlap	P-value	Adjusted P-value	Odds Ratio (Fold enrichment)	Combined Score	Genes
D-Glutamine and D-glutamate metabolism	2021-04-05	6.11228e-06	2.14373e-05	115.91	1391.52	GLUD1, GLUD2, GLS2, GLS
Amino sugar and nucleotide sugar metabolism	33/48	6.98031e-38	4.22308e-36	66.6	5697.97	GPI, TSTA3, GALT, CMAS, UXS1, HEXB, MPI, HEXA, UAP1, HK2, HK1, CYB5R2, CYB5R1, CYB5R3, UGP2, GMDS, AMDHD2, UAP1L1, GMPPA, PGM3, GNPNAT1, PGM2, NANS, PMM1, GFPT2, PMM2, UGDH, GALE, NAGK, GNPDA1, CYB5RL, GALK1, GNE
Glycosylphosphatidylinositol (GPI)-anchor biosynthesis	17/25	5.96426e-20	1.13359e-18	62.7785	2778.95	PIGS, PIGU, PIGT, PGAP1, PIGO, GPAA1, PIGQ, PIGP, PIGV, PIGC, DPM2, PIGB, PIGK, PIGM, PIGL, PIGG, PIGH
Vitamin B6 metabolism	2021-04-06	1.78483e-05	6.08349e-05	57.952	633.624	PDXK, PHOSPHO2, PNPO, PDXP
Ubiquinone and other terpenoid-quinone biosynthesis	2021-07-11	1.36118e-08	6.58812e-08	50.9319	922.494	VKORC1, VKORC1L1, COQ3, GGCX, COQ7, COQ6, COQ5
Glycosaminoglycan degradation	2021-12-19	7.49895e-14	6.04915e-13	50.2632	1519.02	GALNS, HGSNAT, NAGLU, GLB1, HEXB, HYAL2, HEXA, IDS, GUSB, GNS, ARSB, SGSH
Other glycan degradation	2021-11-18	1.43629e-12	9.93093e-12	46.0048	1254.5	GLB1, MAN2B2, FUCA1, HEXB, GBA, HEXA, FUCA2, NEU1, MAN2B1, MAN2C1, GBA2
Cysteine and methionine metabolism	28/47	1.152e-29	3.48479e-28	44.2564	2948.96	DNMT1, AHCYL2, AHCYL1, AHCY, AMD1, APIP, MRI1, MTR, MAT2B, SDSL, LDHA, MAT2A, CBS, ENOPH1, MPST, SDS, MDH1, GSS, GOT2, DNMT3A, MTAP, GCLC, ADI1, SMS, GCLM, BCAT1, CDO1, BCAT2
Inositol phosphate metabolism	43/74	2.67771e-44	6.48006e-42	42.6245	4276.47	IPPK, PI4K2B, MTMR1, MTMR2, ISYNA1, MTMR3, INPP1, MTMR14, INPPL1, PIK3CB, PIK3C2A, INPP5B, IMPA1, INPP5F, IMPA2, INPP5E, PIP4K2A, PIP5K1A, INPP5K, PIP4K2B, PIP4K2C, PLCG1, PIP5K1C, CDIPT, SACM1L, ITPK1, OCRL, SYNJ2, ITPKB, INPP4A, FIG4, ITPKC, PLCB3, ALDH6A1, PIK3CA, IMPAD1, PI4KA, PLCH1, PI4KB, PLCB1, PLCD3, PI4K2A, PLCD1
Other types of O-glycan biosynthesis	13/22	2.2915e-14	2.13286e-13	42.4113	1332.01	B4GALT2, POMT2, B4GALT3, POGLUT1, B4GALT1, POMT1, PLOD3, GXYLT2, RFNG, POFUT2, POFUT1, OGT, ST3GAL3
N-Glycan biosynthesis	29/50	3.36215e-30	1.16234e-28	41.5318	2818.56	DPAGT1, B4GALT2, B4GALT3, B4GALT1, RPN2, RPN1, GANAB, MAN2A2, MAN2A1, MAN1C1, MGAT3, MGAT1, MGAT2, ALG8, ALG14, ALG2, ALG13, ALG3, MOGS, ALG12, DOLK, ALG1, DDOST, DPM2, DOLPP1, MGAT4B, STT3A, MAN1B1, STT3B
Glycosaminoglycan biosynthesis	30/53	9.39692e-31	3.79009e-29	39.2851	2716.16	B4GALT2, B4GALT3, B4GALT1, CHPF, HS6ST1, HS2ST1, NDST2, NDST1, CHSY1, CHST12, EXTL3, ST3GAL1, ST3GAL2, ST3GAL3, CSGALNACT1, HS3ST3B1, CHST6, CHST7, CHPF2, B3GAT3, GLCE, CSGALNACT2, B3GALT6, EXT1, EXT2, CHST1, B4GALT7, B4GALT4, CHST2, CHST3
Arginine biosynthesis	2021-12-21	4.11265e-13	3.01594e-12	39.0895	1114.82	GLUD1, ARG2, GLUD2, ACY1, CPS1, GLS2, GPT2, GOT2, GPT, ASL, GLUL, GLS
Citrate cycle (TCA cycle)	17/30	5.64609e-18	7.59085e-17	38.6229	1533.93	PDHA1, MDH1, IDH3G, IDH2, DLST, SDHC, PDHB, SDHA, ACLY, PC, IDH3B, OGDH, SUCLG1, ACO1, DLAT, ACO2, PCK2
Galactose metabolism	17/31	1.21162e-17	1.54323e-16	35.8623	1396.91	B4GALT2, MGAM, GALT, B4GALT1, GAA, AKR1B1, HK2, GANC, HK1, GALE, PFKL, UGP2, GLB1, PGM2, PFKM, PFKP, GALK1
Fructose and mannose metabolism	18/33	1.50167e-18	2.13767e-17	35.4928	1456.62	PFKFB2, TSTA3, PFKFB4, PFKFB3, PMM1, MPI, PMM2, SORD, AKR1B1, HK2, KHK, HK1, PFKL, GMDS, GMPPA, ALDOA, PFKM, PFKP
Alanine, aspartate and glutamate metabolism	19/35	1.8601e-19	3.00095e-18	35.1751	1517.05	ADSL, GLS2, GPT2, GFPT2, CAD, GOT2, ASNS, GPT, DDO, GLS, ALDH4A1, GLUD1, GLUD2, CPS1, ADSSL1, ASL, GLUL, ADSS, NIT2
Sphingolipid metabolism	25/47	6.62269e-25	1.60269e-23	33.9625	1890.83	ASAH1, SGMS1, GBA, GBA2, UGCG, SGPL1, SMPD4, SPTLC1, SPTLC2, SMPD1, NEU1, KDSR, ARSA, CERS4, CERS5, CERS6, SPHK2, SPHK1, SGPP1, GALC, GLB1, ACER3, DEGS1, CERS1, CERS2
Mannose type O-glycan biosynthesis	2021-12-23	1.77864e-12	1.19564e-11	31.979	865.198	B4GALT2, POMT2, B4GALT3, B4GALT1, FKRP, POMT1, B3GAT1, CHST10, ISPD, POMGNT1, FKTN, ST3GAL3
Biosynthesis of unsaturated fatty acids	14/27	2.68307e-14	2.31894e-13	31.6619	989.409	ELOVL1, ACOT7, ELOVL5, ELOVL2, TECR, HSD17B4, HSD17B12, FADS2, SCD, ACOT2, ACOT1, ACOX3, ACAA1, FADS1
Fatty acid elongation	14/27	2.68307e-14	2.31894e-13	31.6619	989.409	ELOVL1, MECR, ACOT7, ELOVL5, ELOVL2, TECR, HSD17B12, HADHB, HADHA, PPT1, ACOT2, THEM4, ACOT1, PPT2
Valine, leucine and isoleucine degradation	24/48	4.17431e-23	9.18348e-22	29.8377	1537.55	BCKDHA, ACAD8, MCCC2, BCKDHB, MCCC1, HSD17B10, ACSF3, HADHB, ALDH3A2, HMGCL, HADHA, MCEE, ALDH6A1, AUH, ALDH1B1, OXCT1, IVD, DBT, PCCB, ACAA1, BCAT1, HIBCH, BCAT2, ALDH9A1
Pentose phosphate pathway	15/30	6.39954e-15	6.73343e-14	29.4421	962.242	PRPS2, GPI, PRPS1, G6PD, H6PD, RPE, TALDO1, RPIA, PFKL, RGN, PGM2, ALDOA, TKT, PFKM, PFKP
Terpenoid backbone biosynthesis	2021-11-22	2.81621e-11	1.66225e-10	29.2697	711.05	NUS1, MVK, ICMT, GGPS1, FNTA, PMVK, FNTB, RCE1, ZMPSTE24, DHDDS, PCYOX1
Pyrimidine metabolism	28/57	1.81176e-26	4.87162e-25	28.9805	1717.76	DTYMK, CANT1, NUDT2, NT5E, PNP, TK2, UPP1, RRM1, ENTPD4, ENTPD5, ENTPD6, CAD, NME2, NME3, DCK, UCKL1, DHODH, DCTD, UCK2, UCK1, NME6, RRM2B, NME7, DPYD, CMPK1, UPRT, UMPS, DCTPP1
Riboflavin metabolism	2021-04-08	7.89189e-05	0.000258086	28.973	273.711	FLAD1, RFK, BLVRB, ACP2
Phosphonate and phosphinate metabolism	2021-03-06	0.000696972	0.0019387	28.9311	210.294	PCYT1A, PCYT2, CHPT1
Steroid biosynthesis	2021-09-19	3.4903e-09	1.79713e-08	26.2645	511.456	CYP27B1, EBP, NSDHL, SOAT1, CYP51A1, CYP2R1, DHCR7, LIPA, TM7SF2
Nitrogen metabolism	2021-08-17	2.86343e-08	1.30745e-07	25.9025	449.891	CA12, GLUD1, GLUD2, CPS1, CA5B, CA9, GLUL, CA13
Phosphatidylinositol signaling system	44/99	1.65664e-38	1.33636e-36	24.592	2139.34	IPPK, PI4K2B, MTMR1, MTMR2, DGKD, MTMR3, INPP1, DGKA, MTMR14, INPPL1, PIK3CB, PIK3C2A, INPP5B, INPP5F, IMPA1, IMPA2, INPP5E, PIP4K2A, PIP5K1A, INPP5K, PIP4K2B, PIP4K2C, PLCG1, PIP5K1C, CDIPT, SACM1L, ITPK1, OCRL, SYNJ2, DGKZ, INPP4A, ITPKB, ITPKC, PLCB3, PIK3CA, IMPAD1, PI4KA, PI4KB, PLCB1, PLCD3, PI4K2A, DGKI, PLCD1, CDS2
Glycerophospholipid metabolism	43/97	1.35276e-37	6.54736e-36	24.4405	2074.84	AGPAT5, ACHE, DGKD, DGKA, LPCAT1, LCAT, PLA2G5, PLD1, TAZ, AGPAT1, AGPAT2, PLB1, PLD3, AGPAT3, AGPAT4, PGS1, PTDSS2, PTDSS1, CDIPT, LYPLA2, LYPLA1, PLA2G12A, PCYT2, PCYT1A, CHKA, MBOAT7, PLA2G4C, MBOAT2, GPCPD1, DGKZ, CRLS1, PISD, PLA2G15, PLA2G16, ETNK2, LPCAT4, GPD2, LPCAT3, CHPT1, PNPLA6, LPIN1, DGKI, CDS2
One carbon pool by folate	2021-09-20	6.15744e-09	3.10438e-08	23.8756	451.382	ATIC, MTHFD1L, MTHFD1, SHMT2, MTHFD2L, MTHFR, MTHFS, MTR, GART
Sulfur metabolism	2021-04-09	0.000138281	0.000429025	23.1772	205.958	MPST, IMPAD1, ETHE1, SUOX
Propanoate metabolism	14/32	5.39798e-13	3.84209e-12	22.861	645.768	BCKDHA, ACSS3, ACSS2, BCKDHB, HADHA, MCEE, LDHA, ALDH6A1, DBT, PCCB, ECHDC1, SUCLG1, MLYCD, HIBCH
Pyruvate metabolism	17/39	1.81412e-15	1.99554e-14	22.812	774.312	ACSS2, PDHA1, MDH1, GLO1, ACYP2, PDHB, ALDH3A2, GRHPR, LDHA, PC, ALDH1B1, ME3, ME2, DLAT, HAGH, PCK2, ALDH9A1
Glyoxylate and dicarboxylate metabolism	13/30	4.30591e-12	2.74218e-11	22.4438	587.377	ACSS2, MDH1, GLDC, SHMT2, GCSH, GRHPR, MCEE, AFMID, CAT, PCCB, ACO1, ACO2, GLUL
Folate biosynthesis	2021-11-26	2.7285e-10	1.50068e-09	21.46	472.594	QDPR, CBR1, MOCS2, FPGS, AKR1C3, AKR1B1, ALPL, PCBD2, MOCS1, GPHN, PTS
Purine metabolism	52/129	1.18733e-42	1.43667e-40	21.0038	2027.64	ADK, NUDT2, NUDT5, HDDC3, PNP, ATIC, GUK1, PDE4B, PDE4A, PGM2, NUDT16, PDE8B, PDE8A, GUCY1A2, ADSL, ENTPD4, ENTPD5, PDE4D, ENTPD6, NME2, NME3, AMPD2, AMPD3, DCK, ADCY9, NME6, RRM2B, NME7, ADSSL1, HPRT1, GART, PRPS2, PRPS1, CANT1, NPR2, GMPR2, AK2, AK3, GMPR, NTPCR, ADCY8, ADCY6, NT5E, PDE6D, PDE6B, ADSS, RRM1, PAICS, NUDT9, IMPDH1, IMPDH2, ITPA
Selenocompound metabolism	2021-07-17	6.72479e-07	2.71233e-06	20.3664	289.454	SEPSECS, TXNRD2, MARS2, TXNRD1, MARS, MTR, SEPHS2
Glycosphingolipid biosynthesis	18/45	1.70444e-15	1.96416e-14	19.706	670.112	B4GALT2, B4GALT3, B4GALT1, HEXB, HEXA, SLC33A1, B3GALT4, GLB1, B3GNT5, GCNT2, ST3GAL4, ST3GAL5, ST3GAL1, ST6GALNAC4, ST3GAL2, B4GALT4, ST3GAL3, ST6GALNAC6
Thiamine metabolism	2021-06-15	5.38683e-06	1.97517e-05	19.3684	234.969	THTPA, NFS1, TPK1, AK2, ALPL, NTPCR
Starch and sucrose metabolism	14/36	3.83852e-12	2.5106e-11	18.7006	491.562	GPI, PYGB, MGAM, GBE1, GAA, PYGL, HK2, GANC, PGM2L1, HK1, GYS1, UGP2, PGM2, GYG1
beta-Alanine metabolism	2021-12-31	1.45068e-10	8.3587e-10	18.5065	419.243	ALDH3A2, HADHA, ALDH6A1, ALDH1B1, SMOX, ALDH3B1, DPYD, SMS, MLYCD, HIBCH, CNDP2, ALDH9A1
Porphyrin and chlorophyll metabolism	16/42	1.59645e-13	1.24626e-12	18.1355	534.378	ALAS1, FECH, HCCS, EPRS, PPOX, CP, ALAD, HEPH, UROD, HMBS, HMOX1, BLVRB, GUSB, HMOX2, EARS2, BLVRA
Glycolysis / Gluconeogenesis	25/68	6.08951e-20	1.13359e-18	17.3573	767.974	GPI, ACSS2, ADPGK, ENO1, PDHB, ENO2, HK2, ADH5, HK1, LDHA, ALDH1B1, ALDH3B1, PGK1, PGM2, DLAT, PCK2, PDHA1, PGAM2, ALDH3A2, PFKL, ALDOA, GAPDH, PFKM, PFKP, ALDH9A1
Sulfur relay system	2021-03-08	0.00185553	0.00504539	17.3569	109.168	MPST, NFS1, MOCS2
Arginine and proline metabolism	18/49	1.01227e-14	9.79881e-14	17.1597	552.954	GAMT, ARG2, MAOB, MAOA, SMOX, AMD1, GOT2, PYCR1, PYCR2, SAT1, CNDP2, ALDH3A2, ALDH4A1, ALDH1B1, P4HA2, SMS, ALDH18A1, ALDH9A1
Pantothenate and CoA biosynthesis	2021-07-19	1.64301e-06	6.31126e-06	16.9703	226.026	PANK4, PANK2, DPYD, BCAT1, PPCDC, COASY, BCAT2
Fatty acid degradation	16/44	3.75318e-13	2.83834e-12	16.8384	481.763	ACADVL, CPT1A, ECI1, ECI2, ACSL4, ACSL3, CPT1C, ADH5, HADHB, ALDH3A2, HADHA, ALDH1B1, CPT2, ACOX3, ACAA1, ALDH9A1
Glycine, serine and threonine metabolism	14/40	2.07222e-11	1.28584e-10	15.8203	389.176	GAMT, ALAS1, SDS, MAOB, GLDC, MAOA, SHMT2, PGAM2, SDSL, GCSH, GRHPR, CBS, CHDH, PSPH
Glycerolipid metabolism	21/61	2.78107e-16	3.3651e-15	15.5796	558.037	AGPAT5, DGKD, DGAT2, DGAT1, AGK, DGKA, AKR1B1, LPL, MBOAT2, AGPAT1, DGKZ, AGPAT2, AGPAT3, AGPAT4, ALDH3A2, ALDH1B1, LPIN1, MGLL, DGKI, ALDH9A1, PNPLA2
Histidine metabolism	2021-08-23	4.82992e-07	1.98109e-06	15.5367	225.954	ALDH3A2, MAOB, ALDH1B1, MAOA, ALDH3B1, HNMT, CNDP2, ALDH9A1
Glutathione metabolism	19/56	1.00531e-14	9.79881e-14	15.1943	489.727	GSTK1, G6PD, RRM1, GPX1, GSTM1, GSS, GSR, IDH2, GPX8, MGST1, GSTT2, TXNDC12, GSTT1, GCLC, RRM2B, SMS, CHAC2, CHAC1, GCLM
Lysine degradation	19/59	3.01017e-14	2.51194e-13	14.0526	437.515	SETD3, SETDB1, EHMT2, DOT1L, SETD1A, PLOD3, EHMT1, DLST, BBOX1, PRDM2, PLOD2, PLOD1, ASH1L, ALDH3A2, HADHA, ALDH1B1, NSD1, EZH1, ALDH9A1
alpha-Linolenic acid metabolism	2021-08-25	1.00387e-06	3.91835e-06	13.7074	189.322	FADS2, PLA2G16, PLA2G12A, PLA2G4C, PLA2G5, ACOX3, ACAA1, PLB1
Ether lipid metabolism	14/47	2.45451e-10	1.38138e-09	12.4599	275.713	PLA2G12A, PLA2G4C, LPCAT1, PLA2G5, PLD1, PLB1, PLD3, PAFAH2, PLA2G16, LPCAT4, AGPS, CHPT1, PAFAH1B2, PAFAH1B1
Drug metabolism	30/108	1.17219e-19	2.02621e-18	11.5511	503.514	TPMT, MAOB, MAOA, MGST1, GSTT2, GSTT1, ADH5, ALDH3B1, TK2, UPP1, GUSB, GSTK1, RRM1, GSTM1, NME2, NME3, UCKL1, UCK2, UCK1, NME6, RRM2B, NME7, IMPDH1, IMPDH2, DPYD, CMPK1, HPRT1, UMPS, CES2, ITPA
Tyrosine metabolism	1936-10-01	1.95017e-07	8.27968e-07	11.2318	173.534	GSTZ1, FAHD1, MAOB, HGD, MAOA, ALDH3B1, GOT2, COMT, FAH, ADH5
Nicotinate and nicotinamide metabolism	2021-08-30	4.68244e-06	1.74331e-05	10.5893	129.949	NT5E, NNMT, PNP, QPRT, NAMPT, NADSYN1, NADK, NUDT12
Lysosome	31/123	6.51845e-19	9.85916e-18	10.1282	424.112	ASAH1, HEXB, HEXA, GBA, TCIRG1, LIPA, GNS, SGSH, NAGLU, SMPD1, NEU1, ATP6V1H, IDS, ACP2, GUSB, ARSB, ATP6V0A1, ARSA, HGSNAT, ATP6AP1, ENTPD4, FUCA1, GAA, PLA2G15, GALNS, GALC, GLB1, PPT1, MAN2B1, PPT2, ATP6V0D1
Tryptophan metabolism	1942-10-01	9.41171e-07	3.73383e-06	9.12301	126.592	ALDH3A2, HADHA, MAOB, TDO2, ALDH1B1, MAOA, AFMID, CAT, DLST, ALDH9A1
Phenylalanine metabolism	2021-04-17	0.00210822	0.00557907	8.91062	54.9064	MAOB, MAOA, ALDH3B1, GOT2
Peroxisome	19/83	2.59076e-11	1.56741e-10	8.77193	213.829	GSTK1, ACOT8, MVK, ECI2, IDH2, HSD17B4, ACSL4, ACSL3, DDO, DHRS4, HMGCL, AMACR, CAT, AGPS, PMVK, MLYCD, ACOX3, ACAA1, NUDT12
Fatty acid biosynthesis	2021-03-13	0.00836026	0.0202318	8.6762	41.5092	ACSL4, ACSL3, MCAT
Central carbon metabolism in cancer	14/65	2.50721e-08	1.16682e-07	8.05479	140.971	G6PD, PDHA1, GLS2, PGAM2, PIK3CB, PDHB, HK2, GLS, HK1, LDHA, PFKL, PIK3CA, PFKM, PFKP
Arachidonic acid metabolism	13/63	1.35724e-07	6.08247e-07	7.61784	120.458	CYP2J2, CBR1, PLA2G12A, GPX1, PTGES2, PLA2G4C, GPX8, AKR1C3, PLA2G5, PTGS2, PLB1, PLA2G16, PTGDS
Linoleic acid metabolism	2021-06-29	0.000342334	0.00099813	7.57346	60.4341	CYP2J2, PLA2G16, PLA2G12A, PLA2G4C, PLA2G5, PLB1
Pentose and glucuronate interconversions	1934-07-01	0.000113151	0.000355617	7.53648	68.4824	UGDH, UGP2, RPE, SORD, AKR1B1, GUSB, ISPD
Ascorbate and aldarate metabolism	2021-05-27	0.00183051	0.00503391	6.58852	41.5285	ALDH3A2, UGDH, ALDH1B1, RGN, ALDH9A1
Choline metabolism in cancer	16/99	1.83087e-07	7.91195e-07	5.66423	87.871	LYPLA1, DGKD, PCYT1A, CHKA, DGKA, PLA2G4C, PIK3CB, PLD1, GPCPD1, DGKZ, PIK3CA, PIP5K1A, CHPT1, PLCG1, PIP5K1C, DGKI
Oxidative phosphorylation	20/133	1.93835e-08	9.19764e-08	5.22437	92.7787	ATP6V1A, NDUFA13, ATP6AP1, NDUFA10, SDHC, TCIRG1, SDHA, COX7A2L, PPA1, ATP6V1B2, ATP6V1H, NDUFS2, ATP6V1E1, ATP6V0D1, ATP6V0E2, NDUFV1, ATP6V1D, ATP6V1C1, ATP6V0A1, LHPP
Phagosome	11/152	0.0136219	0.031099	2.26809	9.74387	ATP6V1A, ATP6AP1, ATP6V1B2, ATP6V1H, TCIRG1, ATP6V1E1, ATP6V0D1, ATP6V0E2, ATP6V1D, ATP6V1C1, ATP6V0A1
Neomycin, kanamycin and gentamicin biosynthesis	2021-02-05	0.0105064	0.0251736	19.2586	87.7378	HK2, HK1
Primary bile acid biosynthesis	2021-06-17	1.25757e-05	4.3476e-05	15.8452	178.794	HSD3B7, CH25H, ACOT8, AMACR, HSD17B4, SLC27A5
Collecting duct acid secretion	2021-09-27	1.39147e-07	6.12246e-07	14.5853	230.27	ATP6V1A, ATP6V1B2, TCIRG1, ATP6V0E2, ATP6V1E1, ATP6V0D1, ATP6V1D, ATP6V1C1, ATP6V0A1
Vibrio cholerae infection	13/50	6.8724e-09	3.39412e-08	10.3013	193.621	ATP6V1A, ATP6AP1, TCIRG1, ADCY9, ATP6V1B2, ATP6V1H, PLCG1, ATP6V1E1, ATP6V0D1, ATP6V0E2, ATP6V1D, ATP6V1C1, ATP6V0A1
Proximal tubule bicarbonate reclamation	2021-06-23	8.63569e-05	0.000274978	10.2496	95.906	GLUD1, GLUD2, MDH1, GLS2, GLS, PCK2
Ferroptosis	1940-09-01	5.49327e-06	1.98414e-05	8.46321	102.506	GCLC, GSS, LPCAT3, HMOX1, ACSL4, ACSL3, GCLM, SAT1, CP
Epithelial cell signaling in Helicobacter pylori infection	1968-12-01	2.40211e-06	9.08299e-06	6.26696	81.0892	ATP6V1A, ATP6AP1, ATP6V1B2, ATP6V1H, TCIRG1, PLCG1, ATP6V1E1, ATP6V0D1, ATP6V0E2, ATP6V1D, ATP6V1C1, ATP6V0A1
Fat digestion and absorption	1941-07-01	0.000385809	0.00109842	5.98268	47.0249	PLA2G12A, DGAT2, DGAT1, GOT2, PLA2G5, AGPAT1, AGPAT2
Sphingolipid signaling pathway	20/119	2.69564e-09	1.41814e-08	5.96751	117.749	CERS4, CERS5, ASAH1, CERS6, SGMS1, SPHK2, SPHK1, PIK3CB, PLD1, SGPP1, SGPL1, PLCB3, SPTLC1, SPTLC2, PIK3CA, SMPD1, DEGS1, PLCB1, CERS1, CERS2
Regulation of lipolysis in adipocytes	1955-09-01	8.15581e-05	0.000263161	5.69903	53.6518	PLA2G16, ADCY9, PIK3CA, PIK3CB, ADCY8, PTGS2, MGLL, ADCY6, PNPLA2
Ovarian steroidogenesis	1949-08-01	0.00020569	0.000622214	5.67649	48.1885	CYP2J2, ADCY9, PLA2G4C, ACOT2, AKR1C3, ADCY8, PTGS2, ADCY6
PPAR signaling pathway	1974-12-01	6.02442e-06	2.14373e-05	5.65872	68.0161	FADS2, CPT1A, CPT2, SCD, LPL, ACSL4, ACSL3, ACOX3, ACAA1, CPT1C, SLC27A5, PCK2
HIF-1 signaling pathway	16/100	2.11282e-07	8.81555e-07	5.59651	86.0188	PFKFB3, PDHA1, ENO1, PIK3CB, PDHB, ENO2, HK2, HK1, LDHA, PFKL, PIK3CA, PGK1, HMOX1, PLCG1, ALDOA, GAPDH
Phospholipase D signaling pathway	23/148	8.67521e-10	4.66534e-09	5.45299	113.779	AGPAT5, DGKD, SPHK2, DGKA, SPHK1, PLA2G4C, PIK3CB, PLD1, ADCY8, AGPAT1, DGKZ, AGPAT2, ADCY6, AGPAT3, AGPAT4, PLCB3, ADCY9, PIK3CA, PIP5K1A, PLCG1, PIP5K1C, PLCB1, DGKI
Metabolism of xenobiotics by cytochrome P450	1974-10-01	0.000175035	0.000536185	4.55394	39.394	GSTK1, CBR1, AKR7A2, GSTM1, ALDH3B1, EPHX1, MGST1, GSTT2, GSTT1, ADH5
Retinol metabolism	1967-09-01	0.000383689	0.00109842	4.51711	35.5301	DGAT1, RETSAT, RDH11, RDH10, RDH5, DHRS4L2, ADH5, DHRS3, DHRS4
Synaptic vesicle cycle	1978-10-01	0.000271909	0.000802463	4.28517	35.1815	ATP6V1A, ATP6V1B2, ATP6V1H, TCIRG1, ATP6V1E1, ATP6V0D1, ATP6V0E2, ATP6V1D, ATP6V1C1, ATP6V0A1
Glucagon signaling pathway	13/103	4.05826e-05	0.000136403	4.22335	42.7073	PYGB, CPT1A, PDHA1, PGAM2, PYGL, PDHB, CPT1C, GYS1, LDHA, PLCB3, PFKL, PLCB1, PCK2
Chemical carcinogenesis	1982-10-01	0.000410058	0.00115389	4.04627	31.5577	GSTK1, CBR1, GSTM1, ALDH3B1, EPHX1, MGST1, GSTT2, GSTT1, PTGS2, ADH5
Rheumatoid arthritis	1991-11-01	0.00023111	0.000690476	4.01021	33.5759	ATP6V1A, ATP6AP1, ATP6V1B2, ATP6V1H, TCIRG1, ATP6V1E1, ATP6V0D1, ATP6V0E2, ATP6V1D, ATP6V1C1, ATP6V0A1
VEGF signaling pathway	1959-07-01	0.00348183	0.00868663	3.9081	22.1206	PIK3CA, SPHK2, SPHK1, PLA2G4C, PIK3CB, PLCG1, PTGS2
AMPK signaling pathway	14/120	5.03837e-05	0.000167025	3.86436	38.2411	PFKFB2, CPT1A, PFKFB4, PFKFB3, PIK3CB, CPT1C, GYS1, PFKL, PIK3CA, SCD, MLYCD, PFKM, PFKP, PCK2
Carbohydrate digestion and absorption	1944-05-01	0.0154493	0.0349414	3.71333	15.4853	MGAM, PIK3CA, PIK3CB, HK2, HK1
Thyroid hormone synthesis	1974-08-01	0.00330507	0.00850881	3.52173	20.1172	PLCB3, GPX1, ADCY9, GSR, GPX8, PLCB1, ADCY8, ADCY6
Cortisol synthesis and secretion	1965-07-01	0.00598266	0.0146243	3.50273	17.9301	PLCB3, ADCY9, PDE8B, PLCB1, ADCY8, PDE8A, ADCY6
Inflammatory mediator regulation of TRP channels	10/100	0.00193858	0.00521262	3.23399	20.1988	CYP2J2, PLCB3, ADCY9, PIK3CA, PLA2G4C, PLCG1, PIK3CB, PLCB1, ADCY8, ADCY6
Fc gamma R-mediated phagocytosis	1991-09-01	0.00345925	0.00868663	3.19105	18.0827	PIK3CA, SPHK2, SPHK1, INPPL1, PIP5K1A, PIK3CB, PLCG1, PIP5K1C, PLD1
Parathyroid hormone synthesis, secretion and action	10/106	0.00298444	0.00776595	3.03092	17.6228	CYP27B1, PLCB3, ADCY9, PDE4D, PDE4B, PDE4A, PLD1, PLCB1, ADCY8, ADCY6
Insulin resistance	10/108	0.00341889	0.00868663	2.96875	16.8579	PYGB, GYS1, CPT1A, PIK3CA, GFPT2, PIK3CB, PYGL, OGT, SLC27A5, PCK2
Morphine addiction	1991-08-01	0.0113856	0.0267506	2.79794	12.5219	ADCY9, PDE4D, PDE4B, PDE4A, PDE8B, ADCY8, PDE8A, ADCY6
Glutamatergic synapse	10/114	0.00502989	0.0124207	2.79661	14.8006	PLCB3, ADCY9, GLS2, PLA2G4C, PLD1, PLCB1, ADCY8, GLUL, ADCY6, GLS
Longevity regulating pathway	8/102	0.0214098	0.0471016	2.46911	9.49103	ADCY9, PIK3CA, EHMT2, CAT, EHMT1, PIK3CB, ADCY8, ADCY6
Thyroid hormone signaling pathway	9/116	0.0161932	0.0362848	2.4423	10.07	PFKFB2, PLCB3, PIK3CA, PLCG1, PIK3CB, PLCB1, PLCD3, PLCD1, PFKP
Vascular smooth muscle contraction	10/132	0.0135607	0.031099	2.38176	10.243	GUCY1A2, PLA2G12A, PLCB3, ADCY9, NPR2, PLA2G4C, PLA2G5, PLCB1, ADCY8, ADCY6
Retrograde endocannabinoid signaling	11/148	0.0113204	0.0267506	2.33479	10.4626	NDUFA13, PLCB3, ADCY9, NDUFA10, NDUFS2, PLCB1, ADCY8, PTGS2, NDUFV1, MGLL, ADCY6
Thermogenesis	17/231	0.00212097	0.00557907	2.32184	14.293	CPT1A, NDUFA13, NDUFA10, ACSL4, SDHC, ACSL3, CPT1C, ADCY8, SDHA, ADCY6, COX7A2L, ADCY9, CPT2, NDUFS2, NDUFV1, MGLL, PNPLA2
Insulin signaling pathway	10/137	0.0172054	0.0381992	2.2874	9.29261	PYGB, GYS1, PIK3CA, INPPL1, INPP5K, PIK3CB, PYGL, HK2, PCK2, HK1
Alzheimer disease	12/171	0.0128564	0.0299158	2.19544	9.55875	NDUFA13, COX7A2L, PLCB3, NDUFA10, LPL, NDUFS2, SDHC, SDHA, PLCB1, NDUFV1, GAPDH, HSD17B10

## Sheet: 5. N-10X
KEGG pathways: N-10X dataset (ranked by decreasing fold enrichment)	Overlap	P-value	Adjusted P-value	Odds Ratio (Fold enrichment)	Combined Score	Genes
Glycosylphosphatidylinositol (GPI)-anchor biosynthesis	21/25	1.32975e-25	1.89293e-24	121.25	6945.17	PIGS, PIGU, PIGT, PIGO, PIGN, GPAA1, PIGQ, PIGP, PIGZ, PIGW, PIGV, PIGX, PIGC, DPM2, PIGB, PIGK, PIGM, PIGL, PIGG, PIGF, PIGH
Terpenoid backbone biosynthesis	18/22	1.07012e-21	1.17714e-20	103.554	5000.27	FDPS, NUS1, IDI1, MVK, ICMT, HMGCS1, GGPS1, ACAT2, ZMPSTE24, DHDDS, FNTA, PMVK, FNTB, PDSS2, PDSS1, MVD, RCE1, PCYOX1
Steroid biosynthesis	15/19	7.81301e-18	6.30249e-17	85.985	3387.01	CYP51A1, DHCR24, MSMO1, HSD17B7, LSS, LIPA, TM7SF2, SQLE, EBP, NSDHL, SOAT1, CYP2R1, SC5D, DHCR7, FDFT1
Ubiquinone and other terpenoid-quinone biosynthesis	2021-08-11	1.51732e-09	6.44198e-09	60.6397	1231.37	VKORC1, VKORC1L1, NQO1, COQ3, COQ2, GGCX, COQ6, COQ5
N-Glycan biosynthesis	36/50	1.08048e-38	4.35795e-37	60.4507	5284.65	DPAGT1, B4GALT2, B4GALT1, RPN2, RPN1, FUT8, GANAB, MAN2A2, MAN1A2, MAN2A1, MGAT5, MAN1C1, MGAT3, MGAT1, MGAT2, ALG8, ALG6, SRD5A3, ALG14, ALG2, ALG13, ALG3, MOGS, ALG12, DOLK, ALG1, ALG10, DDOST, DPM1, DPM2, DPM3, MGAT4A, MGAT4B, STT3A, MAN1B1, STT3B
Other glycan degradation	13/18	9.48999e-15	5.34088e-14	59.4707	1920.22	MANBA, FUCA1, HEXB, GBA, HEXA, FUCA2, GLB1, MAN2B2, NEU1, MAN2B1, MAN2C1, AGA, ENGASE
Amino sugar and nucleotide sugar metabolism	34/48	3.33081e-36	1.00757e-34	56.9524	4652.43	GPI, TSTA3, UXS1, HEXB, MPI, HEXA, UAP1, NPL, HK2, CYB5R2, NANP, CYB5R1, CYB5R4, CYB5R3, UGP2, GMDS, AMDHD2, FPGT, UAP1L1, GMPPA, PGM3, GNPNAT1, PGM2, NANS, PGM1, PMM1, GFPT2, GCK, GALE, NAGK, GNPDA1, GNPDA2, CYB5RL, GALK1
Glycosaminoglycan degradation	13/19	2.8885e-14	1.5196e-13	49.5564	1544.94	HGSNAT, IDUA, HEXB, HEXA, GNS, SGSH, GALNS, NAGLU, GLB1, HYAL2, HYAL3, IDS, ARSB
Other types of O-glycan biosynthesis	15/22	3.04998e-16	1.89255e-15	49.1266	1755.11	B4GALT2, POMT2, COLGALT2, POGLUT1, B4GALT1, POMT1, GXYLT1, PLOD3, GXYLT2, RFNG, LFNG, POFUT2, POFUT1, EOGT, COLGALT1
Citrate cycle (TCA cycle)	20/30	5.97205e-21	6.28363e-20	46.1205	2147.7	MDH2, IDH3G, IDH2, DLST, SDHC, PDHB, SDHD, SDHB, CS, ACLY, PC, SUCLA2, IDH3B, OGDH, SUCLG2, ACO1, DLAT, ACO2, PCK2, IDH3A
Sulfur metabolism	2021-06-09	4.35746e-07	1.57389e-06	45.372	664.528	MPST, TST, IMPAD1, ETHE1, BPNT1, SUOX
Phosphonate and phosphinate metabolism	2021-04-06	4.53733e-05	0.000137254	45.2671	452.698	PCYT1A, PCYT2, CHPT1, CEPT1
Vitamin B6 metabolism	2021-04-06	4.53733e-05	0.000137254	45.2671	452.698	PDXK, PHOSPHO2, PSAT1, PNPO
Inositol phosphate metabolism	48/74	9.1959e-48	7.41803e-46	44.0223	4767.84	PI4K2B, MTMR1, MTMR2, ISYNA1, MTMR3, INPP1, INPPL1, PTEN, PIK3CB, PIK3C2A, MTMR4, MTM1, INPP5B, INPP5A, IMPA1, INPP5F, IMPA2, PIP4K2A, PLCE1, PIP5K1A, INPP5K, PIP4K2B, PLCG1, PIP5K1C, CDIPT, TPI1, IPMK, ITPK1, OCRL, SYNJ2, ITPKB, INPP4A, ITPKC, MINPP1, PLCB3, ALDH6A1, PIKFYVE, PIK3CA, SYNJ1, IMPAD1, ITPKA, PI4KA, PIK3C3, PI4KB, PLCB1, PLCD3, PI4K2A, PLCD1
Pentose phosphate pathway	19/30	2.50956e-19	2.24931e-18	39.7813	1703.79	PRPS2, GPI, G6PD, H6PD, RPE, PGD, DERA, PFKL, RGN, PGM2, IDNK, ALDOC, PGLS, ALDOA, TKT, PFKM, PGM1, RBKS, PFKP
Lysine degradation	37/59	3.04834e-36	1.00757e-34	39.5693	3235.91	SUV39H2, GCDH, KMT2D, SETD2, COLGALT2, SETD3, ECHS1, SETD7, DOT1L, KMT2B, PLOD3, DLST, PRDM2, PLOD2, PLOD1, ACAT2, DHTKD1, HYKK, ALDH1B1, HADH, COLGALT1, AASS, SETDB1, PHYKPL, AADAT, SETD1B, SETD1A, SETDB2, PIPOX, SETMAR, BBOX1, CAMKMT, ALDH3A2, TMLHE, ALDH7A1, EZH1, ALDH9A1
Biosynthesis of unsaturated fatty acids	17/27	2.32862e-17	1.65743e-16	39.0612	1495.99	ELOVL1, ACOT7, ELOVL5, ELOVL2, TECR, SCD5, HSD17B4, ELOVL6, HSD17B12, FADS2, SCP2, SCD, ACOX1, ACOT2, ACOX3, ACAA1, FADS1
Valine, leucine and isoleucine degradation	30/48	1.52142e-29	3.68183e-28	38.8862	2580.31	ECHS1, ACAA2, HIBADH, ABAT, HSD17B10, ACAT2, HMGCL, AUH, ALDH1B1, DBT, HADH, ACAA1, ACADS, HIBCH, ACAD8, MCCC2, HMGCS1, BCKDHB, MCCC1, ACSF3, HADHB, ALDH3A2, ALDH6A1, PCCA, IVD, PCCB, BCAT1, ALDH7A1, BCAT2, ALDH9A1
Fatty acid biosynthesis	2021-08-13	1.09673e-08	4.42348e-08	36.38	666.786	OXSM, FASN, ACSL4, ACSBG1, ACSL3, MCAT, ACACB, ACACA
Pyrimidine metabolism	34/57	2.54799e-32	6.85125e-31	34.6504	2520.72	DTYMK, CANT1, NUDT2, TYMS, TYMP, NT5C, NME1-NME2, NT5E, TK2, NT5M, TK1, UPP1, DUT, RRM2, ENTPD4, ENTPD5, ENTPD6, CAD, NME2, NME3, CTPS2, NME4, DCK, NME1, UCKL1, DHODH, DCTD, UCK2, RRM2B, NME7, DPYD, UPRT, UMPS, DCTPP1
One carbon pool by folate	2021-12-20	2.96014e-12	1.46195e-11	34.2637	909.557	DHFR, MTFMT, MTHFD1L, MTHFD1, SHMT2, SHMT1, MTHFD2L, MTHFR, MTHFS, MTR, TYMS, GART
Fatty acid elongation	16/27	8.294e-16	5.01787e-15	33.3796	1159.13	ELOVL1, ECHS1, ACAA2, MECR, ACOT7, ELOVL5, ELOVL2, TECR, ELOVL6, HSD17B12, HADHB, PPT1, ACOT2, THEM4, PPT2, HADH
Galactose metabolism	18/31	2.10174e-17	1.54128e-16	31.8478	1222.99	B4GALT2, B4GALT1, GAA, HK2, GANC, GCK, GALE, PFKL, UGP2, G6PC3, GLB1, PGM2, GALM, PFKM, GLA, PGM1, PFKP, GALK1
Glyoxylate and dicarboxylate metabolism	17/30	2.93099e-16	1.86658e-15	30.0424	1074.5	ACSS2, GLDC, SHMT2, MDH2, SHMT1, ACAT2, GCSH, CS, GRHPR, PCCA, AFMID, CAT, PCCB, PGP, HYI, ACO1, ACO2
Propanoate metabolism	18/32	4.61479e-17	3.1908e-16	29.5714	1112.32	ACSS3, ECHS1, ACSS2, BCKDHB, ABAT, ACACB, ACACA, ACAT2, LDHA, ALDH6A1, SUCLA2, PCCA, DBT, PCCB, ECHDC1, SUCLG2, MLYCD, HIBCH
Glycosaminoglycan biosynthesis	29/53	3.09454e-26	4.6912e-25	28.1493	1653.42	B4GALT2, B4GALT1, CHPF, XYLT2, HS6ST1, HS6ST2, HS2ST1, NDST1, EXTL2, FUT8, CHSY1, CHSY3, CHST14, EXTL3, ST3GAL2, CHST7, CHPF2, B3GAT3, GLCE, B3GALT6, EXT1, EXT2, UST, CHST1, B3GNT2, B4GALT7, B4GALT4, CHST2, CHST3
Glycerophospholipid metabolism	52/97	1.68572e-45	1.01986e-43	27.6653	2852.13	DGKG, DGKE, DGKD, LPGAT1, DGKA, TAZ, LCLAT1, LYPLA2, LYPLA1, PCYT2, PCYT1A, GPCPD1, DGKZ, PISD, PLA2G15, GNPAT, PLA2G16, GPD2, DGKQ, ADPRM, DGKH, AGPAT5, LCAT, PLA2G5, PLA2G6, PLD1, AGPAT1, AGPAT2, AGPAT3, PLD2, AGPAT4, PGS1, PTDSS2, PTDSS1, CEPT1, CDIPT, CHKB, MBOAT7, PLA2G2A, MBOAT1, CRLS1, GPAM, ETNK2, LPCAT4, LPCAT3, ETNK1, PEMT, CHPT1, GPD1L, PNPLA6, LPIN2, CDS2
Fructose and mannose metabolism	18/33	9.75271e-17	6.55599e-16	27.5986	1017.46	PFKFB2, TSTA3, PFKFB3, TPI1, PMM1, MPI, SORD, HK2, KHK, PFKL, GMDS, FPGT, ENOSF1, GMPPA, ALDOC, ALDOA, PFKM, PFKP
Glutathione metabolism	30/56	1.00048e-26	1.7294e-25	26.9099	1611.01	GSTP1, MGST1, MGST2, TXNDC12, GSTT1, SRM, CHAC2, GSTM4, GGT5, GSTK1, GSTM3, G6PD, GGT7, GPX1, RRM2, GPX4, GPX3, GSTO1, GSS, GSR, IDH2, GPX8, GPX7, PGD, GGCT, GCLC, RRM2B, SMS, LAP3, GCLM
Cysteine and methionine metabolism	25/47	2.21353e-22	2.55082e-21	26.3471	1313.73	DNMT1, AHCYL2, AHCYL1, AHCY, APIP, MRI1, MTR, MAT2B, SDSL, SRM, LDHA, CBS, DNMT3B, ENOPH1, MPST, MDH2, GSS, GOT2, DNMT3A, GCLC, TST, SMS, GCLM, BCAT1, BCAT2
Fatty acid degradation	23/44	1.82915e-20	1.84439e-19	25.3335	1151.35	GCDH, ACADVL, CPT1A, ECHS1, ACAA2, ECI1, ECI2, ACSL4, ACSL3, ACAT2, ADH5, HADHB, ALDH3A2, ALDH1B1, CPT2, ACOX1, ACSBG1, ACOX3, HADH, ACAA1, ACADS, ALDH7A1, ALDH9A1
Mannose type O-glycan biosynthesis	2021-12-23	2.82319e-11	1.31387e-10	24.9152	605.204	B3GALNT2, B4GALT2, POMT2, B4GALT1, FKRP, POMT1, B3GAT1, CHST10, POMGNT2, POMGNT1, FUT4, FKTN
Pyruvate metabolism	20/39	9.53178e-18	7.44094e-17	24.2625	950.894	ACSS2, MDH2, GLO1, ACYP2, PDHB, ACYP1, ACACB, ACACA, ACAT2, ALDH3A2, GRHPR, LDHA, PKM, PC, ALDH1B1, ME1, DLAT, ALDH7A1, PCK2, ALDH9A1
Glycine, serine and threonine metabolism	20/40	1.83105e-17	1.38473e-16	23.0482	888.256	GAMT, ALAS1, MAOB, GLDC, SHMT2, SHMT1, PGAM1, PIPOX, SDSL, GCAT, GCSH, GRHPR, SRR, GATM, CBS, PSAT1, CHDH, PHGDH, ALDH7A1, PSPH
Sulfur relay system	2021-04-08	0.000197703	0.000569572	22.6312	193.016	MPST, NFS1, MOCS2, TST
Purine metabolism	62/129	3.08454e-50	7.46459e-48	22.4098	2554.78	ADK, NUDT2, NUDT5, PFAS, HDDC3, GUK1, PPAT, PDE4B, PDE4A, PGM2, NUDT16, PDE8B, PDE8A, PGM1, ADSL, ENTPD4, ENTPD5, PDE4D, ENTPD6, NME2, NME3, NME4, DCK, NME1, APRT, ADCY9, PKM, RRM2B, NME7, ADSSL1, ADPRM, GART, PDE9A, PRPS2, CANT1, NPR2, GMPR2, AK2, GMPS, AK3, GMPR, ADCY3, AK4, ADCY2, NTPCR, FHIT, AK8, ADCY6, NME1-NME2, NT5C, DGUOK, NT5E, NT5M, PDE6B, ADSS, RRM2, PAICS, NUDT9, IMPDH1, PDE7A, ITPA,…
Sphingolipid metabolism	23/47	1.29802e-19	1.20816e-18	22.1633	963.846	ARSA, CERS4, ASAH1, CERS5, CERK, SGMS1, SPHK1, GBA, SGMS2, SGPP1, GALC, SMPD2, SGPL1, SPTLC2, GLB1, SMPD1, NEU1, ACER3, KDSR, B4GALT6, GLA, CERS1, CERS2
Alanine, aspartate and glutamate metabolism	17/35	9.08798e-15	5.23641e-14	21.6916	701.329	ADSL, GFPT2, CAD, GOT2, ABAT, DDO, GLS, ALDH4A1, GLUD1, ALDH5A1, PPAT, ADSSL1, ASL, RIMKLA, NAT8L, ADSS, NIT2
beta-Alanine metabolism	15/31	3.75389e-13	1.89259e-12	21.4828	614.64	ECHS1, SMOX, ABAT, SRM, CNDP2, ALDH3A2, ALDH6A1, ALDH1B1, ALDH3B1, DPYD, SMS, MLYCD, ALDH7A1, HIBCH, ALDH9A1
Starch and sucrose metabolism	17/36	1.65427e-14	9.0985e-14	20.5489	652.074	GPI, PYGB, GBE1, AGL, GAA, PYGL, HK2, GANC, PGM2L1, GCK, GYS1, UGP2, G6PC3, PGM2, GYG2, GYG1, PGM1
Oxidative phosphorylation	61/133	7.03839e-48	7.41803e-46	20.4858	2224.2	NDUFA13, COX7B, NDUFA11, COX4I1, NDUFA10, COX6A1, ATP6V1E1, ATP6V1E2, COX8A, ATP6V1G1, ATP6V0B, ATP6V1G2, ATP6V0E1, ATP6AP1, NDUFC2, SDHC, NDUFC1, SDHD, SDHB, COX6B1, NDUFS8, PPA2, NDUFS7, NDUFS6, NDUFS5, UQCRC1, NDUFS3, NDUFS2, NDUFS1, ATP6V0D1, NDUFB9, NDUFB7, NDUFB10, COX15, NDUFB5, NDUFB4, COX17, NDUFB3, NDUFB2, NDUFB1, UQCR10, COX5B, COX5A, ATP6V0A2, COX11, NDUFV3, CYC1, NDUFV2, NDUFV1, ATP6…
Pantothenate and CoA biosynthesis	2021-09-19	2.72886e-08	1.06513e-07	20.4828	356.744	PANK2, PANK3, PANK1, PPCS, DPYD, BCAT1, PPCDC, COASY, BCAT2
Selenocompound metabolism	2021-08-17	1.77926e-07	6.52395e-07	20.2069	314.054	SEPSECS, TXNRD3, TXNRD2, TXNRD1, MTR, SCLY, SEPHS1, PSTK
Nicotinate and nicotinamide metabolism	14/30	4.35251e-12	2.10662e-11	20.0266	523.902	NNMT, QPRT, NADSYN1, NT5C, NADK2, BST1, NT5E, NMNAT1, NNT, NMRK1, NAMPT, NT5M, NADK, NUDT12
Glycerolipid metabolism	28/61	1.28492e-22	1.55476e-21	19.7329	994.662	DGKG, AGPAT5, DGKE, DGKD, DGKA, LPL, AGPAT1, LCLAT1, AGPAT2, AGPAT3, AGPAT4, ALDH1B1, LIPG, DGAT1, GK, MBOAT1, DGKZ, ALDH3A2, GPAM, DGKQ, PNPLA3, ALDH7A1, GLA, LPIN2, MGLL, DGKH, ALDH9A1, PNPLA2
Folate biosynthesis	2021-12-26	1.79198e-10	8.03072e-10	19.5731	439.271	DHFR, QDPR, CBR1, MOCS2, SPR, GCH1, FPGS, GGH, PCBD1, PCBD2, MOCS1, GPHN
Glycolysis / Gluconeogenesis	30/68	1.65472e-23	2.22468e-22	18.4005	965.214	GPI, ACSS2, ADPGK, ENO1, PDHB, HK2, ADH5, LDHA, ALDH1B1, ALDH3B1, PGM2, DLAT, PGM1, PCK2, TPI1, PGAM1, GCK, ALDH3A2, MINPP1, PFKL, PKM, G6PC3, ALDOC, GALM, ALDOA, ALDH7A1, GAPDH, PFKM, PFKP, ALDH9A1
Arginine and proline metabolism	21/49	1.55862e-16	1.01942e-15	17.2998	629.669	GAMT, MAOB, SMOX, GOT2, PYCR1, PYCR2, SAT1, CNDP2, SRM, ALDH3A2, ALDH4A1, GATM, ALDH1B1, P4HA1, P4HA2, SMS, LAP3, CKB, L3HYPDH, ALDH7A1, ALDH9A1
Porphyrin and chlorophyll metabolism	18/42	2.31686e-14	1.24596e-13	17.241	541.298	ALAS1, FECH, COX15, MMAB, UROS, CPOX, HCCS, PPOX, CP, ALAD, UROD, HMBS, HMOX1, BLVRB, FXN, HMOX2, EARS2, COX10
Glycosphingolipid biosynthesis	19/45	6.12521e-15	3.61537e-14	16.8174	550.371	B4GALT2, B4GALT1, ST8SIA1, HEXB, HEXA, SLC33A1, NAGA, FUT4, GLB1, B3GNT5, B3GALT1, ST3GAL4, B3GNT2, GLA, ST6GALNAC4, ST3GAL2, ST6GALNAC5, B4GALT4, ST6GALNAC6
Thiamine metabolism	2021-06-15	2.08331e-05	6.54753e-05	15.1193	162.97	NFS1, TPK1, AK2, AK4, NTPCR, AK8
Synthesis and degradation of ketone bodies	2021-04-10	0.000553893	0.00154071	15.0859	113.122	HMGCL, BDH2, HMGCS1, ACAT2
D-Glutamine and D-glutamate metabolism	2021-02-05	0.0165599	0.0357813	15.0527	61.7275	GLUD1, GLS
Taurine and hypotaurine metabolism	2021-04-11	0.000841202	0.0023133	12.9301	91.5538	GGT5, GGT7, ADO, CSAD
Histidine metabolism	2021-08-23	2.85794e-06	9.47427e-06	12.1203	154.721	ALDH3A2, MAOB, ALDH1B1, ALDH3B1, HNMT, ALDH7A1, CNDP2, ALDH9A1
Tryptophan metabolism	14/42	9.82662e-10	4.24651e-09	11.4366	237.204	GCDH, ECHS1, MAOB, AADAT, DLST, ACAT2, DHTKD1, ALDH3A2, ALDH1B1, AFMID, CAT, HADH, ALDH7A1, ALDH9A1
Butanoate metabolism	2021-09-28	1.44428e-06	5.06544e-06	10.7753	144.906	HMGCL, ECHS1, ALDH5A1, BDH2, HMGCS1, ABAT, HADH, ACADS, ACAT2
alpha-Linolenic acid metabolism	2021-08-25	5.84441e-06	1.8858e-05	10.6933	128.855	FADS2, PLA2G16, ACOX1, PLA2G2A, PLA2G5, ACOX3, PLA2G6, ACAA1
Drug metabolism	33/108	8.76878e-20	8.48818e-19	10.2729	450.782	TPMT, MAOB, GSTP1, MGST1, GMPS, MGST2, GSTT1, ADH5, TYMP, NME1-NME2, ALDH3B1, TK2, TK1, UPP1, GSTM4, GSTK1, GSTM3, DUT, RRM2, GSTO1, NME2, NME3, NME4, UCKL1, NME1, UCK2, RRM2B, NME7, IMPDH1, DPYD, UMPS, CES2, ITPA
Arachidonic acid metabolism	19/63	7.46821e-12	3.54374e-11	9.92818	254.364	GGT5, CBR1, GPX1, GPX3, PTGES2, PTGES3, EPHX2, PLA2G2A, GPX8, GPX7, PLA2G5, PLA2G6, LTC4S, PTGS1, PLA2G16, CYP2U1, PTGDS, PTGES, CBR3
Ether lipid metabolism	14/47	5.20928e-09	2.17353e-08	9.70125	185.03	TMEM86B, PLA2G2A, PLA2G5, PLA2G6, PLD1, PAFAH2, PLD2, PLA2G16, LPCAT4, AGPS, CHPT1, CEPT1, PAFAH1B2, PAFAH1B1
Peroxisome	24/83	3.70664e-14	1.90852e-13	9.40173	290.759	GSTK1, ACOT8, MVK, EPHX2, ECI2, IDH2, PIPOX, HSD17B4, ACSL4, ACSL3, DDO, DHRS4, GNPAT, HMGCL, SCP2, ACOX2, ACOX1, CAT, AGPS, PMVK, MLYCD, ACOX3, ACAA1, NUDT12
Lysosome	34/123	8.24953e-19	7.12995e-18	8.92369	371.573	ASAH1, IDUA, HEXB, HEXA, GBA, LIPA, GNS, SGSH, NAGLU, SMPD1, NEU1, ATP6V0A2, IDS, ACP2, AGA, ARSB, ARSA, HGSNAT, MANBA, ATP6V0B, ATP6AP1, ENTPD4, FUCA1, GAA, NAGA, PLA2G15, GALNS, GALC, GLB1, PPT1, MAN2B1, PPT2, ATP6V0D1, GLA
Tyrosine metabolism	1936-10-01	1.69349e-06	5.77219e-06	8.75641	116.361	GSTZ1, FAHD1, LRTOMT, MAOB, ALDH3B1, GOT2, MIF, COMT, FAH, ADH5
Arginine biosynthesis	2021-05-21	0.00157915	0.00415385	7.07618	45.6475	GLUD1, GOT2, ASL, NAGS, GLS
Nitrogen metabolism	2021-04-17	0.00494899	0.0119765	6.96017	36.9486	CA12, GLUD1, CA3, CA2
Phenylalanine metabolism	2021-04-17	0.00494899	0.0119765	6.96017	36.9486	MAOB, ALDH3B1, GOT2, MIF
Central carbon metabolism in cancer	14/65	4.56274e-07	1.6238e-06	6.27137	91.563	G6PD, PGAM1, PTEN, PIK3CB, PDHB, HK2, GCK, GLS, LDHA, PFKL, PKM, PIK3CA, PFKM, PFKP
Choline metabolism in cancer	19/99	3.07893e-08	1.1827e-07	5.45021	94.2674	DGKG, DGKE, LYPLA1, DGKD, CHKB, PCYT1A, DGKA, PIK3CB, PLD1, GPCPD1, DGKZ, PLD2, PIK3CA, DGKQ, PIP5K1A, CHPT1, PLCG1, PIP5K1C, DGKH
Ascorbate and aldarate metabolism	2021-05-27	0.00507434	0.0121583	5.1447	27.1823	ALDH3A2, ALDH1B1, RGN, ALDH7A1, ALDH9A1
Pentose and glucuronate interconversions	1934-05-01	0.0137039	0.0304252	3.90145	16.7375	UGP2, RPE, DCXR, SORD, CRYL1
Phagosome	13/152	0.0129935	0.0291151	2.12426	9.22632	ATP6V1G1, ATP6V0B, ATP6V1G2, ATP6V0E1, ATP6AP1, PIKFYVE, ATP6V0A2, PIK3C3, ATP6V1E1, ATP6V0D1, ATP6V1E2, ATP6V1D, ATP6V1C1
Phosphatidylinositol signaling system	52/99	6.98261e-45	3.37958e-43	26.4853	2692.83	DGKG, PI4K2B, DGKE, DGKD, DGKA, INPPL1, PTEN, PIK3CB, PIK3C2A, IMPA1, IMPA2, PIP4K2A, PLCE1, PIP4K2B, IPMK, ITPK1, OCRL, DGKZ, INPP4A, ITPKB, ITPKC, PLCB3, PIK3CA, DGKQ, IMPAD1, ITPKA, PIK3C3, PLCB1, PI4K2A, DGKH, MTMR1, MTMR2, MTMR3, INPP1, MTMR4, MTM1, INPP5B, INPP5A, INPP5F, PIP5K1A, INPP5K, PLCG1, PIP5K1C, CDIPT, SYNJ2, PIKFYVE, SYNJ1, PI4KA, PI4KB, PLCD3, PLCD1, CDS2
Primary bile acid biosynthesis	2021-09-17	7.75547e-09	3.18106e-08	25.6061	478.191	CYP27A1, HSD3B7, CH25H, ACOT8, ACOX2, SCP2, HSD17B4, CYP46A1, SLC27A5
Neomycin, kanamycin and gentamicin biosynthesis	2021-02-05	0.0165599	0.0357813	15.0527	61.7275	HK2, GCK
Collecting duct acid secretion	2021-10-27	7.96175e-08	3.01054e-07	13.3985	219.012	ATP6V1G1, ATP6V1G2, ATP6V0E1, CA2, ATP6V0A2, ATP6V1E1, ATP6V0D1, ATP6V1D, ATP6V1E2, ATP6V1C1
Parkinson disease	44/142	3.10162e-26	4.6912e-25	10.6129	623.349	NDUFB9, NDUFA13, COX7B, NDUFB7, NDUFA11, NDUFB10, NDUFB5, COX4I1, NDUFB4, NDUFA10, NDUFB3, NDUFB2, NDUFB1, UQCR10, COX6A1, COX5B, COX5A, NDUFV3, CYC1, NDUFV2, NDUFV1, COX8A, NDUFA9, NDUFA6, NDUFA4, NDUFA3, NDUFA2, NDUFA1, NDUFC2, SDHC, NDUFC1, SDHD, COX6C, SDHB, COX6B1, NDUFS8, NDUFS7, UQCRQ, NDUFS6, NDUFS5, UQCRC1, NDUFS3, NDUFS2, NDUFS1
Non-alcoholic fatty liver disease (NAFLD)	46/149	2.69804e-27	5.0225e-26	10.5801	647.264	NDUFB9, NDUFA13, COX7B, NDUFB7, NDUFA11, NDUFB10, NDUFB5, COX4I1, NDUFB4, NDUFA10, NDUFB3, NDUFB2, NDUFB1, PIK3CB, UQCR10, COX6A1, COX5B, COX5A, NDUFV3, CYC1, NDUFV2, NDUFV1, COX8A, NDUFA9, NDUFA6, NDUFA4, NDUFA3, NDUFA2, NDUFA1, NDUFC2, SDHC, NDUFC1, SDHD, COX6C, SDHB, COX6B1, NDUFS8, PIK3CA, NDUFS7, UQCRQ, NDUFS6, NDUFS5, UQCRC1, NDUFS3, NDUFS2, NDUFS1
Alzheimer disease	49/171	2.44002e-27	4.92071e-26	9.54107	584.655	NDUFA13, COX7B, NDUFA11, COX4I1, NDUFA10, COX6A1, COX8A, NDUFC2, SDHC, NDUFC1, SDHD, SDHB, COX6B1, PLCB3, NDUFS8, NDUFS7, NDUFS6, NDUFS5, UQCRC1, NDUFS3, NDUFS2, NDUFS1, PLCB1, GAPDH, NDUFB9, NDUFB7, NDUFB10, NDUFB5, NDUFB4, NDUFB3, NDUFB2, LPL, NDUFB1, UQCR10, COX5B, COX5A, HSD17B10, NDUFV3, CYC1, NDUFV2, NDUFV1, NDUFA9, NDUFA6, NDUFA4, NDUFA3, NDUFA2, NDUFA1, COX6C, UQCRQ
Vibrio cholerae infection	14/50	1.26978e-08	5.03747e-08	8.89141	161.662	ATP6V1G1, ATP6V0B, ATP6V1G2, ATP6V0E1, ATP6AP1, ADCY3, ADCY9, ATP6V0A2, PLCG1, ATP6V1E1, ATP6V0D1, ATP6V1E2, ATP6V1D, ATP6V1C1
Thermogenesis	58/231	8.51946e-29	1.87428e-27	8.03312	519.202	COX7B, NDUFA13, NDUFA11, COX4I1, NDUFA10, COX6A1, CPT2, COX8A, CPT1A, NDUFC2, ACSL4, SDHC, NDUFC1, ACSL3, SDHD, SDHB, COX6B1, ADCY9, NDUFS8, NDUFS7, NDUFS6, NDUFS5, UQCRC1, NDUFS3, NDUFS2, NDUFS1, MGLL, NDUFB9, NDUFB7, NDUFB10, COX15, NDUFB5, NDUFB4, COX17, NDUFB3, NDUFB2, ADCY3, NDUFB1, ADCY2, UQCR10, COX5B, COX5A, ADCY6, COX11, NDUFV3, CYC1, NDUFV2, NDUFV1, COX10, NDUFA9, NDUFA6, NDUFA4, NDUFA3…
PPAR signaling pathway	19/74	1.677e-10	7.65725e-10	7.93797	178.675	CPT1A, GK, SCD5, LPL, ACSL4, ACSL3, CYP27A1, FADS2, CPT2, SCP2, ACOX2, ACOX1, SCD, ME1, ACSBG1, ACOX3, ACAA1, SLC27A5, PCK2
Huntington disease	47/193	6.2063e-23	7.90487e-22	7.61859	389.568	NDUFB9, COX7B, NDUFA13, NDUFB7, NDUFA11, NDUFB10, NDUFB5, COX4I1, NDUFB4, NDUFA10, NDUFB3, NDUFB2, NDUFB1, UQCR10, COX5B, COX6A1, COX5A, NDUFV3, CYC1, NDUFV2, NDUFV1, COX8A, NDUFA9, GPX1, NDUFA6, NDUFA4, NDUFA3, NDUFA2, NDUFA1, NDUFC2, SDHC, NDUFC1, SDHD, COX6C, SDHB, COX6B1, PLCB3, NDUFS8, NDUFS7, UQCRQ, NDUFS6, NDUFS5, UQCRC1, NDUFS3, NDUFS2, NDUFS1, PLCB1
Ferroptosis	1940-10-01	4.83935e-06	1.5826e-05	7.5873	92.8589	GCLC, GPX4, GSS, LPCAT3, HMOX1, ACSL4, ACSL3, GCLM, SAT1, CP
Retrograde endocannabinoid signaling	36/148	7.58181e-18	6.30249e-17	7.51764	296.351	NDUFB9, NDUFA13, NDUFB7, NDUFA11, NDUFB10, NDUFB5, NDUFB4, NDUFA10, NDUFB3, NDUFB2, ADCY3, NDUFB1, ADCY2, ADCY6, NDUFV3, NDUFV2, NDUFV1, NDUFA9, NDUFA6, NDUFA4, NDUFA3, NDUFA2, NDUFA1, NDUFC2, NDUFC1, PLCB3, ADCY9, NDUFS8, NDUFS7, NDUFS6, NDUFS5, NDUFS3, NDUFS2, NDUFS1, PLCB1, MGLL
Metabolism of xenobiotics by cytochrome P450	14/74	2.39149e-06	8.03807e-06	5.32815	68.9654	GSTM4, GSTK1, CBR1, GSTM3, GSTO1, GSTP1, EPHX1, MGST1, MGST2, GSTT1, ADH5, AKR7A2, ALDH3B1, CBR3
Regulation of lipolysis in adipocytes	1955-10-01	9.37647e-05	0.000280136	5.05423	46.8766	PLA2G16, ADCY9, PIK3CA, ADCY3, ADCY2, PIK3CB, MGLL, ADCY6, PTGS1, PNPLA2
Phospholipase D signaling pathway	26/148	6.90512e-10	3.03825e-09	4.9213	103.808	DGKG, AGPAT5, DGKE, DGKD, DGKA, ADCY3, ADCY2, PIK3CB, PLD1, AGPAT1, AGPAT2, ADCY6, AGPAT3, PLD2, AGPAT4, PIP5K1A, PLCG1, PIP5K1C, SPHK1, DGKZ, PLCB3, ADCY9, PIK3CA, DGKQ, PLCB1, DGKH
Epithelial cell signaling in Helicobacter pylori infection	1968-12-01	2.60859e-05	8.09331e-05	4.88254	51.5309	ATP6V1G1, ATP6V0B, ATP6V1G2, ATP6V0E1, ATP6AP1, ATP6V0A2, PLCG1, ATP6V1E1, ATP6V0D1, ATP6V1E2, ATP6V1D, ATP6V1C1
Proximal tubule bicarbonate reclamation	2021-04-23	0.0150498	0.0331095	4.76073	19.9779	GLUD1, CA2, GLS, PCK2
Fat digestion and absorption	1941-07-01	0.00155187	0.00412694	4.66862	30.198	DGAT1, GOT2, PLA2G2A, PLA2G5, AGPAT1, AGPAT2, ACAT2
Sphingolipid signaling pathway	20/119	1.3601e-07	5.06376e-07	4.63697	73.313	CERS4, CERS5, ASAH1, SGMS1, SPHK1, PTEN, PIK3CB, SGMS2, PLD1, SGPP1, PLD2, SMPD2, SGPL1, PLCB3, SPTLC2, PIK3CA, SMPD1, PLCB1, CERS1, CERS2
Glucagon signaling pathway	17/103	1.52075e-06	5.25746e-06	4.52397	60.6045	PYGB, CPT1A, PGAM1, ADCY2, PYGL, PDHB, ACACB, ACACA, GCK, GYS1, LDHA, PLCB3, PFKL, G6PC3, PKM, PLCB1, PCK2
Cardiac muscle contraction	1978-12-01	0.000105447	0.000311197	4.14059	37.9167	COX8A, COX7B, UQCRQ, COX4I1, UQCRC1, UQCR10, CYC1, COX6A1, COX5B, COX6C, COX5A, COX6B1
Steroid hormone biosynthesis	1960-09-01	0.000914722	0.00248722	4.00762	28.0409	DHRS11, LRTOMT, SRD5A1, HSD17B1, SRD5A3, HSD17B12, COMT, HSD17B7, HSD17B8
Retinol metabolism	1967-10-01	0.000502257	0.00141333	3.98768	30.292	DGAT1, RETSAT, RDH11, RDH10, RDH5, DHRS4L2, ADH5, RPE65, DHRS3, DHRS4
Thyroid hormone synthesis	1974-11-01	0.000276691	0.000787755	3.97217	32.5424	PLCB3, GPX1, ADCY9, GPX3, GSR, GPX8, GPX7, ADCY3, ADCY2, PLCB1, ADCY6
Chemical carcinogenesis	1982-12-01	0.000172223	0.000502145	3.90317	33.8277	GSTM4, GSTK1, CBR1, GSTM3, GSTO1, GSTP1, ALDH3B1, EPHX1, MGST1, MGST2, GSTT1, ADH5
Ovarian steroidogenesis	1949-07-01	0.00442214	0.01092	3.77778	20.4798	ADCY9, HSD17B1, ACOT2, ADCY3, ADCY2, HSD17B7, ADCY6
AMPK signaling pathway	17/120	1.27873e-05	4.07174e-05	3.77393	42.521	PFKFB2, CPT1A, PFKFB3, SCD5, PIK3CB, ACACB, ACACA, GYS1, PFKL, G6PC3, PIK3CA, SCD, FASN, MLYCD, PFKM, PFKP, PCK2
Synaptic vesicle cycle	1978-10-01	0.00167626	0.00431548	3.34069	21.351	ATP6V1G1, ATP6V0B, ATP6V1G2, ATP6V0E1, ATP6V0A2, ATP6V1E1, ATP6V0D1, ATP6V1E2, ATP6V1D, ATP6V1C1
Cortisol synthesis and secretion	1965-08-01	0.00610197	0.0140636	3.18256	16.2284	PLCB3, ADCY9, ADCY3, ADCY2, PDE8B, PLCB1, PDE8A, ADCY6
Rheumatoid arthritis	1991-11-01	0.00163108	0.00424431	3.1253	20.0598	ATP6V1G1, ATP6V0B, ATP6V1G2, ATP6V0E1, ATP6AP1, ATP6V0A2, ATP6V1E1, ATP6V0D1, ATP6V1E2, ATP6V1D, ATP6V1C1
HIF-1 signaling pathway	12/100	0.00108847	0.00292677	3.10187	21.164	LDHA, PFKL, PFKFB3, PIK3CA, HMOX1, ENO1, PLCG1, PIK3CB, PDHB, ALDOA, GAPDH, HK2
Cholesterol metabolism	1950-06-01	0.0187313	0.0401147	3.08692	12.2784	CYP27A1, SOAT1, LIPG, LCAT, LPL, LIPA
Insulin resistance	12/108	0.00212354	0.00535308	2.84218	17.4927	PYGB, GYS1, CPT1A, G6PC3, PIK3CA, GFPT2, PTEN, PIK3CB, PYGL, ACACB, SLC27A5, PCK2
Fc gamma R-mediated phagocytosis	1991-10-01	0.0052329	0.0122948	2.80262	14.7216	PIK3CA, SPHK1, INPPL1, PIP5K1A, PIK3CB, PLCG1, PIP5K1C, PLD1, PLA2G6, PLD2
Morphine addiction	1991-10-01	0.0052329	0.0122948	2.80262	14.7216	ADCY9, PDE4D, PDE4B, PDE4A, ADCY3, ADCY2, PDE8B, PDE7A, PDE8A, ADCY6
Parathyroid hormone synthesis, secretion and action	11/106	0.00540659	0.0125807	2.62976	13.7277	PLCB3, ADCY9, PDE4D, PDE4B, PDE4A, ADCY3, ADCY2, PLD1, PLCB1, ADCY6, PLD2
Insulin signaling pathway	14/137	0.00210809	0.00535308	2.59052	15.9627	PYGB, INPPL1, PIK3CB, PYGL, ACACB, ACACA, HK2, GCK, GYS1, G6PC3, PIK3CA, FASN, INPP5K, PCK2
Pancreatic secretion	1998-10-01	0.0087597	0.0199986	2.57873	12.217	BST1, PLCB3, ADCY9, CA2, PLA2G2A, ADCY3, ADCY2, PLA2G5, PLCB1, ADCY6
Inflammatory mediator regulation of TRP channels	10/100	0.0100425	0.0227129	2.52116	11.5997	PLCB3, ADCY9, PIK3CA, ADCY3, ADCY2, PLCG1, PIK3CB, PLA2G6, PLCB1, ADCY6
Hepatocellular carcinoma	16/168	0.00219321	0.00547172	2.39783	14.6804	GSTM4, GSTM3, NQO1, TXNRD3, GSTO1, TXNRD2, GSTP1, TXNRD1, MGST1, PTEN, MGST2, GSTT1, PIK3CB, PIK3CA, HMOX1, PLCG1

## Sheet: 6. PA-10X
KEGG pathways: PA-10X dataset (ranked by decreasing fold enrichment)	Overlap	P-value	Adjusted P-value	Odds Ratio (Fold enrichment)	Combined Score	Genes
Glycosylphosphatidylinositol (GPI)-anchor biosynthesis	22/26	8.66167e-27	1.12169e-25	125.438	7527.65	PIGS, PIGU, PIGT, PIGO, GPAA1, PIGN, PIGQ, PIGP, PIGZ, PIGW, PIGV, PIGX, PIGC, DPM2, PIGB, PIGA, PIGK, PIGM, PIGL, PIGG, PIGF, PIGH
Phosphonate and phosphinate metabolism	2021-05-06	8.45987e-07	2.96095e-06	111.787	1563.1	PCYT1B, PCYT1A, PCYT2, CHPT1, CEPT1
Other glycan degradation	14/18	1.76527e-16	1.23569e-15	79.0702	2868.12	MANBA, FUCA1, HEXB, FUCA2, GBA, HEXA, GBA2, GLB1, MAN2B2, NEU1, MAN2B1, AGA, MAN2C1, ENGASE
Citrate cycle (TCA cycle)	23/30	4.37964e-26	5.40155e-25	75.0147	4380.12	FH, PDHA1, MDH1, IDH1, IDH2, DLST, SDHC, PDHB, SDHD, SDHA, SDHB, CS, ACLY, SUCLA2, IDH3B, OGDH, SUCLG2, ACO1, SUCLG1, DLAT, ACO2, DLD, IDH3A
One carbon pool by folate	15/20	3.63788e-17	2.69203e-16	67.8511	2568.34	ALDH1L1, MTFMT, SHMT2, SHMT1, MTHFR, MTHFS, MTR, TYMS, DHFR, ATIC, MTHFD1, MTHFD1L, MTHFD2, MTHFD2L, GART
Glycosaminoglycan degradation	14/19	6.44313e-16	4.2789e-15	63.2529	2212.48	HGSNAT, IDUA, HEXB, HEXA, GNS, SGSH, GALNS, NAGLU, GLB1, HYAL2, HYAL3, IDS, GUSB, ARSB
Pentose phosphate pathway	22/30	2.87912e-24	2.86805e-23	62.7059	3398.95	PRPS2, GPI, PRPS1, G6PD, H6PD, RPE, GLYCTK, PGD, DERA, RPIA, PFKL, RGN, PGM2, ALDOC, IDNK, PGLS, ALDOA, TKT, PFKM, PGM1, PFKP, RBKS
Valine, leucine and isoleucine degradation	35/48	8.90946e-38	2.88444e-36	62.3403	5318.32	ACAA2, ECHS1, HIBADH, HSD17B10, ACAT1, HMGCL, MCEE, ALDH1B1, ALDH2, AUH, OXCT1, DBT, ACADM, ACAA1, HADH, ACADS, HIBCH, ACAD8, MCCC2, BCKDHB, MCCC1, ACADSB, ACSF3, ALDH3A2, HADHB, HADHA, ALDH6A1, PCCA, IVD, PCCB, BCAT1, ALDH7A1, DLD, ALDH9A1, BCAT2
N-Glycan biosynthesis	36/50	1.71989e-38	7.42421e-37	59.6104	5183.48	B4GALT2, DPAGT1, B4GALT3, B4GALT1, RPN2, RPN1, GANAB, MAN2A2, MAN1A2, MAN2A1, MAN1C1, MGAT1, MGAT2, ALG8, ALG6, ALG5, SRD5A3, ALG14, ALG2, ALG13, ALG3, ALG12, MOGS, DOLK, ALG1, ALG11, DDOST, DPM1, DPM2, DPM3, MGAT4A, MGAT4B, STT3A, MAN1B1, STT3B, ALG10B
Amino sugar and nucleotide sugar metabolism	34/48	5.16178e-36	1.48544e-34	56.1625	4563.31	GPI, CMAS, HEXB, UXS1, HEXA, MPI, UAP1, NPL, HK1, CYB5R2, GMPPB, CYB5R1, NANP, CYB5R3, UGP2, GMDS, AMDHD2, FPGT, GMPPA, UAP1L1, PGM3, GNPNAT1, PGM2, NANS, PGM1, PMM1, GFPT2, GFPT1, RENBP, GALE, GNPDA1, NAGK, GNPDA2, GALK1
Propanoate metabolism	24/34	1.0461e-25	1.178e-24	54.8502	3154.96	ACSS3, ACSS2, ECHS1, BCKDHB, ACACA, ACAT1, HADHA, LDHA, MCEE, ALDH6A1, SUCLA2, PCCA, ACOX1, DBT, PCCB, ECHDC1, SUCLG2, SUCLG1, MLYCD, ACOX3, ACSS1, ACADS, DLD, HIBCH
Glyoxylate and dicarboxylate metabolism	21/30	1.60759e-22	1.43575e-21	53.1389	2666.62	ACSS2, MDH1, GLDC, SHMT2, SHMT1, GLYCTK, ACAT1, GCSH, CS, GRHPR, MCEE, PCCA, CAT, PCCB, PGP, HYI, ACO1, ACO2, ACSS1, GLUL, DLD
Various types of N-glycan biosynthesis	27/39	2.105e-28	2.86945e-27	51.6016	3288.47	B4GALT2, B4GALT3, B4GALT1, RPN2, HEXB, HEXA, RPN1, MAN2A2, MAN1A2, MAN2A1, MAN1C1, MGAT1, MGAT2, ST3GAL3, ALG14, ALG2, ALG13, ALG3, ALG12, ALG1, ALG11, DDOST, MGAT4A, MGAT4B, STT3A, MAN1B1, STT3B
Pyrimidine metabolism	38/56	5.63924e-39	2.92113e-37	49.0481	4319.72	DTYMK, CANT1, NUDT2, TYMS, TYMP, NT5C, NT5E, PNP, TK2, NT5M, TK1, UPP1, DUT, RRM1, RRM2, ENTPD4, ENTPD5, CAD, ENTPD6, NME2, CTPS2, NME3, CTPS1, NME4, DCK, DHODH, UCKL1, DCTD, UCK2, UCK1, NME6, RRM2B, NME7, DPYD, CMPK1, CMPK2, UMPS, DCTPP1
Fatty acid degradation	29/43	6.76537e-30	1.25159e-28	47.6155	3198.13	GCDH, ACADVL, ACAA2, ECHS1, ECI1, ECI2, ADH5, ACAT1, ALDH1B1, ALDH2, CPT2, ACADM, ACAA1, HADH, ACADS, CPT1A, ACSL6, ACSL3, CPT1C, ACADSB, ALDH3A2, HADHB, HADHA, CYP2U1, ACOX1, ACSBG1, ACOX3, ALDH7A1, ALDH9A1
Vitamin B6 metabolism	2021-04-06	4.77289e-05	0.000135844	44.6604	444.37	PDXK, PHOSPHO2, PSAT1, PNPO
Selenocompound metabolism	2021-11-17	8.62872e-12	4.06334e-11	41.2673	1051.32	SEPSECS, TXNRD3, TXNRD2, TXNRD1, CTH, MTR, SCLY, SEPHS1, SEPHS2, PAPSS1, PSTK
Cysteine and methionine metabolism	32/50	9.52526e-32	2.24277e-30	41.0047	2928.91	AHCYL2, DNMT1, AHCYL1, AHCY, AMD1, APIP, MRI1, MTR, MAT2B, SDSL, SRM, LDHA, MAT2A, PHGDH, ENOPH1, MPST, GOT1, MDH1, GSS, DNMT3A, GOT2, MTAP, GCLC, TST, ADI1, PSAT1, CTH, SMS, BCAT1, CDO1, GCLM, BCAT2
Lysine degradation	40/63	3.45569e-39	2.23756e-37	40.4936	3586.14	KMT2E, GCDH, KMT2D, COLGALT2, SETD2, ECHS1, EHMT2, SUV39H1, SETD7, DOT1L, KMT2B, EHMT1, PLOD3, DLST, PLOD2, PLOD1, DHTKD1, ACAT1, ALDH2, ALDH1B1, NSD1, HADH, COLGALT1, AASS, SETDB1, PHYKPL, AADAT, SETD1A, PIPOX, BBOX1, ASH1L, CAMKMT, ALDH3A2, HADHA, TMLHE, ALDH7A1, DLD, EZH1, ALDH9A1, EZH2
Terpenoid backbone biosynthesis	14/22	1.57013e-14	8.65244e-14	39.5269	1256.36	NUS1, ICMT, MVK, GGPS1, ACAT1, DHDDS, ZMPSTE24, FNTA, FNTB, PMVK, PDSS2, MVD, RCE1, PCYOX1
Glycine, serine and threonine metabolism	25/40	1.09493e-24	1.13434e-23	38.126	2103.46	ALAS1, MAOB, GLDC, MAOA, SHMT2, SHMT1, SDSL, GCSH, SRR, PHGDH, PSPH, GAMT, GLYCTK, PGAM1, PGAM2, PIPOX, BPGM, GCAT, GRHPR, GATM, PSAT1, CHDH, CTH, ALDH7A1, DLD
Inositol phosphate metabolism	45/73	4.28408e-43	3.69859e-41	37.6398	3672	IPPK, PI4K2B, MTMR1, ISYNA1, MTMR2, INPP1, MTMR14, INPPL1, PIK3CB, PIK3C2A, PIK3C2B, MTM1, INPP5B, IMPA1, INPP5F, INPP5E, PLCE1, INPP5K, PIP5K1A, PIP4K2B, PIP5K1B, PIP4K2C, PIP5K1C, PLCG1, CDIPT, TPI1, SACM1L, ITPK1, OCRL, SYNJ2, INPP4A, ITPKB, ITPKC, MINPP1, PLCB3, ALDH6A1, PIKFYVE, PIK3CA, PI4KA, PIK3C3, PI4KB, PLCB1, PLCD3, PI4K2A, PLCD1
Arginine and proline metabolism	30/50	1.32458e-28	1.90592e-27	34.5108	2215.29	OAT, MAOB, MAOA, AMD1, ODC1, SAT2, SAT1, CNDP2, SRM, ALDH2, ALDH1B1, CKB, L3HYPDH, GAMT, GOT1, SMOX, GOT2, AZIN2, PYCR1, PYCR2, ALDH3A2, ALDH4A1, GATM, P4HA1, P4HA2, SMS, LAP3, ALDH18A1, ALDH7A1, ALDH9A1
Sulfur metabolism	2021-06-10	1.13231e-06	3.86258e-06	33.5702	459.618	MPST, TST, ETHE1, BPNT1, SUOX, PAPSS1
Biosynthesis of unsaturated fatty acids	16/27	1.01469e-15	6.25726e-15	32.9261	1136.75	ELOVL1, ELOVL5, ELOVL2, TECR, SCD5, HSD17B4, ELOVL6, HSD17B12, FADS2, SCP2, ACOX1, SCD, ACOT2, ACOX3, ACAA1, FADS1
Fatty acid elongation	16/27	1.01469e-15	6.25726e-15	32.9261	1136.75	ELOVL1, ACAA2, ECHS1, MECR, ELOVL5, ELOVL2, TECR, ELOVL6, HSD17B12, HADHB, HADHA, ACOT2, PPT1, THEM4, PPT2, HADH
Glycosaminoglycan biosynthesis	31/53	4.98252e-29	7.59102e-28	32.4549	2115.06	B4GALT2, B4GALT3, B4GALT1, CHPF, XYLT2, HS6ST1, HS6ST2, HS2ST1, NDST1, EXTL2, CHST11, CHSY1, CHST12, CHST14, EXTL3, ST3GAL1, ST3GAL2, ST3GAL3, CSGALNACT1, CHST7, CHPF2, B3GAT3, GLCE, B3GALT6, HS3ST1, EXT2, B3GNT2, B4GALT7, B4GALT4, CHST2, CHST3
Fructose and mannose metabolism	19/33	4.23506e-18	3.22612e-17	30.8258	1233.13	PFKFB2, PFKFB4, PFKFB3, TPI1, PMM1, MPI, SORD, HK1, KHK, GMPPB, PFKL, GMDS, ENOSF1, FPGT, GMPPA, ALDOC, ALDOA, PFKM, PFKP
Alanine, aspartate and glutamate metabolism	21/37	1.08658e-19	8.79451e-19	29.8797	1304.73	ADSL, GOT1, GFPT2, GPT2, CAD, GFPT1, GOT2, DDO, ASS1, GLS, ALDH4A1, GLUD1, ALDH5A1, PPAT, ASL, RIMKLA, NAT8L, GLUL, RIMKLB, ASPA, NIT2
Glutathione metabolism	32/57	3.93068e-29	6.36278e-28	29.5126	1930.3	GSTP1, MGST3, ODC1, MGST1, MGST2, TXNDC12, SRM, CHAC2, GSTT2B, GSTM4, GSTK1, G6PD, GSTM2, RRM1, GPX1, GSTM1, RRM2, GPX4, GPX3, GSTO1, GSS, IDH1, GSR, IDH2, GPX7, PGD, GGCT, GCLC, RRM2B, SMS, LAP3, GCLM
Mannose type O-glycan biosynthesis	13/23	1.2237e-12	6.09498e-12	29.3251	804.363	B3GALNT2, B4GALT2, POMT2, B4GALT3, B4GALT1, FKRP, B3GAT1, POMT1, POMGNT2, POMGNT1, CHST10, FKTN, ST3GAL3
Pyruvate metabolism	26/47	1.11741e-23	1.07189e-22	28.3472	1498.1	FH, ACSS2, GLO1, PDHB, ACACA, ADH5, ACAT1, LDHA, ALDH1B1, ALDH2, ME1, DLAT, ME2, ACSS1, PDHA1, MDH1, AKR1A1, ACYP2, ACYP1, ALDH3A2, GRHPR, PKM, HAGH, ALDH7A1, DLD, ALDH9A1
Fatty acid biosynthesis	2021-10-18	6.63592e-10	2.90305e-09	28.1008	593.863	MECR, OXSM, FASN, ACSL6, ACSBG1, ACSL3, ACSF3, HSD17B8, MCAT, ACACA
Purine metabolism	69/129	1.19149e-59	3.08595e-57	27.7031	3758.68	ADK, NUDT2, NUDT5, HDDC3, PNP, ATIC, GUK1, PPAT, PDE4B, PDE4A, PGM2, ENPP4, NUDT16, PDE8B, PDE8A, PGM1, GUCY1A2, ADSL, ENTPD2, ENTPD4, ENTPD5, PDE4D, ENTPD6, PDE4C, NME2, NME3, AMPD2, NME4, DCK, APRT, ADCY9, PKM, NME6, RRM2B, NME7, GART, PDE9A, PRPS2, PRPS1, CANT1, PDE1C, NPR2, GMPR2, AK2, GMPS, AK3, GMPR, ADCY3, AK4, ADCY2, NTPCR, ADCY1, AK6, ADCY8, FHIT, ADCY6, PAPSS1, NT5C, NT5E, PDE6D, NT5M, …
Galactose metabolism	17/31	7.71582e-16	4.99599e-15	27.5157	957.492	B4GALT2, B4GALT1, GAA, GANC, HK1, GALE, PFKL, UGP2, G6PC3, GLB1, PGM2, GALM, GLA, PFKM, PGM1, PFKP, GALK1
Ubiquinone and other terpenoid-quinone biosynthesis	2021-06-11	2.40008e-06	7.96949e-06	26.8547	347.501	NQO1, VKORC1L1, COQ2, GGCX, COQ7, COQ5
beta-Alanine metabolism	16/30	1.00218e-14	5.64269e-14	25.8664	833.779	ECHS1, SMOX, CNDP2, ALDH3A2, HADHA, ALDH6A1, ALDH1B1, ALDH2, ACOX1, DPYD, MLYCD, ACOX3, ACADS, ALDH7A1, HIBCH, ALDH9A1
Thiamine metabolism	2021-08-15	5.61487e-08	2.20341e-07	25.6332	427.953	THTPA, NFS1, TPK1, AK2, ALPL, AK4, NTPCR, ACP1
Glycolysis / Gluconeogenesis	35/67	2.84226e-30	6.13455e-29	25.3006	1721.27	GPI, ACSS2, ADPGK, ENO1, PDHB, ENO2, ADH5, HK1, LDHA, ALDH2, ALDH1B1, PGM2, DLAT, ACSS1, PGM1, TPI1, PDHA1, PGAM1, PGAM2, AKR1A1, BPGM, ALDH3A2, MINPP1, PFKL, PKM, G6PC3, ALDOC, GALM, ALDOA, ALDH7A1, DLD, GAPDH, PFKM, PFKP, ALDH9A1
Synthesis and degradation of ketone bodies	2021-05-10	3.07388e-05	8.84596e-05	22.3528	232.245	HMGCL, BDH2, BDH1, OXCT1, ACAT1
Sulfur relay system	2021-04-08	0.000207779	0.000538147	22.3279	189.319	MPST, MOCS2, NFS1, TST
Riboflavin metabolism	2021-04-08	0.000207779	0.000538147	22.3279	189.319	RFK, BLVRB, ACP2, ACP1
Sphingolipid metabolism	24/49	2.72608e-20	2.35351e-19	21.9229	987.6	ARSA, CERS4, CERS5, ASAH1, SGMS1, SPHK2, SPHK1, GBA, GBA2, GALC, SMPD2, UGCG, SGPL1, SMPD4, SPTLC1, GLB1, SMPD1, NEU1, ACER3, DEGS1, KDSR, GLA, CERS1, CERS2
Glycosphingolipid biosynthesis	22/45	1.09582e-18	8.60055e-18	21.7936	901.277	B4GALT2, B4GALT3, B3GALNT1, B4GALT1, ST8SIA1, HEXB, HEXA, SLC33A1, NAGA, GLB1, B3GNT5, ST3GAL4, ST8SIA5, B3GNT2, ST3GAL6, ST3GAL1, GLA, ST6GALNAC4, ST3GAL2, B4GALT4, ST3GAL3, ST6GALNAC6
Glycerophospholipid metabolism	47/98	5.37994e-38	1.99058e-36	21.6104	1854.51	DGKG, AGPAT5, ACHE, DGKD, LPCAT1, LCAT, PLA2G5, TAZ, AGPAT1, LCLAT1, AGPAT2, PLD3, AGPAT3, PLD2, PGS1, PTDSS2, PTDSS1, CEPT1, CDIPT, LYPLA2, LYPLA1, PCYT1B, PLA2G12A, PCYT2, PCYT1A, CHKA, MBOAT7, PLA2G4C, MBOAT2, GPCPD1, DGKZ, CRLS1, PLA2G15, GNPAT, GPAM, ETNK2, LPCAT4, GPD2, ETNK1, LPCAT3, PEMT, CHPT1, GPD1L, PNPLA6, LPIN2, DGKH, CDS2
Pantothenate and CoA biosynthesis	2021-10-21	4.75336e-09	1.98568e-08	20.4337	391.6	ALDH3A2, PANK2, ALDH1B1, ALDH2, PPCS, DPYD, BCAT1, COASY, PPCDC, BCAT2
Folate biosynthesis	2021-12-26	2.07767e-10	9.30458e-10	19.3084	430.474	DHFR, QDPR, CBR1, MOCS2, SPR, FPGS, GGH, ALPL, PCBD1, PCBD2, MOCS1, PTS
Oxidative phosphorylation	59/133	5.86627e-45	7.59682e-43	18.9532	1930.33	COX7B, NDUFA11, NDUFA12, NDUFA10, TCIRG1, COX6A1, COX7C, ATP6V1E2, COX8A, ATP6V0E1, ATP6AP1, SDHC, NDUFC1, SDHD, SDHA, SDHB, COX7A2L, NDUFS8, PPA2, NDUFS7, NDUFS6, NDUFS5, NDUFS4, UQCRC1, NDUFS3, NDUFS1, UQCRC2, ATP6V0D1, ATP6V0C, NDUFB7, NDUFB10, UQCRB, NDUFB6, COX15, NDUFB5, NDUFB4, COX17, NDUFB3, NDUFA4L2, COX7A2, COX5B, COX7A1, COX5A, ATP6V1H, COX11, NDUFV3, NDUFV2, ATP6V0E2, ATP6V1D, NDUFV1,…
Histidine metabolism	2021-10-22	8.37844e-09	3.44447e-08	18.7299	348.332	ALDH3A2, MAOB, ALDH1B1, ALDH2, MAOA, HNMT, ALDH7A1, ASPA, CNDP2, ALDH9A1
Steroid biosynthesis	2021-09-20	5.33294e-08	2.12497e-07	18.3688	307.618	EBP, NSDHL, SOAT1, CYP2R1, SC5D, DHCR7, HSD17B7, LIPA, LSS
Starch and sucrose metabolism	16/36	3.94921e-13	2.04569e-12	18.1008	516.961	GPI, PYGB, GBE1, AGL, GAA, PYGL, GANC, PGM2L1, HK1, GYS1, UGP2, G6PC3, PGM2, GYG2, GYG1, PGM1
Glycerolipid metabolism	26/61	6.10369e-20	5.09953e-19	16.9959	751.945	DGKG, AGPAT5, DGKD, LPL, AGPAT1, LCLAT1, AGPAT2, AGPAT3, ALDH2, ALDH1B1, DGAT1, GK, AGK, GLYCTK, AKR1A1, MBOAT2, DGKZ, ALDH3A2, GPAM, ALDH7A1, GLA, LPIN2, MGLL, ALDH9A1, DGKH, PNPLA2
Nicotinate and nicotinamide metabolism	15/35	4.15673e-12	2.03131e-11	16.9495	444.183	NNMT, QPRT, NMNAT3, NADSYN1, NT5C, NADK2, NT5E, PNP, NMNAT1, NNT, NMRK1, NAMPT, NT5M, NADK, NUDT12
Porphyrin and chlorophyll metabolism	18/43	4.7713e-14	2.57452e-13	16.3251	500.75	ALAS1, FECH, COX15, MMAB, UROS, CPOX, HCCS, PPOX, ALAD, UROD, HMBS, HMOX1, BLVRB, GUSB, FXN, COX10, EARS2, HMOX2
Nitrogen metabolism	2021-07-17	3.56042e-06	1.13846e-05	15.6795	196.709	CA12, GLUD1, CA5B, CA2, GLUL, CA14, CA13
Tryptophan metabolism	17/42	4.73963e-13	2.40699e-12	15.3999	437.013	GCDH, ECHS1, MAOB, MAOA, AADAT, DLST, ACAT1, DHTKD1, ALDH3A2, HADHA, ALDH1B1, ALDH2, CAT, HADH, ALDH7A1, DLD, ALDH9A1
D-Glutamine and D-glutamate metabolism	2021-02-05	0.0169725	0.0343428	14.8514	60.5366	GLUD1, GLS
Drug metabolism	39/108	5.14259e-26	6.05423e-25	13.1128	763.552	TPMT, MAOB, MAOA, MGST3, GSTP1, GMPS, MGST1, MGST2, CYP3A5, ADH5, TYMP, TK2, TK1, UPP1, GUSB, GSTT2B, GSTM4, GSTK1, GSTM2, DUT, RRM1, GSTM1, RRM2, GSTO1, NME2, NME3, NME4, UCKL1, UCK2, UCK1, NME6, RRM2B, NME7, IMPDH2, DPYD, CMPK1, UMPS, CES2, ITPA
Arginine biosynthesis	2021-08-22	2.1314e-06	7.16925e-06	12.8119	167.307	GLUD1, GOT1, GPT2, GOT2, ASL, GLUL, ASS1, GLS
Butanoate metabolism	2021-10-28	1.34327e-07	4.97012e-07	12.4827	197.514	HMGCL, HADHA, ECHS1, ALDH5A1, BDH2, BDH1, OXCT1, HADH, ACADS, ACAT1
Other types of O-glycan biosynthesis	16/47	5.2037e-11	2.40671e-10	11.6712	276.364	B4GALT2, POMT2, B4GALT3, COLGALT2, B4GALT1, POGLUT1, POMT1, GXYLT1, PLOD3, RFNG, LFNG, POFUT2, POFUT1, COLGALT1, OGT, ST3GAL3
Phenylalanine, tyrosine and tryptophan biosynthesis	2021-02-06	0.0247378	0.048821	11.138	41.204	GOT1, GOT2
Lysosome	39/128	6.83122e-23	6.31888e-22	10.1554	518.312	ASAH1, IDUA, HEXB, HEXA, GBA, TCIRG1, LIPA, GNS, SGSH, NAGLU, HYAL2, SMPD1, NEU1, HYAL3, ATP6V1H, IDS, ACP2, AGA, GUSB, ARSB, ARSA, HGSNAT, MANBA, ATP6AP1, ENTPD4, FUCA1, GAA, FUCA2, NAGA, PLA2G15, GALC, GALNS, GLB1, PPT1, MAN2B1, PPT2, ATP6V0D1, ATP6V0C, GLA
Peroxisome	25/82	3.67443e-15	2.1629e-14	10.0111	332.743	MVK, ECI2, HSD17B4, DDO, HMGCL, SCP2, PMVK, MLYCD, ACAA1, NUDT12, GSTK1, ACOT8, EPHX2, IDH1, IDH2, ACSL6, PIPOX, ACSL3, DHRS4, GNPAT, AMACR, ACOX1, AGPS, CAT, ACOX3
alpha-Linolenic acid metabolism	2021-07-25	6.50521e-05	0.000181167	8.70719	83.9402	FADS2, PLA2G12A, ACOX1, PLA2G4C, PLA2G5, ACOX3, ACAA1
Taurine and hypotaurine metabolism	2021-03-11	0.0101204	0.0214852	8.36145	38.4058	ADO, CDO1, CSAD
Ascorbate and aldarate metabolism	2021-08-30	2.87091e-05	8.44961e-05	8.14963	85.2313	ALDH3A2, ALDH1B1, ALDH2, AKR1A1, RGN, GUSB, ALDH7A1, ALDH9A1
Ether lipid metabolism	13/49	9.92204e-08	3.83553e-07	8.13479	131.181	PLA2G12A, PLA2G4C, LPCAT1, PLA2G5, PLD3, PAFAH2, PLD2, LPCAT4, AGPS, CHPT1, CEPT1, ENPP6, PAFAH1B2
Tyrosine metabolism	1936-09-01	1.60605e-05	4.83683e-05	7.47731	82.5431	FAHD1, LRTOMT, MAOB, GOT1, MAOA, GOT2, COMT, FAH, ADH5
Pentose and glucuronate interconversions	1934-08-01	7.64347e-05	0.000210602	6.8944	65.3525	UGP2, RPE, DCXR, AKR1A1, SORD, CRYL1, GUSB, XYLB
Phenylalanine metabolism	2021-04-17	0.00518046	0.0118738	6.86689	36.1395	GOT1, MAOB, MAOA, GOT2
Arachidonic acid metabolism	14/61	2.30662e-07	8.18377e-07	6.71426	102.609	CYP2J2, CBR1, PLA2G12A, GPX1, GPX3, PTGES2, EPHX2, PTGES3, PLA2G4C, GPX7, PLA2G5, CYP2U1, LTA4H, CBR3
Central carbon metabolism in cancer	16/70	3.38916e-08	1.37155e-07	6.69209	115.105	G6PD, PDHA1, PGAM1, IDH1, PGAM2, IDH2, PIK3CB, PDHB, GLS, HK1, LDHA, PFKL, PKM, PIK3CA, PFKM, PFKP
Choline metabolism in cancer	18/98	1.72946e-07	6.22125e-07	5.08692	79.2048	DGKG, LYPLA1, PCYT1B, DGKD, PCYT1A, CHKA, PLA2G4C, PIK3CB, GPCPD1, DGKZ, PLD2, PIK3CA, PIP5K1A, PIP5K1B, CHPT1, PIP5K1C, PLCG1, DGKH
Phosphatidylinositol signaling system	45/97	1.30856e-35	3.38916e-34	20.2422	1625.88	DGKG, IPPK, PI4K2B, MTMR1, MTMR2, DGKD, INPP1, MTMR14, INPPL1, PIK3CB, PIK3C2A, MTM1, PIK3C2B, INPP5B, INPP5F, IMPA1, INPP5E, PLCE1, PIP5K1A, PIP4K2B, PIP5K1B, PIP4K2C, PIP5K1C, PLCG1, CDIPT, SACM1L, ITPK1, OCRL, SYNJ2, DGKZ, INPP4A, ITPKB, ITPKC, PLCB3, PIKFYVE, PIK3CA, PI4KA, PIK3C3, PI4KB, PLCB1, PLCD3, PI4K2A, PLCD1, DGKH, CDS2
Primary bile acid biosynthesis	2021-07-17	3.56042e-06	1.13846e-05	15.6795	196.709	CYP27A1, ACOT8, AMACR, SCP2, HSD17B4, CYP46A1, SLC27A5
Collecting duct acid secretion	2021-09-27	1.13342e-06	3.86258e-06	11.2212	153.622	ATP6V0E1, CA2, TCIRG1, ATP6V0E2, ATP6V0D1, ATP6V1D, ATP6V1E2, ATP6V0C, ATP6V1C1
Non-alcoholic fatty liver disease	45/155	3.0876e-25	3.33203e-24	9.53994	538.408	COX7B, NDUFB7, NDUFA11, NDUFB10, UQCRB, NDUFB6, NDUFA12, NDUFB5, NDUFB4, NDUFA10, NDUFB3, NDUFA4L2, COX7A2, PIK3CB, COX6A1, COX5B, COX7A1, COX7C, COX5A, NDUFV3, NDUFV2, NDUFV1, COX8A, NDUFA8, NDUFA3, NDUFA2, NDUFA1, SDHC, NDUFC1, SDHD, SDHA, COX6C, SDHB, UQCRHL, COX7A2L, NDUFS8, NDUFS7, PIK3CA, NDUFS6, NDUFS5, NDUFS4, UQCRC1, NDUFS3, NDUFS1, UQCRC2
Diabetic cardiomyopathy	56/203	7.49298e-30	1.29379e-28	8.98764	602.743	COX7B, NDUFA11, NDUFA12, NDUFA10, PIK3CB, COX6A1, COX7C, GYS1, CPT2, COX8A, G6PD, SDHC, NDUFC1, SDHD, SDHA, SDHB, COX7A2L, PLCB3, NDUFS8, NDUFS7, PIK3CA, NDUFS6, NDUFS5, NDUFS4, UQCRC1, NDUFS3, NDUFS1, UQCRC2, PLCB1, GAPDH, NDUFB7, NDUFB10, UQCRB, NDUFB6, NDUFB5, NDUFB4, NDUFB3, NDUFA4L2, COX7A2, PDHB, COX5B, COX5A, COX7A1, NDUFV3, NDUFV2, NDUFV1, NDUFA8, PDHA1, GFPT2, NDUFA3, GSR, GFPT1, NDUFA2,…
Thermogenesis	60/232	3.23569e-30	6.44649e-29	8.26017	560.893	COX7B, NDUFA11, NDUFA12, NDUFA10, COX6A1, COX7C, CPT2, COX8A, CPT1A, ACSL6, SDHC, NDUFC1, ACSL3, SDHD, CPT1C, SDHA, SDHB, COX7A2L, ADCY9, NDUFS8, NDUFS7, NDUFS6, NDUFS5, NDUFS4, UQCRC1, NDUFS3, NDUFS1, UQCRC2, MGLL, NDUFB7, NDUFB10, UQCRB, NDUFB6, COX15, NDUFB5, NDUFB4, COX17, NDUFB3, NDUFA4L2, ADCY3, ADCY2, COX7A2, ADCY1, ADCY8, COX5B, COX5A, COX7A1, ADCY6, COX11, NDUFV3, NDUFV2, NDUFV1, COX10, …
Vibrio cholerae infection	13/50	1.28835e-07	4.83596e-07	7.91452	125.562	ATP6V0E1, ATP6AP1, ADCY3, TCIRG1, ADCY9, ATP6V1H, PLCG1, ATP6V0D1, ATP6V0E2, ATP6V1E2, ATP6V0C, ATP6V1D, ATP6V1C1
PPAR signaling pathway	19/74	2.08365e-10	9.30458e-10	7.82976	174.539	CPT1A, GK, SCD5, ACSL6, LPL, ACSL3, CPT1C, CYP27A1, FADS2, CPT2, SCP2, ACOX1, SCD, ME1, ACSBG1, ACADM, ACOX3, ACAA1, SLC27A5
Ferroptosis	1941-10-01	6.8971e-06	2.15223e-05	7.24309	86.0799	GCLC, GPX4, GSS, LPCAT3, ACSL6, HMOX1, SAT2, ACSL3, GCLM, SAT1
Retrograde endocannabinoid signaling	34/148	5.99389e-16	4.08531e-15	6.86109	240.486	NDUFB7, NDUFA11, NDUFB10, NDUFB6, NDUFA12, NDUFB5, NDUFB4, NDUFA10, NDUFB3, NDUFA4L2, ADCY3, ADCY2, ADCY1, ADCY8, ADCY6, NDUFV3, NDUFV2, NDUFV1, NDUFA8, NDUFA3, NDUFA2, NDUFA1, NDUFC1, PLCB3, ADCY9, NDUFS8, NDUFS7, NDUFS6, NDUFS5, NDUFS4, NDUFS3, NDUFS1, PLCB1, MGLL
Ovarian steroidogenesis	1951-11-01	8.66386e-06	2.67136e-05	6.17909	72.0256	CYP2J2, ADCY9, HSD17B1, PLA2G4C, ACOT2, ADCY3, ADCY2, ADCY1, ADCY8, HSD17B7, ADCY6
Metabolism of xenobiotics by cytochrome P450	16/76	1.16185e-07	4.42529e-07	6.02099	96.1436	GSTM4, CBR1, GSTK1, GSTM2, GSTM1, GSTO1, GSTP1, MGST3, EPHX1, MGST1, MGST2, CYP3A5, ADH5, AKR7A2, GSTT2B, CBR3
Parkinson disease	46/249	4.02435e-17	2.8953e-16	5.26493	198.759	COX7B, NDUFB7, MAOB, NDUFA11, NDUFB10, UQCRB, NDUFB6, MAOA, NDUFA12, NDUFB5, NDUFB4, NDUFA10, NDUFB3, NDUFA4L2, COX7A2, COX5B, COX6A1, COX7C, COX5A, COX7A1, PLCG1, NDUFV3, NDUFV2, NDUFV1, COX8A, NDUFA8, NDUFA3, NDUFA2, NDUFA1, SDHC, NDUFC1, SDHD, COX6C, SDHA, SDHB, UQCRHL, COX7A2L, NDUFS8, NDUFS7, NDUFS6, NDUFS5, NDUFS4, UQCRC1, NDUFS3, NDUFS1, UQCRC2
Regulation of lipolysis in adipocytes	1955-10-01	0.000104274	0.000281322	4.98603	45.7144	ADCY9, PIK3CA, ADCY3, ADCY2, PIK3CB, ADCY1, ADCY8, MGLL, ADCY6, PNPLA2
Steroid hormone biosynthesis	1961-11-01	5.13606e-05	0.000144591	4.94068	48.7973	DHRS11, LRTOMT, SRD5A1, HSD17B1, SRD5A3, HSD17B12, HSD17B6, COMT, HSD17B7, CYP3A5, HSD17B8
Glucagon signaling pathway	19/107	1.38336e-07	5.04636e-07	4.88514	77.1538	PYGB, CPT1A, PDHA1, PGAM1, PGAM2, ADCY2, PYGL, PDHB, CPT1C, ACACA, GYS1, LDHA, PLCB3, PFKL, G6PC3, PKM, PLCB1, PFKM, PFKP
Phospholipase D signaling pathway	26/148	9.0662e-10	3.84942e-09	4.85366	101.059	DGKG, AGPAT5, DGKD, ADCY3, ADCY2, PIK3CB, ADCY1, ADCY8, AGPAT1, AGPAT2, ADCY6, AGPAT3, PLD2, PIP5K1A, PIP5K1B, PIP5K1C, PLCG1, SPHK2, SPHK1, PLA2G4C, DGKZ, PLCB3, ADCY9, PIK3CA, PLCB1, DGKH
Retinol metabolism	1968-12-01	2.95926e-05	8.61179e-05	4.81651	50.2265	DGAT1, RETSAT, RDH11, RDH10, RDH5, PNPLA4, DHRS4L2, HSD17B6, CYP3A5, ADH5, DHRS3, DHRS4
Proximal tubule bicarbonate reclamation	2021-04-23	0.0157128	0.0320443	4.69692	19.5076	GLUD1, MDH1, CA2, GLS
Prion disease	45/273	7.38616e-15	4.25115e-14	4.57406	148.836	COX7B, NDUFB7, NDUFA11, NDUFB10, UQCRB, NDUFB6, NDUFA12, NDUFB5, NDUFB4, NDUFA10, NDUFB3, NDUFA4L2, COX7A2, PIK3CB, COX5B, COX6A1, COX7C, COX5A, COX7A1, NDUFV3, NDUFV2, NDUFV1, COX8A, NDUFA8, NDUFA3, NDUFA2, NDUFA1, SDHC, NDUFC1, SDHD, COX6C, SDHA, SDHB, UQCRHL, COX7A2L, NDUFS8, NDUFS7, PIK3CA, NDUFS6, NDUFS5, NDUFS4, UQCRC1, NDUFS3, NDUFS1, UQCRC2
Huntington disease	49/306	1.49949e-15	9.03179e-15	4.43358	151.334	COX7B, NDUFA11, NDUFA12, NDUFA10, COX6A1, COX7C, COX8A, GPX1, GPX3, GPX7, SDHC, NDUFC1, SDHD, SDHA, SDHB, COX7A2L, PLCB3, NDUFS8, NDUFS7, NDUFS6, NDUFS5, NDUFS4, UQCRC1, NDUFS3, NDUFS1, PIK3C3, UQCRC2, PLCB1, NDUFB7, NDUFB10, UQCRB, NDUFB6, NDUFB5, NDUFB4, NDUFB3, NDUFA4L2, COX7A2, COX5B, COX5A, COX7A1, NDUFV3, NDUFV2, NDUFV1, NDUFA8, NDUFA3, NDUFA2, NDUFA1, COX6C, UQCRHL
Fat digestion and absorption	1943-07-01	0.00222271	0.00543095	4.3495	26.5712	PLA2G12A, DGAT1, GOT2, PLA2G5, AGPAT1, AGPAT2, ACAT1
Cardiac muscle contraction	14/87	1.96136e-05	5.839e-05	4.31699	46.7931	COX8A, COX7B, UQCRB, COX7A2, COX6A1, COX5B, COX6C, COX7C, COX5A, COX7A1, UQCRHL, COX7A2L, UQCRC1, UQCRC2
Thyroid hormone synthesis	1975-12-01	8.05606e-05	0.000219634	4.27977	40.3432	PLCB3, GPX1, ADCY9, GPX3, GSR, GPX7, ADCY3, ADCY2, ADCY1, PLCB1, ADCY8, ADCY6
Epithelial cell signaling in Helicobacter pylori infection	1970-11-01	0.000186901	0.000493953	4.18504	35.9283	ATP6V0E1, ATP6AP1, ATP6V1H, TCIRG1, PLCG1, ATP6V0D1, ATP6V0E2, ATP6V1E2, ATP6V0C, ATP6V1D, ATP6V1C1
HIF-1 signaling pathway	17/109	4.03809e-06	1.27545e-05	4.17009	51.7914	PFKFB3, PDHA1, ENO1, PIK3CB, PDHB, ENO2, HK1, LDHA, PFKL, PIK3CA, HMOX1, ALDOC, PLCG1, ALDOA, GAPDH, PFKM, PFKP
Cortisol synthesis and secretion	1965-10-01	0.000433022	0.00108886	4.07734	31.5779	PLCB3, ADCY9, ADCY3, ADCY2, ADCY1, PDE8B, PLCB1, ADCY8, PDE8A, ADCY6
Sphingolipid signaling pathway	18/119	3.32151e-06	1.08895e-05	4.02481	50.7733	CERS4, CERS5, ASAH1, SGMS1, SPHK2, SPHK1, PIK3CB, PLD2, SMPD2, SGPL1, PLCB3, SPTLC1, PIK3CA, SMPD1, DEGS1, PLCB1, CERS1, CERS2
Morphine addiction	13/91	0.000136539	0.000364572	3.74627	33.3377	PDE1C, PDE4D, PDE4C, ADCY3, ADCY2, ADCY1, ADCY8, ADCY6, ADCY9, PDE4B, PDE4A, PDE8B, PDE8A
Alzheimer disease	51/369	1.64986e-13	8.72068e-13	3.7265	109.682	COX7B, NDUFA11, NDUFA12, NDUFA10, PIK3CB, COX6A1, COX7C, COX8A, SDHC, NDUFC1, SDHD, SDHA, SDHB, COX7A2L, PLCB3, NDUFS8, NDUFS7, PIK3CA, NDUFS6, NDUFS5, NDUFS4, UQCRC1, NDUFS3, NDUFS1, PIK3C3, UQCRC2, PLCB1, GAPDH, NDUFB7, NDUFB10, UQCRB, NDUFB6, NDUFB5, NDUFB4, NDUFB3, NDUFA4L2, LPL, COX7A2, COX5B, COX5A, COX7A1, HSD17B10, NDUFV3, NDUFV2, NDUFV1, NDUFA8, NDUFA3, NDUFA2, NDUFA1, COX6C, UQCRHL
AMPK signaling pathway	17/120	1.50919e-05	4.59859e-05	3.72259	41.3258	PFKFB2, CPT1A, PFKFB4, PFKFB3, SCD5, PIK3CB, CPT1C, ACACA, GYS1, PFKL, G6PC3, PIK3CA, SCD, FASN, MLYCD, PFKM, PFKP
Amyotrophic lateral sclerosis	48/364	4.90106e-12	2.35069e-11	3.51684	91.584	COX7B, NDUFB7, NDUFA11, NDUFB10, UQCRB, NDUFB6, NDUFA12, NDUFB5, NDUFB4, NDUFA10, NDUFB3, NDUFA4L2, COX7A2, COX5B, COX6A1, COX7C, COX5A, COX7A1, NDUFV3, NDUFV2, NDUFV1, COX8A, NDUFA8, GPX1, GPX3, NDUFA3, NDUFA2, NDUFA1, GPX7, SDHC, NDUFC1, SDHD, COX6C, SDHA, SDHB, UQCRHL, COX7A2L, NDUFS8, NDUFS7, NDUFS6, NDUFS5, CAT, NDUFS4, UQCRC1, NDUFS3, NDUFS1, PIK3C3, UQCRC2
Inflammatory mediator regulation of TRP channels	13/98	0.000290281	0.000737085	3.43649	27.989	CYP2J2, PLA2G4C, ADCY3, ADCY2, PIK3CB, ADCY1, ADCY8, ADCY6, PLCB3, ADCY9, PIK3CA, PLCG1, PLCB1
Carbohydrate digestion and absorption	1947-06-01	0.0149204	0.0309151	3.26881	13.7454	PLCB3, G6PC3, PIK3CA, PIK3CB, PLCB1, HK1
Parathyroid hormone synthesis, secretion and action	13/106	0.000627204	0.00156198	3.13956	23.1518	PDE4D, PDE4C, ADCY3, ADCY2, ADCY1, ADCY8, ADCY6, PLD2, PLCB3, ADCY9, PDE4B, PDE4A, PLCB1
Gastric acid secretion	1976-09-01	0.00524728	0.0119214	3.00694	15.7866	PLCB3, ADCY9, CA2, ADCY3, ADCY2, ADCY1, PLCB1, ADCY8, ADCY6
Synaptic vesicle cycle	1978-09-01	0.00622657	0.0139024	2.91947	14.8278	ATP6V0E1, ATP6V1H, TCIRG1, ATP6V0D1, ATP6V0E2, ATP6V1E2, ATP6V0C, ATP6V1D, ATP6V1C1
Fc gamma R-mediated phagocytosis	1997-11-01	0.00300779	0.00721314	2.86707	16.6478	PIK3CA, SPHK2, SPHK1, PLA2G4C, INPPL1, PIP5K1A, PIP5K1B, PIP5K1C, PLCG1, PIK3CB, PLD2
Pathways of neurodegeneration	52/475	6.72522e-10	2.90305e-09	2.84399	60.0649	COX7B, NDUFA11, NDUFA12, NDUFA10, COX6A1, COX7C, COX8A, GPX1, GPX3, GPX7, NDUFC1, SDHC, SDHD, SDHA, SDHB, PLCB3, COX7A2L, NDUFS8, NDUFS7, NDUFS6, NDUFS5, CAT, NDUFS4, UQCRC1, NDUFS3, PIK3C3, NDUFS1, UQCRC2, PLCB1, NDUFB7, UQCRB, NDUFB6, NDUFB10, NDUFB5, NDUFB4, NDUFB3, NDUFA4L2, COX7A2, COX5B, HSD17B10, COX5A, COX7A1, PLCG1, NDUFV3, NDUFV2, NDUFV1, NDUFA8, NDUFA3, NDUFA2, NDUFA1, COX6C, UQCRHL
Longevity regulating pathway	11/102	0.00444119	0.0103628	2.70883	14.6733	ADCY9, PIK3CA, EHMT2, CAT, EHMT1, ADCY3, ADCY2, PIK3CB, ADCY1, ADCY8, ADCY6
Pancreatic secretion	11/102	0.00444119	0.0103628	2.70883	14.6733	PLA2G12A, PLCB3, ADCY9, CA2, ADCY3, ADCY2, PLA2G5, ADCY1, PLCB1, ADCY8, ADCY6
GnRH signaling pathway	1993-10-01	0.00665851	0.0146149	2.69789	13.5214	PLCB3, ADCY9, PLA2G4C, ADCY3, ADCY2, ADCY1, PLCB1, ADCY8, ADCY6, PLD2
Rheumatoid arthritis	1993-10-01	0.00665851	0.0146149	2.69789	13.5214	ATP6V0E1, ATP6AP1, ATP6V1H, TCIRG1, ATP6V0D1, ATP6V0E2, ATP6V1E2, ATP6V0C, ATP6V1D, ATP6V1C1
Glutamatergic synapse	12/114	0.00370274	0.00879826	2.63798	14.7692	PLCB3, ADCY9, PLA2G4C, ADCY3, ADCY2, ADCY1, PLCB1, ADCY8, GLUL, ADCY6, GLS, PLD2
Gap junction	1988-09-01	0.0133737	0.0281608	2.54858	10.9958	GUCY1A2, PLCB3, ADCY9, ADCY3, ADCY2, ADCY1, PLCB1, ADCY8, ADCY6
Insulin resistance	11/108	0.0068254	0.0148553	2.54047	12.6696	PYGB, GYS1, CPT1A, G6PC3, PIK3CA, GFPT2, GFPT1, PIK3CB, PYGL, OGT, SLC27A5
Hepatocellular carcinoma	17/168	0.000956707	0.00235988	2.53285	17.6084	GSTM4, NQO1, GSTM2, GSTM1, TXNRD3, GSTO1, TXNRD2, MGST3, GSTP1, TXNRD1, MGST1, MGST2, PIK3CB, PIK3CA, HMOX1, PLCG1, GSTT2B
Fluid shear stress and atherosclerosis	14/139	0.00271231	0.00656531	2.51425	14.8591	GSTM4, NQO1, GSTM2, GSTM1, GSTO1, MGST3, GSTP1, MGST1, MGST2, PIK3CB, ASS1, PIK3CA, HMOX1, GSTT2B
Bile secretion	1990-09-01	0.0153335	0.0315188	2.48539	10.3833	ADCY9, CA2, EPHX1, ADCY3, ADCY2, ADCY1, ADCY8, SLC27A5, ADCY6
Thyroid hormone signaling pathway	12/121	0.0059801	0.0134682	2.46766	12.6328	PFKFB2, PLCB3, PFKL, PIK3CA, PLCE1, PLCG1, PIK3CB, PLCB1, PLCD3, PFKM, PFKP, PLCD1
Vascular smooth muscle contraction	13/133	0.00488573	0.0112983	2.42971	12.9295	GUCY1A2, PLA2G12A, NPR2, PLA2G4C, ADCY3, ADCY2, PLA2G5, ADCY1, ADCY8, ADCY6, PLCB3, ADCY9, PLCB1
Cholinergic synapse	11/113	0.00949183	0.0203172	2.41531	11.2489	ACHE, PLCB3, ADCY9, PIK3CA, ADCY3, ADCY2, PIK3CB, ADCY1, PLCB1, ADCY8, ADCY6
Chemical carcinogenesis	23/239	0.000278507	0.000714191	2.40447	19.6832	GSTM4, GSTK1, CBR1, GSTM2, GSTM1, GSTO1, MGST3, GSTP1, PTGES3, EPHX2, EPHX1, MGST1, MGST2, ADCY3, ADCY2, ADCY1, PIK3CB, ADCY8, CYP3A5, ADCY6, ADCY9, PIK3CA, GSTT2B
Platelet activation	12/124	0.00724459	0.0156362	2.40119	11.8318	GUCY1A2, PLCB3, ADCY9, PIK3CA, PLA2G4C, ADCY3, ADCY2, PIK3CB, ADCY1, PLCB1, ADCY8, ADCY6
Salivary secretion	1993-09-01	0.0186578	0.0374602	2.39625	9.54066	GUCY1A2, PLCB3, ADCY9, ADCY3, ADCY2, ADCY1, PLCB1, ADCY8, ADCY6
Circadian entrainment	1997-09-01	0.0238649	0.0475462	2.28685	8.54219	GUCY1A2, PLCB3, ADCY9, ADCY3, ADCY2, ADCY1, PLCB1, ADCY8, ADCY6
Growth hormone synthesis, secretion and action	11/119	0.0136772	0.0285677	2.2804	9.78754	PLCB3, ADCY9, PIK3CA, ADCY3, ADCY2, PLCG1, PIK3CB, ADCY1, PLCB1, ADCY8, ADCY6
cAMP signaling pathway	16/216	0.0248817	0.048821	1.79304	6.62282	PDE4D, PDE4C, ADCY3, ADCY2, ADCY1, PIK3CB, ADCY8, ADCY6, PLD2, ADCY9, PIK3CA, ACOX1, PDE4B, PLCE1, PDE4A, ACOX3
