# Supplementary material for: Glioblastoma cell motility depends on enhanced oxidative stress coupled with mobilization of a sulfurtransferase
Source: Cell Death Dis. 2022 Oct 30;13(10):913. doi: 10.1038/s41419-022-05358-8 (PMC9618559; doi:10.1038/s41419-022-05358-8)
Supplement: Supplementary file 7 — Supplemental Table S5 [file 41419_2022_5358_MOESM7_ESM.xlsx]

## Sheet: Sheet details
Table S5. Metabolism genes overexpressed in S3-S1 branch compared to each other branch
Related to Figure 2
Trajectory taken by cells from N-S dataset modeled based on expression of motility signature genes using STREAM
Genes differentially expressed identified using Mann Whitney U test (qval <0.05, z-score > 1, log2FC > 0.15)
Columns 1-4: Metabolism genes overexpressed in S3-S1 branch compared to S1-S0, S1-S2, S3-S4 and S5-S3 respectively
Column 5: List of metabolism genes overexpressed in S3-S1 branch compared to each other branch
Glioblastoma cell motility depends on enhanced oxidative stress coupled with mobilization of a sulfurtransferase
M. S. Saurty-Seerunghen, T. Daubon, L. Bellenger, V. Delaunay, G. Castro, J. Guyon, A. Rezk, S. Fabrega, A. Idbaih, F. Almairac, F. Burel-Vandenbos, L. Turchi, E. Duplus, T.Virolle, J-M. Peyrin, C. Antoniewski, H. Chneiweiss, E. A. El-Habr, M-P. Junier
Cell Death & Disease
Corresponding authors : elias.el-habr@sorbonne-universite.fr; marie-pierre.junier@inserm.fr

## Sheet: Trajectory_metaboDEgenes
Metabolism genes overexpressed in S3-S1 compared to S1-S0	Metabolism genes overexpressed in S3-S1 compared to S1-S2	Metabolism genes overexpressed in S3-S1 compared to S3-S4	Metabolism genes overexpressed in S3-S1 compared to S5-S3		Metabolism genes overrexpressed in S3-S1 compared to each other branch
AACS	ACACA	ACOT12	ABAT		ALG6
ABAT	ACAT1	ACSBG2	ACOT7		COX8C
ACACA	ACOT7	ADK	ADCY6		CTPS1
ACOT7	ACOX1	AGPAT5	AGPAT4		DGKI
ACSL1	ACSBG2	AHCYL1	AK1		DOLPP1
ACSM2B	ACSL1	ALAS1	AK3		MPST
ACSM4	ADCY9	ALAS2	AKR1B1		MTMR2
ADCY1	AFMID	ALDH18A1	ALG6		NDUFB11
ADCY5	AGPAT4	ALDH6A1	AMD1		NIT2
AFMID	AK1	ALDOA	B4GALNT1		XYLB
AGPAT4	AK3	ALG12	BHMT2
AK1	AKR1C1	ALG13	BPNT1
AK3	ALAD	ALG3	CA8
AKR1B1	ALDH18A1	ALG6	COX8C
AKR1C1	ALG6	AMD1	CTPS1
ALAS2	AMD1	AOX1	DEGS1
ALDH1L2	ASAH2	APRT	DGKB
ALG6	ASNS	ASL	DGKI
ASAH2	ATP6V0A4	ATP5G1	DHTKD1
ASNS	ATP6V1B2	ATP5H	DOLPP1
ATP6V0A4	ATP6V1D	B3GALTL	DUT
ATP6V0D1	ATP6V1G1	B3GNT7	EHMT2
ATP6V1G2	ATP6V1H	BCAT1	EZH2
B3GALT2	AUH	CAD	FKTN
B3GAT1	B3GALNT1	CBR1	FMO5
B3GAT2	B3GNT7	CBR3	FUT6
B3GNT7	B4GALNT1	CBS	FUT9
B4GALNT1	BPNT1	CERS2	GGPS1
B4GALT6	CAD	CHIT1	GNPDA2
BHMT2	CARNS1	CHST3	GPD1
BPNT1	CDS1	CMPK1	HAGH
CA8	CEL	COX17	INPP4A
CDS1	CERS6	COX5A	IPPK
CEL	CHAC1	COX8A	ME3
CERK	CHST3	COX8C	MFNG
CERS6	CKMT1B	CTPS1	MPST
CHST6	CMPK1	DAD1	MTMR2
CKMT1A	CMPK2	DEGS1	NAT8
CKMT1B	COX7A2	DGKG	NDUFB11
CMPK1	COX8C	DGKI	NEU4
COX6A2	CTPS1	DHCR24	NIT2
COX6B2	CYP2D6	DHCR7	PAFAH1B1
COX8C	DCTPP1	DHDDS	PAPSS1
CPT1C	DGKI	DHFR	PDE3B
CTPS1	DHDDS	DHRS4	PDSS2
CYB5R4	DLST	DLST	PLA2G4A
CYP1A2	DNMT1	DNMT1	RFNG
CYP26B1	DOLPP1	DOLPP1	RIMKLB
CYP27B1	DPM2	DTYMK	SETD1B
CYP27C1	DUT	DUT	SETD8
CYP2D6	EHMT2	ELOVL1	SMPD3
CYP7B1	ENO2	ELOVL6	ST6GAL2
DGAT2	ENPP2	ENO1	SUV39H1
DGKB	EXTL1	ENOSF1	THEM4
DGKI	EZH2	EPRS	TYMS
DOLPP1	FASN	FADS1	WHSC1L1
EHMT2	FKTN	FDPS	XYLB
ELOVL4	FUT6	G6PD	MMUT
ENO2	FUT9	GART	MOCS2
ENO4	G6PD	GGCT	MOGS
ENPP1	GAA	GGH	MPST
ENPP2	GAD1	GLO1	MTHFD1
ENPP4	GAL3ST1	GLUD1	NADSYN1
ENTPD4	GBA2	GMPS	NUDT16
EOGT	GFPT1	GNPNAT1	PCCB
ETNK1	GFPT2	GPAA1	PCYT2
ETNK2	GGPS1	GPAM	PFKL
EXTL1	GNPDA2	GPD2	PGM3
EZH2	GNPNAT1	GSTO1	PGS1
FASN	GPD1	GSTP1	PIGK
FHIT	GPD2	GSTT2	PIGL
FMO5	GSTA4	GUCY2C	PIGQ
FUT1	GSTO2	GUSB	PIGT
FUT2	GUCY1A2	HADH	PIGV
FUT6	GUCY1B3	HAGH	PIK3CB
FUT9	IDH2	HCCS	PIP4K2B
GAD1	INPP1	HIBCH	PLCG1
GAD2	INPP5E	HS2ST1	PLPP1
GAL3ST1	INPP5F	ICMT	PMM1
GBGT1	IPPK	IDH2	POGLUT1
GCNT2	MARS	IDI1	PPT2
GDPD1	ME3	IMPAD1	PRPS2
GDPD3	MGAT5	INPP5D	PTDSS1
GFPT1	MPST	INPPL1	PYCR1
GGPS1	MTHFD1	LAP3	PYGB
GNE	MTHFD1L	LDHA	RFNG
GPD1	MTMR2	LPGAT1	TAZ
GSTA4	MTMR4	LPL	TPK1
GSTO2	MTMR6	MAN1A2	TXNRD2
GSTT2	MTMR7	MAN2B1	UAP1
GUCY1A2	NADSYN1	MAT2B	UAP1L1
GUCY1A3	NAT8	MGAT5	UMPS
GUCY1B3	NDST4	MGLL	VKORC1L1
HAGH	NDUFA8	MOCS2
IDH2	NDUFB11	MPST
IDI2	NIT2	MTHFD1
INMT	NME1-NME2	MTMR1
INPP1	NMRK2	MTMR2
INPP5F	NSD1	MUT
IPPK	NT5C2	NDUFA3
LPCAT2	ODC1	NDUFA6
LPGAT1	OXCT1	NDUFA7
LPIN1	PAFAH1B1	NDUFB11
ME1	PAFAH1B2	NDUFC1
ME3	PAFAH1B3	NEU4
MFNG	PAPSS1	NIT2
MGAT3	PC	NME1-NME2
MPO	PDE7A	NME2
MPST	PDSS1	NT5E
MTAP	PDSS2	OAT
MTMR2	PGM3	OXCT1
MTMR4	PI4KA	PAICS
MTMR6	PIP4K2A	PC
MTMR7	PIP4K2B	PCCB
MTMR8	PIP4K2C	PCYT2
NAT8	PKLR	PGAM1
NDST4	PLCD4	PGM2
NDUFB11	PLCG2	PGM3
NEU3	PMM1	PHGDH
NEU4	PPA1	PIGT
NIT2	PRPS1	PIK3C2A
NME1-NME2	PTEN	PIP4K2A
NME6	PTPLAD1	PKM
NMNAT1	PTS	PLA2G4A
NMNAT2	SCLY	PLCD4
NOS1	SETD1B	PLOD3
NT5C2	SETMAR	PMM1
ODC1	SMPD3	POFUT1
OLAH	SRM	PPA2
OXCT2	ST3GAL2	PPAT
PAFAH1B1	ST6GAL1	PRPS1
PAFAH1B2	SUCLA2	PSAT1
PAFAH1B3	THEM4	PTDSS1
PAPSS1	TUSC3	PTGS2
PC	TYMS	PYCR1
PDE10A	UGT8	QDPR
PDE2A	UROS	RRM1
PDE3B	WHSC1L1	RRM2
PDE6A	XYLB	SCLY
PDE7A		SDHD
PDE9A		SEPHS1
PDSS2		SETD8
PDXP		SHMT2
PI4KA		SMPD4
PIK3C2B		SMS
PIP4K2A		SQLE
PIP4K2C		SRM
PKLR		STT3A
PLA2G10		SUCLG2
PLA2G4A		SUV39H1
PLA2G4E		TECR
PLCB1		TK1
PLCB4		TKT
PLCD4		TPI1
PLCG2		TXNDC12
PPA1		TYMP
PTGDS		TYMS
PTGIS		UAP1
PTS		UMPS
RRM1		XYLB
RRM2		NUDT5
SETD1B		PAICS
SETMAR		PANK2
SMPD3		PCCB
SRD5A3		PCYT1A
ST3GAL2		PCYT2
ST3GAL5		PDE4B
ST6GAL1		PDE8A
ST6GAL2		PDE8B
SULT2A1		PDHB
SUV420H1		PFKL
SYNJ1		PFKM
TAT		PFKP
THEM4		PGM2
TPMT		PGM3
TREH		PGS1
TSTA3		PI4KB
TUSC3		PIGK
TXNRD1		PIGM
UGDH		PIGO
UGT2B15		PIGP
UGT8		PIGQ
UROS		PIGS
WHSC1		PIGT
WHSC1L1		PIGV
XYLB		PIK3C2A
		PIK3CB
		PIP4K2B
		PKM
		PLA2G15
		PLAAT3
		PLCB3
		PLCG1
		PLOD1
		PLOD2
		PLOD3
		PLPP1
		PLPP3
		PMM1
		PMVK
		PNPLA2
		POFUT1
		POGLUT1
		POMT2
		PPCDC
		PPT1
		PRPS2
		PTDSS1
		PYCR1
		PYCR2
		PYGB
		PYGL
		QDPR
		RFNG
		RPN1
		SAT1
		SDSL
		SGSH
		SHMT2
		SLC27A5
		SMS
		SOAT1
		SORD
		STT3A
		STT3B
		TAZ
		TECR
		TKT
		TXNDC12
		TXNRD2
		UAP1
		UAP1L1
		UCKL1
		UGP2
		UMPS
		VKORC1L1
