# Supplementary material for: Glioblastoma cell motility depends on enhanced oxidative stress coupled with mobilization of a sulfurtransferase
Source: Cell Death Dis. 2022 Oct 30;13(10):913. doi: 10.1038/s41419-022-05358-8 (PMC9618559; doi:10.1038/s41419-022-05358-8)
Supplement: Supplementary file 8 — Supplemental Table S6 [file 41419_2022_5358_MOESM8_ESM.xlsx]

## Sheet: Feuil1
Table S6 (related to Methods). List of resources, materials, bio-informatics tools, corresponding websites and references
Full bibliographical references are listed in the article or Supplemental Methods
REAGENT or RESOURCE	DESCRIPTION or APPLICATION	SOURCE	REFERENCES
Data Acquisition
Darmanis-SMARTseq2 (D-S) dataset: Single cell transcriptomes from 4 GBM patients, Count values	scRNA-seq from human GBM cells	http://gbmseq.org/	Darmanis et al 2017
Neftel-SMARTseq2 (N-S) dataset: Single cell transcriptomes from 20 GBM patients, log2(TPM/10 + 1) values	scRNA-seq from human GBM cells	https://portals.broadinstitute.org/single_cell	Neftel et al 2019
		(Accessible upon registration)
Neftel-10X (N-10X) dataset: Single cell transcriptomes from 6 GBM patients, UMI count values	scRNA-seq from human GBM cells	https://portals.broadinstitute.org/single_cell	Neftel et al 2019
		(Accessible upon registration)
PomboAntunes-10X (PA-10X) dataset: Single cell transcriptomes from 6 GBM patients, UMI count values	scRNA-seq from human GBM cells	https://www.brainimmuneatlas.org/download.php	Pombo Antunes et al 2021
Algorithms or Softwares - See Additional files 2 and 3 for Detailed scripts
R language version ≥ 3.6.1	The R Project for Statistical Computing	https://cran.r-project.org/
R package: CONICSmat version 0.0.0.1	CNV identification from scRNAseq data	https://github.com/diazlab/CONICS/tree/master/CONICSmat	Muller et al 2018
R package: Hmisc version 4.1.1	Pearson correlation analysis	https://cran.r-project.org/web/packages/Hmisc/index.html
R package: psych version 1.8.4	Geometric mean calculation	https://personality-project.org/r/psych
R package: FactoMineR version 1.41	Hierarchical Clustering on Principal Components (HCPC) for unsupervised grouping analyses; ward.D2 algorithm used to calculate the distance matrix between cells	http://factominer.free.fr/	Husson F, Josse J, Pagès J, 2010
R package: UMAP version 0.1.3	UMAP visualization	https://cran.r-project.org/web/packages/umap/index.html
R package: factoextra version 1.0.6	Silhouette width calculation	https://cran.r-project.org/web/packages/factoextra/index.html
R package: ClusterR version 1.1.8	Normalized Mutual Information (NMI) score calculation	https://github.com/mlampros/ClusterR	Manning et al 2008
R package: ggplot2 version 3.0.0	UMAP plots, linear model plots and box plots	http://ggplot2.tidyverse.org/
R package: ComplexHeatmap version 2.7.10	Heatmap	https://github.com/jokergoo/ComplexHeatmap	Gu et al 2016
R package: circlize version 0.4.5	Chord diagram	https://github.com/jokergoo/circlize	Gu et al 2014
R package: eulerr version 6.1.1	Compare gene lists	https://cran.r-project.org/web/packages/eulerr/index.html
R package: limma version 3.42.2	Download NCBI gene metadata file	https://cran.r-project.org/web/packages/venn/index.html	Ritchie et al 2015
Python language: 3.7.9	Python programming language	https://www.python.org/
Python package: STREAM version 1.0	Trajectory inference	https://github.com/pinellolab/STREAM	Chen et al 2019
Color palettes	Color palettes of 2, 4, 7 and 24 colors optimized for graph illustation of clustering results	https://gist.github.com/bellenger-l/91ddbafc28ae610e45e023692833ac8b	Gift from Vincent Junier, graphic designer, 2022
Online tool: enrichR	Functional enrichment analysis	https://maayanlab.cloud/Enrichr/	Chen et al 2013 Kuleshov et al 2016 Xie et al 2021
Software: GraphPad Prism version 7.0	Statistical analyses, graphs	GraphPad
Software: FACS Diva version 6.1.2	FACS data analysis and figure generation	BD Biosciences, France
Software: Seahorse Wave Controller Software v2.6	Seahorse bioenergetic analysis	Agilent Technologies
Software: XF Report Generators	Seahorse bioenergetic analysis	Agilent Technologies
Software: M3 Vision	Visualisation of bioluminescent signals	Biospace Lab, France
Gene lists
HGNC gene metadata file	Downloaded on 13/10/2020 Used for updating gene symbols	https://www.genenames.org/download/custom/
NCBI gene metadata file	Downloaded on 16/10/2020 Used for updating gene symbols	Downloaded using limma R package
KEGG pathways	Downloaded on 18/04/2019 Identification of genes coding for metabolic enzymes	https://amp.pharm.mssm.edu/Enrichr/#stats	Kanehisa et al 2017
oRG	Outer Radial Glial cells		Bhaduri et al 2020
EMT	Epithelial-Mesenchymal Transition		Carro et al 2010, Armento et al 2017
TEAD-Mig	TEAD-induced migration		Tome-Garcia et al 2018
Experimental Models
Patient-derived cell lines (PDC)	6240**, 5706**, R633 and P3 PDC obtained from neurosurgical biopsy samples of distinct primary glioblastoma and characterized as described. All were authenticated by STR profiling (Eurofins) and tested for mycoplasma contamination (SIGMA MP0035-1KT)		El-Habr et al 2017 Rosenber et al 2017 Eskilsson et al 2016
Glioblastoma organoids (GBO)	GBO generated from a glioblastoma tumor fragment.	Surgical resection and tumor characterization from Nice Hospital. Department of Neurosurgery. Department of Pathology. Patient : male, 67 ans. Localization : temporal left. IDH wild type. Gain of chromosome 7. EGFR amplification. Chromosome 10 deletion. CDKN2A homozygous deletion. MGMT promoter non methylated.	Jacob et al 2020
Intracranial xenografts	Immunodeficient 8-10 week old Hsd:Athymic Nude-Foxn1nu/Foxn1+ female mice	Janvier Laboratories, France	El-Habr et al 2017
Lentiviral vectors
pLKO.1-HPGK-puro-U6-non mammalian shRNA control	control shRNA contruct	Sigma-Aldrich, France	SHC002
pLKO.1-puro-CMV-TurboGF-shMPST-139	MPST shRNA construct	Sigma-Aldrich, France	TRCN0000036139
pLKO.1-puro-CMV-TurboGF-shMPST-142	MPST shRNA construct	Sigma-Aldrich, France	TRCN0000036142
Lentivirus	Lentivirus production	Plateforme vecteurs viraux et transfert de gènes (Necker Federative structure of research, University Paris Descartes, France)
QPCR Primers
MPST - forward primer	5’-CGCCGTGTCACTGCTTGAT	Eurofins, France
MPST - reverse primer	5’-CAGGTTCAATGCCGTCTCG	Eurofins, France
TBP - forward primer	5’-TGCACAGGAGCCAAGAGTGAA	Eurofins, France
TBP - reverse primer	5’-CACATCACAGCTCCCCACCA	Eurofins, France
Antibody
anti-MPST	MPST protein detection	Sigma-Aldrich, France	HPA001240
anti-rabbit IgG HRP linked	Western Blot	GE Healthcare UK limited, UK	NA9340V
Donkey anti-Rabbit IgG (H+L) Alexa Fluor® 555	Immunocytochemistry	Life Technologies, France	A31572
Chemicals
0.5M EDTA	Protein extraction	Sigma-Aldrich, France	20-158
130-160 µm thick glass coverslips	Microfluidic chip preparation	Fisher Scientific, France	11767065
20%SDS	Protein extraction	Sigma-Aldrich, France	P8340
4-chloro-7-nitrobenzofurazan (NBF-Cl)	Protein extraction	Sigma-Aldrich, France	163260
Accutase ® Cell Detachment Solution	Enzymatic dissociation	Life-Technologies	A1110501
Acetic acid	Gel fixation	Merck	100063
Antibody Blocker/Diluent	Immunocytochemistry	Enzo	ENZ-ACC108-0100
Chelex# 100 Sodium form 50-100 Mesh	Preatreatment of buffers used for cell lysis	Sigma-Aldrich, France	C7901-25G
Chloroform	Protein extraction	Merck	102445
Click mix	In gel detection of protein persufidation	Gift from Dr. Milos Filipovic	Zivanovic et al, 2019
DAPI	Nuclear staining	Sigma-Aldrich, France	D9542 or D8417
Fixable Viability dye eFluor 450 (Vdye)	Cell viability assessment in FACS analyis	eBioscience, France	65-0863-14
HEPES 1M, pH 7-7.6	Protein extraction	Sigma-Aldrich, France	H0887
I3-MT-3	MPST inhibitor	MedChemExpress, USA	HY-128206
IGEPAL CA-630 MOLECULAR BIOLOGY GRADE	Protein extraction	Sigma-Aldrich, France	I8896-50ML
Luciferin 20 mM	150uL intra-peritoneal injection; for bioluminescence imaging	ThermoFisher Scientific, France	88293
Matrigel	Coating used in spheroid-on-matrigel migration assay and transwell invasion assay	Corning, France	356231
Methanol	Gel fixation	Merck	106009
Methylcellulose	For generation of spheroids used in spheroid-on-matrigel migration assay	Sigma-Aldrich, France	M0512
N-Acetyl L-Cysteine (NAC)	Anti-oxidant	Sigma-Aldrich, France	A9165-5G
Neocuproine	Protein extraction	Sigma-Aldrich, France	N1501-1G
NuPAGE 4-12% Bis-Tris Gel	Western blot	Invitrogen, France	NP0335BOX
Paraformaldehyde (PFA) 16%	Cell fixation	Thermo Scientific, France	28908
PDMS (Polydimethylsiloxane) Sylgard	Microfluidic chip preparation	Ellsworth Adhesives	0002-05-000008
Puromycin 1-3 µg/mL	Elimination of non-transduced cells	Sigma-Aldrich, France	P9620-10ML
Transblot Turbo Transfer Pack Mini format, 0.2um nitrocellulose	Western blot	Biorad, France	1704158
XF DMEM assay medium	Seahorse bioenergetic analysis	Agilent Technologies	103680-100
Sodium pyruvate	Seahorse bioenergetic analysis	Gibco	11360-070
Glutamine	Seahorse bioenergetic analysis	Life Technology	25030024
Glucose	Seahorse bioenergetic analysis	Gibco	A24940-01
Oligomycin A	Seahorse bioenergetic analysis	SIGMA	75351
FCCP	Seahorse bioenergetic analysis	SIGMA	SML2959-1ML
Rotenone	Seahorse bioenergetic analysis	SIGMA	R8875
antimycin A	Seahorse bioenergetic analysis	SIGMA	A8674
Trypan Blue solution 0.4% v/v	3 min incubation at room temperature; for viable cell counting	ThermoFisher, France	T10282
Type I collagen	For spheroid-in-collagen invasion assay	Corning, France	354236
Commercial kits
Nucleospin RNA kit	Total RNA preparation	Macherey-Nagel, France	740955.50
QuantiTect Reverse Transcription Kit	cDNA preparation	Qiagen, France	205313
2X SYBR Green qPCR Master mix	QPCR	Bimake.com, France	B21202
CellROX green and deep red reagents	ROS level measurement	Thermo Fisher, France	Green: C10444 Deep red: C10422
MitoTracker green reagent	Mitochondrial mass measurement	Invitrogen, France	M7514
SuperSignal™ West Femto Maximum Sensitivity Substrate	Western Blot	ThermoFisher Scientific, France	34096
Other materials and apparatus
96-well round-bottom plate	Spheroid generation	Corning, France	351177
ARIA II	FACS analysis	BD Biosciences, France
Atto plasma cleaner	Microfluidic chip preparation	Diener, Germany
Countess automated cell counter	Viable Cell counting	Thermo Fisher, France
Fluorescent microscope Axioplan 2	Cell staining imaging	Zeiss, France
LightCycler480	QPCR	Roche, France
Photon Imager Biospace	Bioluminescence imaging	Biospace Lab, France
Seahorse XFe24 Analyzer	Seahorse bioenergetic analysis	Agilent Technologies, France
Seahorse FluxPaks	Seahorse bioenergetic analysis	Agilent Technologies, France	102340
Transwell (8um pore size)	Transwell invasion assay	Corning, France	CLS3422-48EA
Glioblastoma cell motility depends on enhanced oxidative stress coupled with mobilization of a sulfurtransferase
M. S. Saurty-Seerunghen, T. Daubon, L. Bellenger, V. Delaunay, G. Castro, J. Guyon, A. Rezk, S. Fabrega, A. Idbaih, F. Almairac, F. Burel-Vandenbos, L. Turchi, E. Duplus, T.Virolle, J-M. Peyrin, C. Antoniewski, H. Chneiweiss, E. A. El-Habr, M-P. Junier
Cell Death & Disease
Corresponding authors : elias.el-habr@sorbonne-universite.fr; marie-pierre.junier@inserm.fr
