# Supplementary material for: Glioblastoma cell motility depends on enhanced oxidative stress coupled with mobilization of a sulfurtransferase
Source: Cell Death Dis. 2022 Oct 30;13(10):913. doi: 10.1038/s41419-022-05358-8 (PMC9618559; doi:10.1038/s41419-022-05358-8)
Supplement: Supplementary file 9 — Datafile S1 [file 41419_2022_5358_MOESM9_ESM.txt]

##############
### README ###
##############

# Datafile S1  : Rscripts used in this study

## Description of the scripts and markdowns
### Opening10XdataFiles.R   
- Rscript used to open 10X genomics scRNA-seq data and explore it to access cell quality.
- Input files include the downloaded expression data and the cells' metadata file.
- Output files include
	- violin and density plots of number of genes and transcripts detected per cell as of percentage of mitochondrial genes detected.
	- filtered expression and cell metadata files.

### Rscripts for distinguishing malignant and non-malignant cells
#### Step1_CONICSmatAnalysis.R   
- Rscript used to Infer CNVs from scRNA-seq data so as to distinguish malignant cells from non-malignant ones.
- Input files include the expression data and the cells' metadata file as well as a matrix containing coordinates of human chromosome arms.
- Output files include the assignment of malignant and non-malignant identity to each cell based on CNV inference.

#### Step2_HCPConUMAPcoordinates.R 
- Rscript used to perform unsupervised grouping analysis using HCPC approach based on UMAP coordinates.
- Input files include the cells' metadata file containing UMAP coordinates.
- Output files include the clustering results, a .RData file as well as some plots (PCA/tSNE/UMAP, heatmap).

#### Step3_RefiningCellAssignment.R
- Rscript used to refine CNV-based cell assignment using the HCPC clustering results and the expression of marker genes.
- Input files include the cells' PCA or tSNE coordinates, and their metadata. 
- Output files include the final assignment of cells as malignant or non-malignant.

### CorrelationAnalysis.R   
- Rscript used to run analysis correlation of expression between pairs of genes in a signature.
- Input files include the expression data and the list of signature genes.
- Output files include the descriptive statistics of the genes in the signature (mean, coefficient of variation, …) and the correlation analysis results.

### HCPCintegratingUMAP.R   
- Rscript used to perform unsupervised grouping analysis using the HCPC approach.
- Input files include:
	- cells' normalised expression data file (for e.g. in log2(CPM+1) values)
	- cells' metadata file
	- lists of genes to be used for the grouping analysis
	- list of genes to highlight on plots
	- list of signatures to highlight on plots
- Output files include the clustering results, a .RData file as well as some plots (PCA/tSNE/UMAP, heatmap, chord plot) to be able to analyse the results.

### SilhouetteWidthPerCellPerCluster.R   
- Rscript used to assess silhouette width of each cell in each cluster.
- Input files include the .RData file containing the global environment related to the HCPC clustering analysis (generated using the HCPCintegratingUMAP.R script).
- Output files include a box plot showing the silhouette width of each cell in each cluster.

### LinearModelsBetweenScores.R   
- Rscript used to perform linear regression models between signature scores to determine if two signatures are linearly related or not.
- Input files include:
	- cells' normalised expression data file (for e.g. in log2(CPM+1) values).
	- list of genes in each signature to be analyzed.
	- cells’ metadata file containing the identity of the cluster to which each cell belongs (to highlight specific clusters on the plot)
- Output files include the linear model analysis results (R-squared, p-value) and a plot to visualize the model.

### DifferentialExpressionAnalysis.R   
- Rscript used to compare the expression levels of genes between different cell populations, here different clusters.
- Input files include the 
	- cells' normalised expression data file (for e.g. in log2(CPM+1) values).
	- cells' metadata file containing the identity of the cluster to which each cell belongs.
- Output files include the descriptive statistics of all genes considered and the differential expression analysis results (fold change, adjusted p-value).

### UpdateGeneSymbols.R  
- Rscript used to update gene symbols so as to keep the current approved gene symbols. This Rscript is used before performing enrichment analyses (GO, KEGG, Enrichment_specificGeneModules, …) and before comparing gene lists from different sources (e.g. different datasets).
- Input files include the:
	- file containing the list of gene symbols to update (genes of interest).
	- filtered gene metadata file from HGNC website.
	- file containing the list of gene symbols that should be excluded from comparisons because the approved symbol of gene A is the previous symbol of gene B.
	- file containing the list of genes whose symbol was withdrawn.
	- gene metadata file from NCBI website.
- Output files include the gene metadata file of genes of interest from which the approved symbols can be retrieved.

### EnrichmentScore_SpecificGeneModules.Rmd   
- Rmarkdown used to determine whether or not a specific gene module is enriched in a cluster compared to another cluster (e.g. ClusterX compared to ClusterY).
- Input files include the
	- list fo genes unregulated in ClusterX cells compared to ClusterY cells (updated symbols).
	- list of gene module of interest  (updated symbols).
- Output files include the overlap between the two lists of genes and the over-representation analysis results (fold enrichment, p-value). 

### CompareGeneLists.Rmd   
- Rmardown used to compare genes upregulated in SigHIGH cells compared to SigLOW cells from distinct datasets.
- Input files include the lists of genes upregulated in SigHIGH cells compared to SigLOW cells in each dataset (updated symbols).
- Output files include the overlap between the lists of genes and a Venn diagram for visualization. 

### DotplotForORA.R 
- Rscript used to do a dot plot so as to visualize over-representation analysis results.
- Input files include the file containing the over-representation analysis results from enrichR website.
- Output files include the dot plot showing the most over-represented terms.


## Scripts used to generate the figures/results presented in the article
### Pearson correlation of expression between motility signature
- Presented in Figure 1b.
- Done using the CorrelationAnalysis.R script in Datafile S1.

### Unsupervised grouping analysis results (UMAP, heat map, chord plot, box plots) 
- Presented in Figures 1c-f, 1j and Supplementary Figures 1B (top), 1C-E, 3.
- Obtained using the HCPCintegratingUMAP.R script.

### Over-representation analysis results - Gene ontology and KEGG
- Presented in Figures 1g, 2a and Supplementary Figure 2.
- Obtained using the DotplotForORA.R script.

### Over-representation analysis results - Gene modules
- Presented in Figure 1h.
- Obtained using the EnrichmentScore_SpecificGeneModules.Rmd markdown.

### Linear regression model
- Presented in Figure 1i and Supplementary Figure 3. 
- Obtained using the LinearModelsBetweenScores.R script.

### Box plot showing the silhouette width of each cell in each cluster
- Presented in Supplementary Figure 1B (bottom). 
- Obtained using the SilhouetteWidthPerCellPerCluster.R script.

### Analysis to identify malignant and non-malignant cells
- Presented in Supplementary Figures 5 and 6. 
- Obtained using the Step1_CONICSmatAnalysis.R, Step2_HCPConUMAPcoordinates.R and Step3_RefiningCellAssignment.R scripts.


##########################################################################################
##  Opening and exploring data from 10X Genomics scRNAseq (Opening10XdataFiles.R script)##
##########################################################################################

# Load required packages
library(dplyr)
library(Seurat)
library(patchwork)
library(ggplot2)

# Define variables
Variables <- list(
dataType = "10Xgenomics",
dataset = "DatasetX",
InputFiles_path1 = "DataAnalysisFolder/",
InputFiles_path2 = "cellMetadata.csv",
nGene_cutoff = 150,
nUMI_cutoff = 250,
nMito = 0.2
)

# Import 10Xgenomics data
expr_data.mat <- Read10X(data.dir = Variables$InputFiles_path1)

# Import cell metadata file
metadata <- read.csv(file = Variables$InputFiles_path2, sep = ",", header = TRUE, row.names = 1)

# Create Seurat object
expr_data.object <- CreateSeuratObject(counts = expr_data.mat, project = "PomboAntenus2021", min.cells = 0, min.features = 0)
rm(expr_data.mat)

# Assess counts detected per cell for mitochondrial genes
expr_data.object[["percent.mt"]] <- PercentageFeatureSet(expr_data.object, pattern = "^MT-")
expr_data.object$mitoRatio <- expr_data.object@meta.data$percent.mt / 100

# Extract cell metadata
metadata_bis <- expr_data.object@meta.data
metadata_bis$cells <- rownames(metadata_bis) # Add cell IDs to metadata
metadata_bis <- metadata_bis %>% dplyr::rename(nUMI = nCount_RNA, nGene = nFeature_RNA) # Rename columns

metadata$cells <- rownames(metadata) # Add cell IDs to metadata
metadata$TumorOrigin <- metadata$sample

metadata <- merge(x= metadata, y=metadata_bis, by = "cells", all = TRUE)
rownames(metadata) <- metadata$cells

# Extract expression data
expr_data <- as.data.frame(expr_data.object@assays$RNA@counts)
rm(expr_data.object)

# Filter out genes that are not detected in any cell
kept_genes <- rowSums(expr_data != 0) >= 1
expr_data <- expr_data[kept_genes,]
dim(expr_data)

# Visualize QC metrics
pdf(file = paste0(Sys.Date(), "_QualityControlMetrics_", Variables$dataset, Variables$dataType, ".pdf"))

# UMI counts per cell in each tumour
metadata %>% 
  ggplot(aes(x=TumorOrigin, y = nUMI, color=TumorOrigin)) + 
  geom_violin(trim=FALSE, color='darkgrey', fill='grey') +
  geom_jitter(size=0.5, alpha =0.5, shape=16, position=position_jitter(0.2)) +
  theme_classic() +
  theme(legend.position="none", axis.text.x = element_text(angle = 90, vjust = 1, hjust=1)) +
  theme(plot.title = element_text(hjust=0.5, face="bold")) +
  ggtitle("NCounts")

metadata %>% 
  ggplot(aes(color=TumorOrigin, x=nUMI, fill= TumorOrigin)) + 
  geom_density(alpha = 0.2) + 
  scale_x_log10() + 
  theme_classic() +
  ylab("Cell density")

# Number of genes detected per cell in each tumour
metadata %>% 
  ggplot(aes(x=TumorOrigin, y = nGene, color=TumorOrigin)) + 
  geom_violin(trim=FALSE, color='darkgrey', fill='grey') +
  geom_jitter(size=0.5, alpha =0.5, shape=16, position=position_jitter(0.2)) +
  theme_classic() +
  theme(legend.position="none", axis.text.x = element_text(angle = 90, vjust = 1, hjust=1)) +
  theme(plot.title = element_text(hjust=0.5, face="bold")) +
  ggtitle("nGenes")

metadata %>% 
  ggplot(aes(color=TumorOrigin, x=nGene, fill= TumorOrigin)) + 
  geom_density(alpha = 0.2) + 
  scale_x_log10() + 
  theme_classic() +
  ylab("Cell density")

# % of mitochondrial genes detected per cell in each tumour
metadata %>% 
  ggplot(aes(x=TumorOrigin, y = percent.mt, color=TumorOrigin)) + 
  geom_violin(trim=FALSE, color='darkgrey', fill='grey') +
  geom_jitter(size=0.5, alpha =0.5, shape=16, position=position_jitter(0.2)) +
  theme_classic() +
  theme(legend.position="none", axis.text.x = element_text(angle = 90, vjust = 1, hjust=1)) +
  theme(plot.title = element_text(hjust=0.5, face="bold")) +
  ggtitle("% mitoGenes")

# Plot gene number  versus UMI counts and color cells by fraction of mitochondrial reads.
metadata %>% 
  ggplot(aes(x=nUMI, y=nGene, color=mitoRatio)) + 
  geom_point() + 
  scale_colour_gradient(low = "gray90", high = "black") +
  stat_smooth(method=lm) +
  scale_x_log10() + 
  scale_y_log10() + 
  theme_classic()

dev.off()

# Filter out low-quality cells using selected thresholds - these will change with experiment
filtered_metadata <- subset(x = metadata, 
                            subset= (nUMI >= Variables$nUMI_cutoff) & 
                              (nGene >= Variables$nGene_cutoff) & 
                              (mitoRatio < Variables$nMito))

# Filter out genes detected in < 3 cells
expr_data.filtered <- expr_data[,rownames(filtered_metadata)]
kept_genes <- rowSums(expr_data.filtered != 0) >= 3
expr_data.filtered <- expr_data.filtered[kept_genes,]
dim(expr_data.filtered)

metadata <- filtered_metadata
expr_data <- expr_data.filtered

ToRetain <- c("Variables", "metadata", "expr_data")
rm(list=setdiff(ls(), ToRetain))

save.image(file=paste0(Sys.Date(), "_", Variables$dataset, "_", Variables$dataType, "_UMIcounts_AllCells_GBM_Filtered.RData"))

# Calculate log2(CPM+1) values from UMI counts
cpm <- t(t(expr_data) / colSums(expr_data)) * 1000000
log2cpm1 <- log2(cpm +1)
expr_data <- as.data.frame(log2cpm1)

ToRetain <- c("Variables", "metadata", "expr_data")
rm(list=setdiff(ls(), ToRetain))
save.image(file=paste0(Sys.Date(), "_", Variables$dataset, "_", Variables$dataType, "_log2CPMplus1_Allcells_GBM_Filtered.RData"))

# Calculate log2(CPM/100 +1) values from UMI counts
NormValues <- t(t(expr_data) / colSums(expr_data)) * 10000
log2NormValuesPlus1 <- log2(NormValues +1)
expr_data <- as.data.frame(log2NormValuesPlus1)

ToRetain <- c("Variables", "metadata", "expr_data")
rm(list=setdiff(ls(), ToRetain))
save.image(file=paste0(Sys.Date(), "_", Variables$dataset, "_", Variables$dataType, "_log2CPM:100plus1_Allcells_GBM_Filtered.RData"))


#####################################################################################################################################
## Step1 : Infer CNVs from scRNA-seq data so as to distinguish malignant cells from non-malignant ones (Step1_CONICSmatAnalysis.R) ##
#####################################################################################################################################

# Load required packages
library(CONICSmat)
library(varhandle)
library(ggplot2)
library(umap)

# Load expression matrix
expr_data_path <- "DataX.RData"
load(expr_data_path)

# Define variables
Variables <- list(
  dataType = "10Xgenomics_log2CPM:100plus1",
  ChrArmsCoord_path = "chromosome_arm_positions_grch38.txt",
  dataset = "DatasetX",
  Ncluster = 30 ## Determine based on Heatmap of posterior probabilities on informative regions
)

# Download and import matrix containing coordinates of human chromosome arms
## From https://github.com/diazlab/CONICS/blob/master/chromosome_arm_positions_grch38.txt
## This matrix contains the chromosomal coordinates of all chromosome arms on autosomes. If no information on chromosomal alterations based on DNA sequencing (e.g. exome-seq) is available, this file can be used to test for chromosome arm-scale copy number alterations. If exome-seq is available, this file should be replaced with a file holding large-scale CNVs.
regions <- read.table(file = Variables$ChrArmsCoord_path, sep="\t", row.names = 1, header = TRUE)

# Replace NA by 0
expr_data <- as.matrix(expr_data)
expr_data[which(is.na(expr_data))] <- 0

# Explore expression matrix
dim(expr_data)

# Infer a vector that holds the information from which patient the cells were derived from
patients <- unfactor(metadata$TumorOrigin)
unique(patients)

# Obtain the chromosomal positions of genes in the expression matrix
gene_pos <- getGenePositions(rownames(expr_data))

# Filter uninformative genes, ie, genes expressed in only very few cells 
expr_data <- filterMatrix(expr_data, gene_pos[,"hgnc_symbol"], minCells=5)
dim(expr_data)
expr_data_transposed <- as.data.frame(t(expr_data))

# Calculate a normalization factor for each cell
## Because the average gene expression in each cell depends on the number of expressed genes (the more genes expressed in one cell, the less reads are "available" per gene), the normalization factor centers the gene expression in each cell around the mean
normFactor <- calcNormFactors(expr_data)

# Determine if the average gene expression in any of the regions show a bimodal distribution across cells
## First, the average expression in each cell is centered using the previously calculated normalization factor.
## Then, the z-score of the centered gene expression across all cells is calculated.
## Based on these z-scores, a Gaussian mixture model is calculated with the mixtools package.
## Important: We only calculate results for regions harboring more than 100 expressed genes (as defined by the initial filtering step) to make sure the predictions are not influenced by a few differentially-expressed genes in a small region.
l <- plotAll(expr_data, normFactor, regions, gene_pos, paste0(Variables$dataset, "_CNVs"))
write.csv(l, file = paste0(Sys.Date(), "_PosteriorProbabilities_EachCell_EachChro.csv"))

# Visualize a heatmap of posterior probabilities of cells for component2 of each region.
## Here, component2 is defined as the component with the larger mean.
## Therefore cells with a higher expression at that locus will appear in red, cells with a lower expression in blue.
## Posterior probabilities are given as a row-wise z-score.
set.seed(123)
pdf(file = paste0(Sys.Date(), "_HeatmapOfPosteriorProbabilities_AllChro_", Variables$dataset, "_", Variables$dataType, ".pdf"), width=10, height = 5)
hi <- plotHistogram(l, expr_data, clusters=2, zscoreThreshold=4, patients)
dev.off()

# Generate a UMAP plot and visualize the expression of marker genes as well as posterior probabilities
## Aim: Visualize if CNV clusters are related to transcriptional signatures

## Identify 500 most variables genes
vg <- detectVarGenes(expr_data, 500)

## UMAP plot based on expression of 500 most variables genes
set.seed(123)
mat <- expr_data[vg, ]
mat <- as.data.frame(t(mat))

Data.umap <- umap(d = mat, init = "spectral", n_components = 2) 

layout <- Data.umap
if (class(Data.umap) == "umap") { layout <- Data.umap$layout }
layout <- as.data.frame(layout)
colnames(layout) <- c("UMAP1", "UMAP2")

layout <- layout[rownames(expr_data_transposed),]
layout <- cbind(layout, expr_data_transposed)
layout <- layout[rownames(metadata), ]
metadata$UMAP1 <- layout$UMAP1
metadata$UMAP2 <- layout$UMAP2

rm(expr_data_transposed)
rm(Data.umap)

## Highlight expression of marker genes on UMAP plot
### List of genes to highlight
genes.highlight <- c("PTPRC", "CSF1R", "TMEM119", "ITGAM", "FCGR3A", "CD14", "CD2", "CD3D",
                     "MBP", "MOG", "MAG")

### Plots
pdf(file = paste0(Sys.Date(), "_UMAP_MarkerGenes_", Variables$dataset, "_", Variables$dataType, ".pdf"))
for(j in 1:length(genes.highlight)){
  GeneHighlight <- genes.highlight[[j]]
  plot.res <- ggplot(layout, aes(x=UMAP1, y=UMAP2)) +
    geom_point(size=1, aes(color = layout[,GeneHighlight])) + 
    ggtitle(paste0("Color by ", GeneHighlight, " expression - UMAP")) +
    scale_color_gradient(low="blue", high="red", name = "Exp")
  print(plot.res)
}
dev.off()

## Highlight GMM-based CNV predictions on UMAP plot

### Prepare data as done for heatmap
t <- 4 ## zscoreThreshold
pmat <- scale(l)
if (max(pmat) > t) {
  pmat[which(pmat > t)] <- t
  pmat[which(pmat < (-t))] <- (-t)
} else {
  mx <- min(max(pmat), abs(min(pmat)))
  sc <- t/mx
  pmat <- pmat * sc
  pmat[which(pmat > t)] <- t
  pmat[which(pmat < (-t))] <- (-t)
}

colnames(pmat) <- paste0("Chr", colnames(pmat))
metadata <- metadata[rownames(pmat), ]
metadata <- cbind(metadata, pmat)

pdf(file = paste0(Sys.Date(), "_UMAP_CNVpredictions_", Variables$dataset, "_", Variables$dataType, ".pdf"))
for (i in 14:ncol(metadata)){
  plot.res <- ggplot(metadata, aes(x=UMAP1, y=UMAP2)) +
    geom_point(size=1, aes(color = metadata[,i])) + 
    ggtitle(paste0(colnames(metadata)[i], " - UMAP"))  +
    scale_color_gradient2(low="blue", mid="white",
                          high="red", midpoint = 0, limits = c(-4, 4),
                          name = "PostProb")
  print(plot.res)
}
dev.off()

# Filter uninformative, noisy regions based on results of the likelihood ratio test and the BIC for each region
lrbic <- read.table(file=paste0(Variables$dataset, "_CNVs_BIC_LR.txt"), sep="\t", header=TRUE, row.names=1, check.names=FALSE)
candRegions <- rownames(lrbic)[which(lrbic[,"BIC difference"]>300 & lrbic[,"LRT adj. p-val"]<0.001)]

# For the remaining regions, generate heatmap of posterior probabilities
## Number of clusters chosen so as to group cells that are most likely to be normal (no amplification on chro7 AND no deletion on chro10 AND no CNV on other chro)
set.seed(123)
rm(hi)

pdf(file = paste0(Sys.Date(), "_HeatmapOfPosteriorProbabilities_InformativeRegionsOnly_", Variables$Ncluster, "clusters_", Variables$dataset, "_", Variables$dataType, ".pdf"), width=10, height = 5)
hi <- plotHistogram(l[,candRegions], expr_data, clusters=Variables$Ncluster, zscoreThreshold=4, patients)
dev.off()

# Assign a label as malignant or non-malignant to each cell
table(hi)
tumor <- which(hi!=1)
normal <- which(hi==1)

# Plot posterior probabilities again, but with statistics for normal and tumor cells
redu <- plotAll(expr_data, normFactor, regions[candRegions,], gene_pos, paste0(Variables$dataset, "_CNVs_with_info.pdf"), normal=normal, tumor=tumor)

# Generate a binary matrix, where 1 indicates the presence of a CNV and 0 the absence
## By thresholding on the posterior probabilities we can next generate a binary matrix, where 1 indicates the presence of a CNV and 0 the absence.
## Based on the average expression in the normal cells, we know if an alteration is either a copy number gain or a loss.
bin_mat <- binarizeMatrix(redu, normal, tumor, 0.8, withna = TRUE)
write.csv(bin_mat, paste0(Sys.Date(), "_Binarized Posterior probability matrix.csv"))

tumorIDs <- unique(patients)
for(i in 1:length(tumorIDs)){
  tumorID <- tumorIDs[i]
  pdf(file = paste0(Sys.Date(), "BinarizedPosteriorProbability_", tumorID, ".pdf"))
  plotBinaryMat(bin_mat,patients,normal,tumor,patient=tumorID)
  dev.off()
}

# Visualize the breakpoints for each chromosome in each tumor
for(i in 1:length(tumorIDs)){
  tumorID <- tumorIDs[i]
  plotAllChromosomes(mat = expr_data, normal = normal, tumor = tumor, windowsize = 101, gene_pos = gene_pos, fname = tumorID, patients = patients, patient = tumorID, breakpoints = regions)
}

# Matrix of corrected p-values for each cell and each CNV
## To obtain a matrix of corrected p-values for each cell and each CNV, we identify the component representing the cell population without CNVs for each region.
## Subsequently, we utilize the estimated parameters (mean and standard deviation) of this component to calculate a p-value for each of the tumor cells based on its z-scored expression with the pnorm() function.
## The matrix r holds all adjusted p-values (Benjamini-Hochberg) for each cell and each CNV candidate region.
## The matrix binr is a binarized version of r, where the presence of a CNV is thresholded on an adjusted p-val<0.1.
r <- generatePvalMat(expr_data, regions[candRegions,], normFactor, normal, tumor, gene_pos,threshold=0.8)
binr <- ifelse(r>0.1, 0, 1) ## adjusted p-val<0.1
boxplot(r)

write.csv(r, paste0(Sys.Date(), "_BHadjPvalues_EachRegion_EachCell.csv"))
write.csv(binr, paste0(Sys.Date(), "_PresenceOrAbsenceCNVPerRegion_EachCell.csv"))

# Visualize chromosomal alterations in each single cell across the genome for each patient
for(i in 1:length(tumorIDs)){
  tumorID <- tumorIDs[i]
  pdf(file = paste0(Sys.Date(), "_CNVprofile_Tumor", tumorID, ".pdf"))
  plotChromosomeHeatmap(expr_data, normal = normal, plotcells = which(patients==tumorID), gene_pos = gene_pos, windowsize = 121, chr=TRUE, expThresh=0.2, thresh = 1)
  dev.off()
}

# Export results
NormalCells <- as.data.frame(normal)
colnames(NormalCells) <- "Number"
NormalCells$CellID <- rownames(NormalCells)
NormalCells$CellAssignment <- "normal"
rownames(NormalCells) <- NULL

MalignantCells <- as.data.frame(tumor)
colnames(MalignantCells) <- "Number"
MalignantCells$CellID <- rownames(MalignantCells)
MalignantCells$CellAssignment <- "malignant"
rownames(MalignantCells) <- NULL

AllCells <- rbind(NormalCells, MalignantCells)
rownames(AllCells) <- AllCells$CellID
AllCells <- AllCells[rownames(metadata),]

metadata$CellAssignment <- AllCells$CellAssignment

print("Number of cells assigned as")
table(metadata$CellAssignment)
write.csv(metadata, file = paste0(Sys.Date(), "_", Variables$dataset, "_", Variables$dataType, "_CellMetadata.csv"))

# Highlight potential malignant and normal cells on UMAP plot
pdf(file = paste0(Sys.Date(), "_UMAP_TumorOrigin_CONICSmatCellAssignment.pdf"))
res.plot <- ggplot(metadata, aes(x=UMAP1, y=UMAP2, color = CellAssignment)) +
  geom_point(size=1) +
  scale_color_manual(values=c("red", "black")) +
  ggtitle("Color by identified cell assignments - UMAP")
print(res.plot)
res.plot1 <- res.plot + theme(legend.position = "none")
print(res.plot1)

res.plot <- ggplot(metadata, aes(x=UMAP1, y=UMAP2, color = TumorOrigin)) +
  geom_point(size=1) +
  ggtitle("Color by tumor of origin - UMAP")
print(res.plot)
res.plot1 <- res.plot + theme(legend.position = "none")
print(res.plot1)

dev.off()


#############################################################################################################################
#       Step 2 - Cell grouping analysis based on expression levels of genes of interest (Step2_HCPConUMAPcoordinates.R)     #
#############################################################################################################################

# This Rscript allows to perform unsupervised grouping analysis using HCPC approach based on UMAP coordinates.

# Input file include the cells' metadata file containing UMAP coordinates.

# Output files include the clustering results, a .RData file as well as some plots (PCA/tSNE/UMAP, heatmap).

# Example of line command
## Rscript Step2_HCPConUMAPcoordinates.R --metadata CellMetadata.csv --metadata_sep comma --dataset Dataset1 --analysis_name HCPConUMAPcoord

# Load necessary packages (install them if it's not the case)
requiredPackages <- c(
  'optparse',
  'FactoMineR',
  'factoextra',
  'NbClust',
  'RColorBrewer',
  'tsne',
  'ClusterR',
  'ggplot2',
  'circlize',
  'ComplexHeatmap',
  'umap',
  'psych',
  'RSpectra'
)

new.packages <- requiredPackages[!(requiredPackages %in% installed.packages()[,"Package"])]
if(length(new.packages)) install.packages(new.packages)
for (p in requiredPackages) {
  suppressMessages(invisible(library(p, character.only = TRUE)))
}

# Arguments
option_list <- list(
  make_option(
    "--metadata",
    default = NA,
    type = 'character',
    help = "Path to get file containing cells' metadata. Rows = Cells, Columns = Variables."
  ),
  
  make_option(
    "--metadata_sep",
    default = "/t",
    type = 'character',
    help = "Column separator for metadata file [default : '%default' ]"
  ),
  
  make_option(
    "--analysis_name",
    default = NA,
    type = 'character',
    help = "Name given to current analysis. This name will be added to output file names. Example = TestAnalysis_AllGenes"
  ),
  
  make_option(
    "--dataset",
    default = NA,
    type = 'character',
    help = "Details about dataset under study that should appear in output file names. Example = TestDataset_log2CPMvalues"
  )
)

opt <- parse_args(OptionParser(option_list = option_list), args = commandArgs(trailingOnly = TRUE))

# Define function to save csv files
save_csv <- function(dataframe_to_save, OutputNameFile) {
  write.csv(dataframe_to_save,
            file = paste(prefix,
                         OutputNameFile,
                         ".csv",
                         sep = "_"))
}

# Define column separators for input files
if (opt$metadata_sep  == "tab") { opt$metadata_sep  = "\t" }
if (opt$metadata_sep  == "comma") { opt$metadata_sep  = "," }

# Import metadata file
metadata <- read.csv(
  opt$metadata,
  header = TRUE,
  stringsAsFactors = FALSE,
  sep = opt$metadata_sep,
  check.names = FALSE,
  row.names = 1
)
metadata <- metadata[colnames(expr_data), ]

# Prefix for output files
prefix <- paste(Sys.Date(),  opt$dataset, opt$analysis_name, sep = "_")

# Assess clustering tendency of dataset using Hopkins statistic (H)
  ## Function to calculate Hopkins statistic in package used: H = sum(minp)/(sum(minp) + sum(minq))
  ## If H > 0.5, dataset is not uniformly distributed, i.e., it contains meaningful clusters.
  ## If H < 0.5, dataset is uniformly distributed, i.e., there is no meaningful cluster.
  
DataOnWhichToBaseClustering <- metadata[, c("UMAP1", "UMAP2")] ## UMAP coordinates determined in Step1
clustend <- get_clust_tendency(DataOnWhichToBaseClustering, seed = 123, n = (nrow(DataOnWhichToBaseClustering) - 1))
clustend$hopkins_stat

  if(clustend$hopkins_stat > 0.5){
    ## Determine optimal number of clusters using Silhouette method
    OptimalClusterNumber_Silhouette <- NbClust(
        data = DataOnWhichToBaseClustering,
        diss = NULL,
        distance = "euclidean",
        min.nc = 2,
        max.nc = 30,
        method = "ward.D2",
        index = "silhouette"
      )
    
    SilhouetteIndex_plotData <- as.data.frame(OptimalClusterNumber_Silhouette$All.index)
    colnames(SilhouetteIndex_plotData) <- "SilhouetteIndex"
    SilhouetteIndex_plotData$Cluster <- 2:(nrow(SilhouetteIndex_plotData) + 1)
    
    ## Silhouette plot
    NCluster <- as.numeric(OptimalClusterNumber_Silhouette$Best.nc[1])
    hc.cut <- hcut(DataOnWhichToBaseClustering, k = NCluster, hc_method = "ward.D2")
    Sil <- fviz_silhouette(hc.cut)
    sil1 <- as.data.frame(Sil$data)
    write.csv(sil1, file = paste0(prefix, "_Silhouette_k=", NCluster, ".csv"))
    
    pdf(paste0(prefix,"_SilhouettePlots_DifferentNumberOfClusters.pdf"))
    for (NClusters in 2:max(SilhouetteIndex_plotData$Cluster)) {
      hc.cut <- hcut(DataOnWhichToBaseClustering, k = NClusters, hc_method = "ward.D2")
      print(fviz_silhouette(hc.cut))
    }
    dev.off()
    
    ## Hierarchical Clustering Followed By Kmeans Clustering
    pdf(file = paste0(prefix, "_Dendrogram.pdf"))
    res.hcpc <- HCPC(
      res = DataOnWhichToBaseClustering,
        nb.clust = NCluster,
        graph = TRUE
      )
    dev.off()
    
    ## Update metadata file
    metadata$Cluster <- res.hcpc$data.clust[, (ncol(DataOnWhichToBaseClustering) + 1)]
    save_csv(metadata, "MetadataWithClusterIDs")
    
    ## Calculate number of cells per cluster
    CellNumberPerCluster <- as.data.frame(table(metadata$Cluster))
    colnames(CellNumberPerCluster) <- c("Cluster", "CellNumber")
    save_csv(CellNumberPerCluster, "CellNumberPerCluster")
    
    ## UMAP plots
    pdf(file = paste0(Sys.Date(), "_UMAP_HCPCclusters.pdf"))
    res.plot <- ggplot(metadata, aes(x=UMAP1, y=UMAP2, color = Cluster)) +
      geom_point(size=1) +
      ggtitle("Color by HCPC cluster - UMAP")
    print(res.plot)
    res.plot1 <- res.plot + theme(legend.position = "none")
    print(res.plot1)
    dev.off()
    
  } else {
    print(
      paste(
        "Hopkins statistic (H) =",
        clustend$hopkins_stat,
        "(Since H < 0.5, dataset is uniformly distributed, i.e., there is no meaningful cluster)."))
}


#########################################################################################################################
## Step 3 - Refining cell assignment as malignant and normal using clustering results (Step3_RefiningCellAssignment.R) ##
#########################################################################################################################

# Load expression matrix
expr_data_path <- "DataX.RData"
load(expr_data_path)

# Import cell metadata file
metadata <- read.table(file = "CellMetadataWithClusterIDs.csv", sep = ",", header = TRUE) ## metadata file from Step2
metadata <-  metadata[is.na(metadata$orig.ident) == FALSE,]
rownames(metadata) <- metadata$X

# Assign normal or malignant identity to each cluster based on cluster number
for(i in 1:nrow(metadata)){
  if((metadata[i,"Cluster"] == 3)){
    metadata[i,"ClusterIdentity1"] <- "Malignant"
  } else{
    metadata[i,"ClusterIdentity1"] <- "Normal"
  }
}

# Re-assign cell identity based on cell and cluster assignments
for(i in 1:nrow(metadata)){
  if((metadata[i,"ClusterIdentity1"] == "Normal") & (metadata[i,"CellAssignment"] == "normal")){
    metadata[i,"CellIdentity"] <- "normal"
  } else {
    if((metadata[i,"ClusterIdentity1"] == "Malignant") & (metadata[i,"CellAssignment"] == "malignant")){
      metadata[i,"CellIdentity"] <- "malignant"
    } else{
      metadata[i,"CellIdentity"] <- "_"
    }
  }
}

table(metadata$CellIdentity)
metadata$CellIdentity_bis <- metadata$CellIdentity
metadata$CellIdentity_bis[metadata$CellIdentity_bis == "_"] <- NA
table(metadata$CellIdentity_bis)

write.csv(metadata, file = paste0(Sys.Date(), "_CellMetadataWithFinalCellAssignment.csv"))

# UMAP plots
library(ggplot2)
pdf(file = paste0(Sys.Date(), "_UMAP_ClusterIdentity.pdf"))
res.plot <- ggplot(metadata, aes(x=UMAP1, y=UMAP2, color = ClusterIdentity1)) +
  geom_point(size=1) +
  scale_color_manual(values=c("red", "black")) +
  ggtitle("Color by ClusterIdentity1 - UMAP")
print(res.plot)
res.plot1 <- res.plot + theme(legend.position = "none")
print(res.plot1)

res.plot <- ggplot(metadata, aes(x=UMAP1, y=UMAP2, color = CellIdentity)) +
  geom_point(size=1) +
  scale_color_manual(values=c("lightgrey", "red", "black")) +
  ggtitle("Color by CellIdentity - UMAP")
print(res.plot)
res.plot1 <- res.plot + theme(legend.position = "none")
print(res.plot1)

res.plot <- ggplot(metadata, aes(x=UMAP1, y=UMAP2, color = CellIdentity_bis)) +
  geom_point(size=1) +
  scale_color_manual(values=c("red", "black")) +
  ggtitle("Color by CellIdentity - UMAP (Only non-ambiguous cells)")
print(res.plot)
res.plot1 <- res.plot + theme(legend.position = "none")
print(res.plot1)

dev.off()


##################################################
## Correlation analysis (CorrelationAnalysis.R) ##
##################################################

# Define variables
Variables <- list(
ExpData.file = "ExpressionMatrix.tsv", 
ExpData.file_sep = "\t",
GenesUnderStudy.file = "MigrationSignature.csv",
Dataset = "_Dataset1.SMARTseq_scRNAseq_log2(TPM+1)_",
AnalysisType = "PearsonCorrelation",
pval = 0.01,
GenelistName = "SignatureX")

# Load required packages
library(Hmisc)
library(corrplot)

# Define function for descriptive statistics
desc_stats <- function(InputData){
  SummaryData <- data.frame(t(apply(InputData, 1, summary)))
  SummaryData$SD <- apply(InputData, 1, sd)
  SummaryData$Variance <- apply(InputData, 1, var)
  SummaryData$Coeff_Var <- (SummaryData$SD/SummaryData$Mean)*100
  SummaryData$Detection <- apply(InputData, 1, function(x) sum(x !=0))
  SummaryData$Percentage_Detection <- (SummaryData$Detection / ncol(InputData)) *100
  nameDatasetX <- deparse(substitute(InputData))
  write.csv(as.data.frame(SummaryData), file = paste(Sys.Date(), Variables$Dataset, "DescriptiveStats.csv"))
}

# Define function to flatten correlation matrix
flattenCorrMatrix <- function(cormat, pmat) {
  ut <- upper.tri(cormat)
  data.frame(
    row = rownames(cormat)[row(cormat)[ut]],
    column = rownames(cormat)[col(cormat)[ut]],
    cor  =(cormat)[ut],
    p = pmat[ut]
  )
}

## Defining function for the Pearson correlation between each pair of variable
GenePearsonCorr <- function(x,y) {
  nameDataset <- paste0(y)
  corr <- rcorr(as.matrix(t(x)), type="pearson") # x is a dataframe with observations as columns and variables as rows.
  corr_flat <- flattenCorrMatrix(corr$r, corr$P)
  write.csv(corr$r, file=paste(Sys.Date(), Variables$AnalysisType, nameDataset, "Correlation_Coeff.csv"))
  write.csv(corr$P, file=paste(Sys.Date(), Variables$AnalysisType, nameDataset, "Correlation_Pval.csv"))
  write.csv(corr_flat, file=paste(Sys.Date(), Variables$AnalysisType, nameDataset, "Correlation_Analysis_pairwise.csv"))
  
  corr$r.bis <- corr$r
  corr$r.bis[corr$r.bis ==1] <- max(corr_flat$cor)
  
  pdf(paste(Sys.Date(), nameDataset, "Corrplot.pdf"))
  corrplot(corr$r, method = "color", type = "full", order = "original", tl.cex = 0.5, tl.col = "black", insig = "blank")

  corrplot(corr$r, method = "color", type = "full", order = "original", tl.cex = 0.5, tl.col = "black", p.mat = corr$P, sig.level = Variables$pval, insig = "blank")
  corrplot(corr$r.bis, method = "color", type = "full", order = "original", tl.cex = 0.5, tl.col = "black", p.mat = corr$P, sig.level = Variables$pval, insig = "blank", cl.lim=c(-0.03,0.35), is.corr=FALSE)
  dev.off()
  }

# Import expression data
norm_data <- read.csv(file = Variables$ExpData.file, header = TRUE, row.names = 1, sep = Variables$ExpData.file_sep)

# Import list of signature genes
GenesUnderStudy <- read.csv(file = Variables$GenesUnderStudy.file, header = TRUE)

# Extract expression values of genes under study
GenesUnderStudy_Expression <- norm_data
GenesUnderStudy_Expression$gene <- rownames(GenesUnderStudy_Expression)
GenesUnderStudy_Expression <- merge(x=GenesUnderStudy, y = GenesUnderStudy_Expression, by.y = "gene", by.x = colnames(GenesUnderStudy)[1])
rownames(GenesUnderStudy_Expression) <- GenesUnderStudy_Expression[, colnames(GenesUnderStudy)[1]]
GenesUnderStudy_Expression <- GenesUnderStudy_Expression[, (ncol(GenesUnderStudy)+1):ncol(GenesUnderStudy_Expression)]

# Descriptive statistics of genes under study
desc_stats(GenesUnderStudy_Expression)

# Correlation between genes under study
GenePearsonCorr(x=GenesUnderStudy_Expression, y=Variables$GenelistName)


##############################################################################################################################################################
#              Grouping analysis based on Hierarchical Clustering on Principal Components (HCPC) approach integrating UMAP (HCPCintegratingUMAP.R)           #
##############################################################################################################################################################

# This Rscript allows to perform unsupervised grouping analysis using the HCPC approach.

# Input files include:
## the cells' normalised expression data (for e.g. in log2(CPM+1) values)
## the cells' metadata
## the lists of genes to be used for the grouping analysis
## the list of genes to highlight on plots
## the list of signatures to highlight on plots

# Output files include the clustering results, a .RData file as well as some plots (PCA/tSNE/UMAP, heatmap).

# Example of line command
## Rscript GroupingAnalysis.R --file Dataset1.RData --dataset Dataset1 --analysis_name SignatureXanalysis --tumor TumorOrigin --tumorColor gray0,chartreuse,darkorchid1,gold2,blue,violetred2 --PreClusteringSteps PCA,UMAP --tsne FALSE --numberPCsToUseForClustering 10 --UMAPcomponentsClustering 2 --GenesUnderStudy SignatureX.csv --Signatures OtherSignatures.csv --Signatures_sep ; --Genes GenesOnPlots.csv --Genes_sep ,

# Load necessary packages (install them if it's not the case)
requiredPackages <- c(
  'optparse',
  'FactoMineR',
  'factoextra',
  'NbClust',
  'RColorBrewer',
  'tsne',
  'ClusterR',
  'ggplot2',
  'circlize',
  'ComplexHeatmap',
  'umap',
  'psych',
  'RSpectra'
)

new.packages <- requiredPackages[!(requiredPackages %in% installed.packages()[,"Package"])]
if(length(new.packages)) install.packages(new.packages)
for (p in requiredPackages) {
  suppressMessages(invisible(library(p, character.only = TRUE)))
}

# Arguments
option_list <- list(
  make_option(
    "--file",
    default = NA,
    type = 'character',
    help = "Path to get the expression data (log-transformed normalized values) and cell metadata file in .RData format. expr_data slot contains expression values, metadata slot contains cell metadata."
  ),
  
  make_option(
    "--Group",
    default = NA,
    type = 'character',
    help = "Group of cells  to which further analysis should be restricted."
  ),
  
  make_option(
    "--GenesUnderStudy",
    default = NA,
    type = 'character',
    help = "Path to get the lists of genes to use for the grouping analysis. 1 gene per row. There can be multiple columns with different column names to distinguish the different gene lists. File in csv format with comma as separator."
  ),
  
  make_option(
    "--analysis_name",
    default = NA,
    type = 'character',
    help = "Name given to the current analysis. This name will be added to the output file names. Exmaple = TestAnalysis_AllGenes"
  ),
  
  make_option(
    "--dataset",
    default = NA,
    type = 'character',
    help = "Details about the dataset under study that should appear in the output file names. Example = TestDataset_log2CPMvalues"
  ),
  
  make_option(
    "--numberPCsToUseForClustering",
    default = 10,
    type = 'integer',
    help = "Number of principal components to consider for grouping analyses  [default : '%default' ]"
  ),
  
  make_option(
    "--UMAPcomponentsClustering",
    default = 10,
    type = 'integer',
    help = "Number of UMAP components to consider for grouping analyses  [default : '%default' ]"
  ),
  
  make_option(
    "--tumor",
    default = NA,
    type = 'character',
    help = "Column name corresponding to tumor identity"
  ),
  
  make_option(
    "--tumorColor",
    default = NA,
    type = 'character',
    help = "Color to assign to each tumor. List of colors. Comma separated"
  ),
  
  make_option(
    "--PreClusteringSteps",
    default = NA,
    type = 'character',
    help = "A comma-separated list of 2 steps to do prior to running HCPC analysis. For e.g. PCA,UMAP means doing a PCA, then a UMAP analysis on the PCs prior to running HCPC analysi on the UMAP coordinates"
  ),
  
  make_option(
    "--tsne",
    default = FALSE,
    type = 'logical',
    help = "Whether or  not to run tSNE for data visualization [default : '%default' ]"
  ),
  
  make_option(
    "--Signatures",
    default = NA,
    type = 'character',
    help = "Path to get the file that contains the signatures for which a score should be calculated and visualised on the PCA/tSNE/UMAP plot. 1 Column = 1 signature, 1 Row = 1 Gene"
  ),
  
  make_option(
    "--Signatures_sep",
    default = "/t",
    type = 'character',
    help = "Column separator for the Signatures file [default : '%default' ]"
  ),
  
  make_option(
    "--Genes",
    default = NA,
    type = 'character',
    help = "Path to get the file that contains the list of genes whose expression should be highlighted on the PCA/tSNE/UMAP plot. 1 Column with 1 Gene per row. Column name = gene."
  ),
  
  make_option(
    "--Genes_sep",
    default = "/t",
    type = 'character',
    help = "Column separator for the SignatureScores file [default : '%default' ]"
  ),
  
  make_option(
    "--out",
    default = "~",
    type = 'character',
    help = "Path to set the working directory [default : '%default' ]"
  )
)

opt <- parse_args(OptionParser(option_list = option_list),
                  args = commandArgs(trailingOnly = TRUE))

# Descriptive Statistics Function
descriptive_stats <- function(InputData, OutputFileName) {
  SummaryData <- data.frame(
    mean = rowMeans(InputData),
    SD = apply(InputData, 1, sd),
    Variance = apply(InputData, 1, var),
    Percentage_Detection = apply(InputData, 1, function(x, y = InputData) {
      (sum(x != 0) / ncol(y)) * 100
    })
  )
  write.csv(SummaryData, file = paste0(Sys.Date(), "_DescriptiveStats_", OutputFileName, ".csv"))
  return(SummaryData)
}

# Define function to save csv files
save_csv <- function(dataframe_to_save, OutputNameFile) {
  write.csv(dataframe_to_save,
            file = paste(prefix,
                         OutputNameFile,
                         ".csv",
                         sep = "_"))
}

# Define function for 2D plots
plot_function <- function(SampleCoord, AssignBasedOn, PlotType) {
  ## Assign a color to each cell
  if (AssignBasedOn == "tumor") {
    ### Get tumor names
    SampleLegend  <- levels(as.factor(metadata[, opt$tumor]))
    
    ### Define color palette to be used
    colorPalette  <- unlist(strsplit(opt$tumorColor, split = ","))
    
    ### Assign a color to each cell based on tumor of origin
    SampleColor  <- colorPalette[as.factor(metadata[, opt$tumor])]
    
  } else {
    ### Get cluster names
    SampleLegend  <- levels(as.factor(metadata$Cluster))
    
    ### Define color palette to be used
    qual_col_pals  <- brewer.pal.info[brewer.pal.info$category  == 'qual', ]
    colorPalette  <- unique(unlist(mapply(brewer.pal, qual_col_pals$maxcolors, rownames(qual_col_pals))))
    
    ### Assign a color to each cell based on clustering results
    SampleColor <- vector()
    for (cell_index in 1:length(metadata$Cluster)) {
      SampleColor[cell_index]  <- colorPalette[which(SampleLegend == metadata$Cluster[cell_index])]
    }
  }
  
  ## Define all axes to be plotted
  AxisCombinationsList <- lapply(1:(ncol(SampleCoord) - 1), function(xaxis) {
      PossibleXaxis <- xaxis
      yaxisPlot <- (xaxis + 1):ncol(SampleCoord)
      Combinations <- expand.grid(PossibleXaxis, yaxisPlot)
    })
  AxisCombinations_dataframe <- do.call("rbind", AxisCombinationsList)
  
  ## Plot XY graph
  lapply(1:nrow(AxisCombinations_dataframe), function(CombinationNumber) {
    xaxisPlot <- AxisCombinations_dataframe[CombinationNumber, 1]
    yaxisPlot <- AxisCombinations_dataframe[CombinationNumber, 2]
    
    ### Define the label for the x-axis and y-axis
    if (PlotType == "PCA") {
      xlabel <- paste("PC", xaxisPlot, "(", format(round(Vartab[xaxisPlot, 2], 2)), " %)")
      ylabel <- paste("PC", yaxisPlot, "(", format(round(Vartab[yaxisPlot, 2], 2)), " %)")
      
    } else {
      xlabel <- paste("Component", xaxisPlot)
      ylabel <- paste("Component", yaxisPlot)
    }
    
    ### XY plot
    plot(
      SampleCoord[, c(xaxisPlot, yaxisPlot)],
      type = "p",
      pch = 16,
      col = SampleColor,
      cex = 1.5,
      xlab = xlabel,
      ylab = ylabel,
      axes = TRUE
    )
    
    #### Add legend on the XY plot
    legend(
      "topleft",
      legend = SampleLegend,
      col = colorPalette,
      pch = 16,
      cex = 1.5
    )
    
    ### empty return because otherwise legend coordinates are returned
    return()
    
    ### XY plot without legend
    plot(
      SampleCoord[, c(xaxisPlot, yaxisPlot)],
      type = "p",
      pch = 16,
      col = SampleColor,
      cex = 1.5,
      xlab = xlabel,
      ylab = ylabel,
      axes = TRUE
    )
  })
}

# Define function to plot heatmap
HeatmapPlot <- function(DataToPlot,
                        SplitData,
                        ColumnSplit,
                        ColorPalette,
                        Transform,
                        Rowv,
                        Colv,
                        dendrogram,
                        Top_ha,
                        Bottom_ha,
                        TextSize_Rownames) {
  ## Transform data
  if (Transform == "Scale") {
    HeatmapData <- as.data.frame(t(scale(t(DataToPlot))))
    HeatmapTitle <- "Expression (scaled)"
  } else {
    if (Transform == "Normalize") {
      HeatmapData <- apply(DataToPlot, 1, function(x) (x - min(x)) / (max(x) - min(x)))
      HeatmapData <- as.data.frame(t(HeatmapData))
      HeatmapTitle <- "Expression (Normalized)"
    } else {
      HeatmapData <- DataToPlot
      HeatmapTitle <- "Expression"
    }
  }
  
  ## Plot heatmap
  Heatmap(
    as.matrix(HeatmapData),
    name = HeatmapTitle, # title of legend
    column_title = "Cells",
    row_title = "Genes",
    row_names_gp = gpar(fontsize = TextSize_Rownames), # Text size for row names
    cluster_rows = Rowv,
    cluster_row_slices = Rowv,
    clustering_distance_rows = "euclidean",
    clustering_method_rows = "ward.D2",
    clustering_distance_columns = "euclidean",
    clustering_method_columns = "ward.D2",
    row_dend_side = c("left", "right"),
    row_dend_width = unit(10, "mm"),
    show_row_dend = dendrogram,
    cluster_columns = Colv,
    column_names_gp = gpar(fontsize = 0),
    column_names_rot = 0,
    top_annotation = Top_ha,
    bottom_annotation = Bottom_ha,
    heatmap_height = unit(12, "cm"),
    col = ColorPalette,
    column_split = SplitData[, ColumnSplit],
    column_gap = unit(1, "mm"),
    border = TRUE
  )
}

# Function to color cells on PCA/tSNE/UMAP plot based on each signature score
ScoreOnPlot <- function(DataOnPlot, PlotType, SampleCoord) {
  VariableData <- as.data.frame(t(DataOnPlot))
  
  for (score in 1:ncol(VariableData)) {
    SignatureName <- colnames(VariableData)[score]
    ScaleLength <- nrow(VariableData[VariableData[SignatureName] != 0, ])
    ColorPalette <- colorRampPalette(brewer.pal(9, "YlOrRd"))(n = ScaleLength)
    SampleColor  <- ColorPalette[as.factor(VariableData[, SignatureName])]
    GraphTitle <- SignatureName
    
    ## Define all axes to be plotted
    AxisCombinationsList <- lapply(1:(ncol(SampleCoord) - 1), function(xaxis) {
        PossibleXaxis <- xaxis
        yaxisPlot <- (xaxis + 1):ncol(SampleCoord)
        Combinations <- expand.grid(PossibleXaxis, yaxisPlot)
      })
    AxisCombinations_dataframe <- do.call("rbind", AxisCombinationsList)
    
    ## Plot XY graph
    lapply(1:nrow(AxisCombinations_dataframe), function(CombinationNumber) {
      xaxisPlot <- AxisCombinations_dataframe[CombinationNumber, 1]
      yaxisPlot <- AxisCombinations_dataframe[CombinationNumber, 2]
      
      ### Define the labels for the x-axis and y-axis
      if (PlotType == "PCA") {
        xlabel <- paste("PC", xaxisPlot)
        ylabel <- paste("PC", yaxisPlot)
      } else {
        xlabel <- paste("Component", xaxisPlot)
        ylabel <- paste("Component", yaxisPlot)
      }
      
      ### XY plot
      plot(
        SampleCoord[, c(xaxisPlot, yaxisPlot)],
        type = "p",
        pch = 16,
        col = SampleColor,
        cex = 1.5,
        xlab = xlabel,
        ylab = ylabel,
        axes = TRUE,
        main = GraphTitle
      )
      return()
    })
  }
}

# Import data file
load(opt$file)

data.normCounts <- expr_data
rm(expr_data)
metadata <- metadata[colnames(data.normCounts), ]

# Extract expression values of cells under study
if (is.na(opt$Group) == FALSE) {
  GroupDetails <- unlist(strsplit(opt$Group, split = ","))
  metadata <- metadata[metadata[GroupDetails[1]] == GroupDetails[2], ]
  data.normCounts <- data.normCounts[, rownames(metadata)]
}

data.normCounts_bis <- data.normCounts
data.normCounts_bis$gene <- rownames(data.normCounts_bis)

# Prefix for output files
prefix <- paste(Sys.Date(),  opt$dataset, opt$analysis_name, sep = "_")

# Import the list of the genes which should be retained in the grouping analysis
GenesUnderStudy <- read.csv(
  opt$GenesUnderStudy,
  header = TRUE,
  stringsAsFactors = FALSE,
  sep = ",",
  check.names = FALSE
)

# For each molecular signature
SignatureNumber <- 1
while (SignatureNumber <= ncol(GenesUnderStudy)) {
  ## Get name of molecular signature
  SignatureID <- colnames(GenesUnderStudy)[SignatureNumber]
  
  ## Extract expression values of signature genes
  Filtered_Dataset <- merge(
    x = GenesUnderStudy,
    y = data.normCounts_bis,
    by.x = SignatureID,
    by.y = "gene"
  )
  rownames(Filtered_Dataset) <- Filtered_Dataset[, SignatureID]
  Filtered_Dataset <- Filtered_Dataset[, (ncol(GenesUnderStudy) + 1):ncol(Filtered_Dataset)]
  # save_csv(Filtered_Dataset, "ExpressionMatrix") ## save expression data of genes under study
  
  ## Descriptive statistics of the genes under study
  signature_stats <- descriptive_stats(Filtered_Dataset, opt$analysis_name)
  
  ## Prepare data for the clustering step
  if(is.na(opt$PreClusteringSteps) != TRUE){
    PreClusteringSteps <- unlist(strsplit(opt$PreClusteringSteps, split = ","))
    
    ### Usual Strategy
    if(PreClusteringSteps[1] == "PCA" & PreClusteringSteps[2] == "NA"){
      #### PCA
      res.pca <- PCA(
        t(Filtered_Dataset),
        ncp = opt$numberPCsToUseForClustering,
        graph = FALSE,
        scale.unit = FALSE
      )
      Cells_coord_onPCA <- as.data.frame(res.pca$ind$coord) ## cells' coordinates on PCA plot
      save_csv(Cells_coord_onPCA, "PCA_SamplesCoordinates")
      DataOnWhichToBaseClustering <- Cells_coord_onPCA
      
      #### Extract variance data from PCA
      Vartab <- get_eig(res.pca)
      save_csv(Vartab, "PCA_VariationTable")
      save_csv(res.pca$var$contrib, "PCA_VariableContribution")
    }
    
    ### Strategy integrating UMAP
    if(PreClusteringSteps[1] == "PCA" & PreClusteringSteps[2] == "UMAP"){
      #### PCA
      res.pca <- PCA(
        t(Filtered_Dataset),
        ncp = opt$numberPCsToUseForClustering,
        graph = FALSE,
        scale.unit = FALSE
      )
      Cells_coord_onPCA <- as.data.frame(res.pca$ind$coord) ## cells' coordinates on PCA plot
      save_csv(Cells_coord_onPCA, "PCA_SamplesCoordinates")
      
      #### Extract variance data from PCA
      Vartab <- get_eig(res.pca)
      save_csv(Vartab, "PCA_VariationTable")
      save_csv(res.pca$var$contrib, "PCA_VariableContribution")
      
      #### UMAP analysis on PCs
      set.seed(123)
      Data.umap <- umap(
        d = Cells_coord_onPCA,
        init = "spectral",
        n_components = opt$UMAPcomponentsClustering
      ) 
      layout <- Data.umap
      if (class(Data.umap) == "umap") {layout <- Data.umap$layout}
      save_csv(layout, "UMAP_SampleCoordinates")
      DataOnWhichToBaseClustering <- as.data.frame(layout)
    }
} 
  
  ## Assess clustering tendency of the dataset using Hopkins statistic (H)
  ### Function to calculate Hopkins statistic in the package: H = sum(minp)/(sum(minp) + sum(minq))
  ### If H > 0.5, the dataset is not uniformly distributed, i.e., it contains meaningful clusters.
  ### If H < 0.5, the dataset is uniformly distributed, i.e., there is no meaningful clusters.
  
  clustend <- get_clust_tendency(DataOnWhichToBaseClustering, seed = 123, n = (nrow(DataOnWhichToBaseClustering) - 1))
  clustend$hopkins_stat

  ## If H>0.5, proceed with clustering
  if (clustend$hopkins_stat > 0.5) {
    ### Determine the number of clusters using Silhouette method
    OptimalClusterNumber_Silhouette <- NbClust(
        data = DataOnWhichToBaseClustering,
        diss = NULL,
        distance = "euclidean",
        min.nc = 2,
        max.nc = 30,
        method = "ward.D2",
        index = "silhouette"
      )
    SilhouetteIndex_plotData <- as.data.frame(OptimalClusterNumber_Silhouette$All.index)
    colnames(SilhouetteIndex_plotData) <- "SilhouetteIndex"
    SilhouetteIndex_plotData$Cluster <- 2:(nrow(SilhouetteIndex_plotData) + 1)
    
    ### Silhouette plot
    NCluster <- as.numeric(OptimalClusterNumber_Silhouette$Best.nc[1])
    hc.cut <- hcut(DataOnWhichToBaseClustering, k = NCluster, hc_method = "ward.D2")
    Sil <- fviz_silhouette(hc.cut)
    sil1 <- as.data.frame(Sil$data)
    write.csv(sil1, file = paste0(prefix, "_Silhouette_k=", NCluster, ".csv"))
    
    pdf(paste0(prefix, "_SilhouettePlots_DifferentNumberOfClusters.pdf"))
    for (NClusters in 2:max(SilhouetteIndex_plotData$Cluster)) {
      hc.cut <- hcut(DataOnWhichToBaseClustering, k = NClusters, hc_method = "ward.D2")
      print(fviz_silhouette(hc.cut))
    }
    dev.off()
    
    ### Hierarchical Clustering Followed By Kmeans Clustering
    pdf(file = paste0(prefix, "_Dendrogram.pdf"))
    res.hcpc <- HCPC(
      res = DataOnWhichToBaseClustering,
        nb.clust = NCluster,
        graph = TRUE
      )
    dev.off()
    
    ### Update metadata file
    metadata$Cluster <- res.hcpc$data.clust[, (ncol(DataOnWhichToBaseClustering) + 1)]
    save_csv(metadata, "MetadataWithClusterIDs")
    
    ### Calculate number of cells per cluster
    CellNumberPerCluster <- as.data.frame(table(metadata$Cluster))
    colnames(CellNumberPerCluster) <- c("Cluster", "CellNumber")
    save_csv(CellNumberPerCluster, "CellNumberPerCluster")
    
    ### Calculate NMI score to determine if clustering biased is by tumor of origin
    sink(paste0(Sys.Date(), "_External-validation-ContributionOfEachTumorToEachCluster.txt"))
    external_validation(as.numeric(factor(metadata[, opt$tumor])),
                        as.numeric(metadata$Cluster),
                        summary_stats = TRUE)
    sink()
    
    ### Chord diagram to visually compare clustering result and tumor of origin
    #### Define variables
    Group <- metadata$Cluster
    Tumor <- metadata[, opt$tumor]
    
    #### Prepare data
    dat_Tumor <- data.frame(Group, Tumor)
    dat_Tumor <- with(dat_Tumor, table(Group, Tumor))
    
    #### Define color palette to be used to color cells based on tumor of origin
    TumorPalette  <- unlist(strsplit(opt$tumorColor, split = ","))
    
    #### Define color palette to be used to color cells based on clustering results
    qual_col_pals  <- brewer.pal.info[brewer.pal.info$category  == 'qual', ]
    ClusterPalette  <- unique(unlist(mapply(
        brewer.pal,
        qual_col_pals$maxcolors,
        rownames(qual_col_pals)
      )))
    
    #### Chord diagram
    pdf(file = paste0(Sys.Date(), "_Chord diagrams.pdf"))
    chordDiagram(
      as.data.frame(dat_Tumor),
      transparency = 0.5,
      col = c(ClusterPalette[1:length(unique(metadata$Cluster))]),
      grid.col = c(ClusterPalette[1:length(unique(metadata$Cluster))], TumorPalette)
    )
    dev.off()
    
    ### Highlight cells by signature score of interest on 2D plot
    #### Import signature gene lists
    SignatureGenes <- read.table(
      opt$Signatures,
      header = TRUE,
      stringsAsFactors = FALSE,
      sep = opt$Signatures_sep,
      check.names = FALSE
    )
    
    #### Calculate signature score per cell
    ##### Score = geometric mean of expression values of genes in each signature
    ##### Each column in the SignatureGenes dataframe corresponds to one molecular signature
    SignatureScoreTable <- data.frame(matrix(, nrow = nrow(metadata), ncol = 0))
    rownames(SignatureScoreTable) <- rownames(metadata)
    SignatureScoreTable$cell <- rownames(metadata)
    
    i <- 1
    while (i <= ncol(SignatureGenes)) {
      ColInterest <- colnames(SignatureGenes[i])
      Genes_interest1 <- merge(
          y = data.normCounts_bis,
          x = SignatureGenes,
          by.x = ColInterest,
          by.y = "gene"
        )
      rownames(Genes_interest1) <- Genes_interest1[, ColInterest]
      Genes_interest1 <- Genes_interest1[, (ncol(SignatureGenes) + 1):ncol(Genes_interest1)]
      Genes_interest_GBM <- Genes_interest1
      Genes_interest_GBM[Genes_interest_GBM == 0] <- 1
      GeomMean1  <- as.data.frame(apply(Genes_interest_GBM, 2, geometric.mean))
      colnames(GeomMean1) <- ColInterest
      SignatureScoreTable[, ColInterest] <- GeomMean1[, ColInterest]
      i <- i + 1
    }
    
    rm(ColInterest)
    rm(Genes_interest1)
    rm(Genes_interest_GBM)
    rm(GeomMean1)
    
    SignatureScoreTable <- SignatureScoreTable[, -1]
    SignatureScoreTable <- SignatureScoreTable[rownames(metadata), ]
    save_csv(SignatureScoreTable, "SignatureScores")
    
    #### add migration score to metadata file
    metadata <- cbind(metadata, SignatureScoreTable)

    #### Plots of Signature Score per cluster
    pdf(file = paste0(prefix, "_Violin and box plots of signature scores per cluster.pdf"))
    for(i in 1:ncol(SignatureScoreTable)){
      SignatureName <- colnames(SignatureScoreTable)[i]
      
      ##### Violin plot
      ViolinPlot <- ggplot(metadata, aes(Cluster, metadata[,SignatureName])) +
        geom_violin(aes(fill = Cluster), alpha = 1, trim = FALSE, show.legend = FALSE) +
        scale_fill_manual(values=c(ClusterPalette[1:length(unique(metadata$Cluster))])) +
        geom_jitter(color = "grey", alpha = .5) + 
        labs(y = paste(SignatureName, " Score"), x = "Cluster")   + 
        stat_summary(fun.data="mean_sdl", geom="pointrange")
      print(ViolinPlot)
      
      # Box plot
      BoxPlot <- ggplot(metadata, aes(Cluster, metadata[,SignatureName])) +
        geom_boxplot(fill = "gray88", outlier.colour="white") +
        labs(y = paste(SignatureName, " Score"), x = "Cluster")   + 
        geom_jitter(shape=16, position=position_jitter(0.2), color = ClusterPalette[metadata$Cluster], alpha = .5) +
        theme_classic() +
        theme(axis.text.x = element_text(angle = 90))
      plot(BoxPlot)
    }
    dev.off()
    
    ### Highlight cells by expression of genes of interest on 2D plot
    #### Import list of genes whose expression should be highlighted
    GenesOnPlot <- read.table(
      opt$Genes,
      header = TRUE,
      stringsAsFactors = FALSE,
      sep = opt$Genes_sep,
      check.names = FALSE
    )
    
    Genes_plot <- merge(x = GenesOnPlot, y = data.normCounts_bis, by = "gene")
    rownames(Genes_plot) <- Genes_plot$gene
    Genes_plot <- Genes_plot[, (ncol(GenesOnPlot) + 1):ncol(Genes_plot)]
    Genes_plot <- Genes_plot[, rownames(metadata)]
    Genes_plot <- rbind (Filtered_Dataset, Genes_plot)
    
    ### PCA visualization of results
    if(PreClusteringSteps[1] == "PCA"){
      pdf(file = paste0(prefix, "_PCAplots_PCAresults.pdf"))
      print(fviz_eig(res.pca)) ## Scree Plot
      print(fviz_pca_ind(res.pca, label = "none")) ## Visualize the repartition of the samples in space
      print(fviz_pca_var(res.pca,
                         col.var = "contrib",
                         geom = c("text", "arrow"))) ## Visualize contribution of each variable
      dev.off()
      
      pdf(file = paste0(prefix, "_PCAplots_TumorOrigin_Cluster.pdf"))
      plot_function(
        SampleCoord = Cells_coord_onPCA,
        AssignBasedOn = "tumor",
        PlotType = "PCA"
      ) ## Color by tumor of origin
      
      plot_function(
        SampleCoord = Cells_coord_onPCA,
        AssignBasedOn = "cluster",
        PlotType = "PCA"
      ) ## Color by cluster
      dev.off()
      
      pdf(file = paste(Sys.Date(), "PCAplots_CellsColoredBySignatureScores.pdf"))
      ScoreOnPlot(t(SignatureScoreTable), "PCA", Cells_coord_onPCA)
      dev.off()
      
      pdf(file = paste(Sys.Date(), "PCAplots_CellsColoredByGeneExpression.pdf"))
      ScoreOnPlot(Genes_plot, "PCA", Cells_coord_onPCA)
      dev.off()
    }

    ### UMAP visualization of results
    if(PreClusteringSteps[2] == "UMAP"){
        pdf(file = paste(prefix,  "UMAPplots_TumorOrigin_Cluster.pdf", sep = "_"))
        plot_function(
          SampleCoord = layout,
          AssignBasedOn = "tumor",
          PlotType = "UMAP"
        )
        
        plot_function(
          SampleCoord = layout,
          AssignBasedOn = "cluster",
          PlotType = "UMAP"
        )
        dev.off()
        
        pdf(file = paste(Sys.Date(),"UMAPplots_CellsColoredBySignatureScores.pdf"))
        ScoreOnPlot(t(SignatureScoreTable), "UMAP", layout)
        dev.off()
        
        pdf(file = paste(Sys.Date(),"UMAPplots_CellsColoredByGeneExpression.pdf"))
        ScoreOnPlot(Genes_plot, "UMAP", layout)
        dev.off()
      }
      
    ### Heatmap representation
      #### Order cells based on cluster number
      metadata_orderedByCluster <- metadata[order(metadata$Cluster), ]
      Filtered_Dataset_orderedByCluster <- Filtered_Dataset[, rownames(metadata_orderedByCluster)]
      
      #### Define colors for each level of qualitative variables and a gradient color for continuous variable
      ##### Clusters
      Cluster_Color <- ClusterPalette[1:length(unique(metadata_orderedByCluster$Cluster))]
      names(Cluster_Color) <- levels(unique(as.factor(metadata_orderedByCluster$Cluster)))
      
      ##### Expression values
      ExpressionData_ColorPalette <- colorRamp2(
        breaks = c(0, 0.5, 1),
        colors = c("lightgoldenrodyellow", "orange", "red")
      )
      
      ##### Score values
      Score_ColorPalette <- colorRamp2(breaks = c(0, ceiling(max(
        metadata[,SignatureID]
      ))),
      colors = c("gray100", "black"))
      
      ## Create the heatmap annotation
      Top_ha <- HeatmapAnnotation(
        Cluster = metadata_orderedByCluster$Cluster,
        Score = as.numeric(metadata_orderedByCluster[,SignatureID]),
        col = list(
          Cluster = Cluster_Color,
          Score = Score_ColorPalette
        ),
        show_legend = TRUE
      )
      
      ## Plot the heatmap
      pdf(paste0(Sys.Date(), "_Heatmaps.pdf"))
      
      print(HeatmapPlot(
        DataToPlot = Filtered_Dataset_orderedByCluster,
        SplitData = metadata_orderedByCluster,
        ColumnSplit = "Cluster",
        ColorPalette =  ExpressionData_ColorPalette,
        Transform =  "Normalize",
        Rowv = TRUE,
        Colv = FALSE,
        dendrogram = TRUE,
        Top_ha = Top_ha,
        Bottom_ha = NULL,
        TextSize_Rownames = 5
      ))
      
      dev.off()
      
      # tSNE visualization of HCPC clustering
      if (opt$tsne == TRUE) {
        set.seed(1)
        
        x1 <- 0 # initialize counter to 0
        epc <- function(x1) {
          x1 <<- x1 + 1
          filename <- paste(prefix, "_tSNEplot", x1, "jpg", sep = ".")
          cat("> Plotting TSNE to ", filename, " ")
          jpeg(filename, width = 2400, height = 1800)
          
          plot(
            x1,
            t = 'p',
            main = "T-SNE",
            col = "black",
            cex = 2,
            pch = 16
          )
          dev.off()
        }
        
        DistanceMatrix <- dist(Cells_coord_onPCA, method = "euclidean") ## Distance matrix used by HCPC function
        Cells_coord_onTSNE <- tsne(
          DistanceMatrix,
          initial_config = NULL,
          k = 10,
          initial_dims = 30,
          perplexity = 50,
          max_iter = 1000,
          min_cost = 0,
          epoch_callback = epc,
          whiten = TRUE,
          epoch = 100
        )
        
        Cells_coord_onTSNE <- as.data.frame(Cells_coord_onTSNE)
        rownames(Cells_coord_onTSNE) <- rownames(Cells_coord_onPCA)
        save_csv(Cells_coord_onTSNE, "SampleCoordinates_OnTSNEplot")
        
        pdf(file = paste(prefix,  "tSNEplots_TumorOrigin_Cluster.pdf", sep = "_"))
        plot_function(
          SampleCoord = Cells_coord_onTSNE,
          AssignBasedOn = "tumor",
          PlotType = "tSNE"
        )
        
        plot_function(
          SampleCoord = Cells_coord_onTSNE,
          AssignBasedOn = "cluster",
          PlotType = "tSNE"
        )
        dev.off()
        
        pdf(file = paste(Sys.Date(),"tSNEplots_CellsColoredBySignatureScores.pdf"))
        ScoreOnPlot(SignatureScoreTable, "tSNE", Cells_coord_onTSNE)
        dev.off()
        
        pdf(file = paste(Sys.Date(),"tSNEplots_CellsColoredByGeneExpression.pdf"))
        ScoreOnPlot(Genes_plot, "tSNE", Cells_coord_onTSNE)
        dev.off()
      }
    
    # Save complete workspace (for later use if needed)
    save.image(file = paste0(prefix, ".RData"))
    
    # Save input parameters used
    sink(paste0(prefix, "_InputParameters.txt"))
    
    print(cat(
      '\nUsing :\n- Data file (--file) :',
      opt$file,
      '\n- Metadata file (--metadata) :',
      opt$metadata,
      '\n- Metadata file containing tumorigenic status/score (--metadata_bis) :',
      opt$metadata_bis,
      '\n- Genes used for the grouping analysis (--GenesUnderStudy) :',
      opt$GenesUnderStudy,
      '\n- Genes highlighted on the PCA/tSNE/UMAP plot (--Genes) :',
      opt$Genes,
      '\n- Signature genes for which a score should be calculated (--Signatures) :',
      opt$Signatures,
      '\n- OutputFolder (--out) :',
      opt$out,
      '\n\nOther parameters :\n- Type of analysis (--analysis_name) :',
      opt$analysis_name,
      '\n- Name of dataset (--dataset) :',
      opt$dataset,
      '\n- Cell group to which further analysis was restricted (--Group) :',
      opt$Group,
      '\n- Number of principal components considered for grouping analyses  (--numberPCsToUseForClustering) :',
      opt$numberPCsToUseForClustering,
      '\n- Column name corresponding to tumor identity (--tumor) :',
      opt$tumor,
      '\n- Color assigned to each tumor (--tumorColor) :',
      opt$tumorColor,
      '\n- Should tSNE be run (TRUE = Yes and FALSE  = No) (--tsne) :',
      opt$tsne,
      '\n- List of 2 steps to do prior to running HCPC analysis (--PreClusteringSteps) :',
      opt$PreClusteringSteps,
      '\n'
    ))
    
    sink()
    
    # Save the versions of R and R packages used
    sink(paste0(prefix, "_RpackagesVersions.txt"))
    print(sessionInfo())
    sink()
    
  } else {
    print(paste("Hopkins statistic (H) =", clustend$hopkins_stat,
        "(Since H < 0.5, the dataset is uniformly distributed, i.e., there is no meaningful clusters."))
  }
  SignatureNumber <- SignatureNumber + 1
}


#################################################################################################
### Assess silhouette width of each cell in each cluster (SilhouetteWidthPerCellPerCluster.R) ###
#################################################################################################

# Define variables
Variables <- list(
  ClusterPalette1 = c("chartreuse3", "deepskyblue", "goldenrod3", "slateblue1", "darkorange1"), ## Color palette for clusters
  NumberOfClusters = 5,
  OutputFolder = "DataAnalysisFolder/",
  RDataFilePath = "DataAnalysisX.RData") ## .RData file containing the global environment related to the HCPC clustering analysis (generated using the HCPCintegratingUMAP.R script).

# Load required packages
library(factoextra)
library(FactoMineR)
library(cluster)

# Set working directory
setwd(Variables$OutputFolder)

# Load the appropriate .RData
load(Variables$RDataFilePath)

# Silhouette width per cell per cluster 
kmeans.res <- kmeans(Cells_coord_onPCA, iter.max = 10, nstart = 4, centers = NumberOfClusters)

SilhouetteWidth <- silhouette(x=kmeans.res$cluster, dist = dist(Cells_coord_onPCA), full = FALSE)
SilhouetteWidth_cells <- data.frame(cluster=kmeans.res$cluster, row.names = names(kmeans.res$cluster))
SilhouetteWidth_cells$neighbor <- SilhouetteWidth[,2]
SilhouetteWidth_cells$sil_width <- SilhouetteWidth[,3]

SilhouetteWidth_cells <- SilhouetteWidth_cells[rownames(metadata),]

# Silhouette width plot per cluster
pdf(file = paste0(Sys.Date(), "_Silhouette width per cell in each cluster.pdf"))

Plot <- ggplot(SilhouetteWidth_cells, aes(x=Cluster, y=sil_width)) + 
  geom_boxplot(fill = "gray88", outlier.colour="white") + 
  geom_jitter(color = ClusterPalette1[as.factor(SilhouetteWidth_cells$Cluster)]) +
  labs(y = "Silhouette width", x = "Cluster")   + 
  theme_classic() +
  theme(axis.text.x = element_text(angle = 90)) + 
  geom_hline(yintercept = 0, linetype = "dotted")+
  ylim(-0.5,1)
plot(Plot)

dev.off()


##########################################################################
## Linear models between signature scores (LinearModelsBetweenScores.R) ##
##########################################################################

# Define varables
Variables <- list(
Dataset = "Dataset1",
ExprData = "Dataset1.RData",
cellMetadata = "MetadataWithClusterIDs.csv",
cellMetadata.sep = ",",
SignatureGenesList = "SignatureGenes.csv",
SignatureGenesList.sep = ",",
ClustersToHighlight = "4,1",
ClusterPalette = c("deepskyblue", "firebrick1", "chartreuse3", "deeppink", "goldenrod3", "darkorange1", "slateblue1"), ## Color palette for clusters
ClusterPalette1 = c("deepskyblue", "grey", "grey", "deeppink", "grey", "grey", "grey") ## Color palette for clusters
)

# Load required packages
library(psych)
library(ggplot2)

# Import expression data
load(Variables$ExprData)

# Import cell metadata files containing cluster membership
metadata <- read.table(file = Variables$cellMetadata, header = TRUE, sep= Variables$cellMetadata.sep, row.names = 1)

# Import signature genes
SignatureGenes <- read.table(file = Variables$SignatureGenesList, header = TRUE, sep= Variables$SignatureGenesList.sep)

# Calculate signature score per cell
## Score = geometric mean of expression values of genes in each signature
## Each column in the SignatureGenes dataframe corresponds to one molecular signature
SignatureScoreTable <- data.frame(matrix(, nrow = ncol(expr_data), ncol = 0))
rownames(SignatureScoreTable) <- colnames(expr_data)
SignatureScoreTable$cell <- colnames(expr_data)

data.normCounts_bis <- expr_data
data.normCounts_bis$gene <- rownames(data.normCounts_bis)

i <- 1
while (i <= ncol(SignatureGenes)) {
  ColInterest <- colnames(SignatureGenes[i])
  Genes_interest1 <- merge(
    y = data.normCounts_bis,
    x = SignatureGenes,
    by.x = ColInterest,
    by.y = "gene"
  )
  
  rownames(Genes_interest1) <- Genes_interest1[, ColInterest]
  Genes_interest1 <- Genes_interest1[, (ncol(SignatureGenes) + 1):ncol(Genes_interest1)]
  Genes_interest_GBM <- Genes_interest1
  Genes_interest_GBM[Genes_interest_GBM == 0] <- 1
  GeomMean1  <- as.data.frame(apply(Genes_interest_GBM, 2, geometric.mean))
  colnames(GeomMean1) <- ColInterest
  SignatureScoreTable[, ColInterest] <- GeomMean1[, ColInterest]
  
  i <- i + 1
}

rm(ColInterest)
rm(Genes_interest1)
rm(Genes_interest_GBM)
rm(GeomMean1)

SignatureScoreTable <- SignatureScoreTable[, -1]
SignatureScoreTable <- SignatureScoreTable[colnames(expr_data),]

# Extract columns with numeric data for any dataframe
dfNum <- function(InputDataFrame) {
  DF_NUM_Output <- data.frame ( matrix (data=NA, nrow=nrow(InputDataFrame), ncol=0))
  i <- 1
  while (i <= ncol(InputDataFrame))
  {
    if (is.numeric(InputDataFrame[,i]))
    {
      DF_NUM_Output <- data.frame(DF_NUM_Output, InputDataFrame[i])
    }
    i <- i+1
  }
  return(DF_NUM_Output)
}

# Linear Model plots between signature scores
## Prepare data
DN_Num <- dfNum(SignatureScoreTable)
DN_Num <- DN_Num[rownames(metadata),]

## Clusters to highlight
ClusterList <- unlist(strsplit(Variables$ClustersToHighlight, split = ","))
DN_Num$Cluster <- metadata$Cluster

## Order cells so that clusters of interest are in front on plot
DN_Num1 <- DN_Num[DN_Num$Cluster == as.integer(ClusterList[1]), ]
DN_Num2 <- DN_Num[DN_Num$Cluster == as.integer(ClusterList[2]), ]
DN_Num_Others <- DN_Num[(DN_Num$Cluster != as.integer(ClusterList[1])) & (DN_Num$Cluster != as.integer(ClusterList[2])), ]
DN_Num <- rbind(DN_Num_Others, DN_Num1, DN_Num2)
DN_Num$Cluster <- as.factor(DN_Num$Cluster)

## Linear model
Summary_Table <- data.frame(matrix(, nrow=0, ncol=0))
i <- 2
while(i <= ncol(SignatureGenes)){
  VariableYname <- names(DN_Num[i])
  Model <- lm(DN_Num[,i] ~ DN_Num[,1], data = DN_Num)
  print(Model)
  print(summary(Model)$adj.r.squared)
  RM <- summary(Model)
  Rcoeff <- RM$adj.r.squared
  pval <- RM$coefficients[2,4]
  Summary_Table[VariableYname,"R-squared"] <- Rcoeff
  Summary_Table[VariableYname,"p-value"] <- pval
  write.csv(Summary_Table, file = paste0(Sys.Date(), "LinearModelBetween", colnames(DN_Num)[1], "scoreAnd", VariableYname, "score - AcrossCellsFrom", Variables$Dataset, "dataset.csv"))
  
pdf(file = paste0(Sys.Date(), "LinearModelBetween", colnames(DN_Num)[1], "scoreAnd", VariableYname, "score - AcrossCellsFrom", Variables$Dataset, "dataset.pdf"))

Plot <- ggplot(DN_Num, aes(x=DN_Num[,1], y=DN_Num[,i])) +
  labs(y = paste0(VariableYname, " Score"), x = paste(colnames(DN_Num)[1], " score"))   +
  geom_jitter(shape=16, size=2.5, position=position_jitter(0.2), color = "black") +
  theme_classic() +
  theme(axis.text.x = element_text(angle = 90)) +
  geom_abline(intercept =Model$coefficients[[1]], slope =Model$coefficients[[2]], linetype = "dashed", color = "red") +
  ylim(0,NA)+
  xlim(0,NA)
plot(Plot)

Plot <- ggplot(DN_Num, aes(x=DN_Num[,1], y=DN_Num[,i], color = DN_Num$Cluster)) +
  labs(y = paste0(VariableYname, " Score"), x = paste(colnames(DN_Num)[1], " score"))   +
  geom_jitter(shape=16, size=2.5, position=position_jitter(0.2), alpha = 0.7) +
  theme_classic() +
  scale_color_manual(values = Variables$ClusterPalette) +
  theme(axis.text.x = element_text(angle = 90), legend.position = "bottom") +
  geom_abline(intercept =Model$coefficients[[1]], slope =Model$coefficients[[2]], linetype = "dashed", color = "black") +
  ylim(0,NA)+
  xlim(0,NA)
plot(Plot)

Plot <- ggplot(DN_Num, aes(x=DN_Num[,1], y=DN_Num[,i], color = DN_Num$Cluster)) +
  labs(y = paste0(VariableYname, " Score"), x = paste(colnames(DN_Num)[1], " score"))   +
  geom_jitter(shape=16, size=2.5, position=position_jitter(0.2), alpha = 0.7) +
  theme_classic() +
  scale_color_manual(values = Variables$ClusterPalette) +
  theme(axis.text.x = element_text(angle = 90), legend.position = "none") +
  geom_abline(intercept =Model$coefficients[[1]], slope =Model$coefficients[[2]], linetype = "dashed", color = "black") +
  ylim(0,NA)+
  xlim(0,NA)
plot(Plot)

Plot <- ggplot(DN_Num, aes(x=DN_Num[,1], y=DN_Num[,i], color = DN_Num$Cluster)) +
  labs(y = paste0(VariableYname, " Score"), x = paste(colnames(DN_Num)[1], " score"))   +
  geom_jitter(shape=16, size=2.5, position=position_jitter(0.2), alpha = 0.7) +
  theme_classic() +
  scale_color_manual(values = Variables$ClusterPalette1) +
  theme(axis.text.x = element_text(angle = 90), legend.position = "bottom") +
  geom_abline(intercept =Model$coefficients[[1]], slope =Model$coefficients[[2]], linetype = "dashed", color = "black") +
  ylim(0,NA)+
  xlim(0,NA)
plot(Plot)

Plot <- ggplot(DN_Num, aes(x=DN_Num[,1], y=DN_Num[,i], color = DN_Num$Cluster)) +
  labs(y = paste0(VariableYname, " Score"), x = paste(colnames(DN_Num)[1], " score"))   +
  geom_jitter(shape=16, size=2.5, position=position_jitter(0.2), alpha = 0.7) +
  theme_classic() +
  scale_color_manual(values = Variables$ClusterPalette1) +
  theme(axis.text.x = element_text(angle = 90), legend.position = "none") +
  geom_abline(intercept =Model$coefficients[[1]], slope =Model$coefficients[[2]], linetype = "dashed", color = "black") +
  ylim(0,NA)+
  xlim(0,NA)
plot(Plot)

dev.off()

  i <- i+1
}


#########################################################################
## Differential expression analysis (DifferentialExpressionAnalysis.R) ##
#########################################################################

# Load required packages
library(RColorBrewer)
library(ggplot2)
library(circlize)
library(ClusterR)

# Define variables
Variables <- list(
  ExpData = "Dataset1.RData",
  CellMetadata = "MetadataWithClusterIDs.csv",
  CellMetadata.sep = ",",
  ClusterPalette1 = c("deepskyblue", "firebrick1", "chartreuse3", "deeppink", "goldenrod3", "darkorange1", "slateblue1") ## Color palette for clusters
)

# Load expression data
load(Variables$ExpData)

# Import cell metadata file containing cluster membership
metadata <- read.table(file= Variables$CellMetadata, sep = Variables$CellMetadata.sep, header = TRUE, row.names = 1)
expr_data <- expr_data[,rownames(metadata)]

# Descriptive Statistics function
descriptive_stats <- function(InputData) {
  SummaryData <- data.frame(
    Mean_allCells = rowMeans(InputData),
    SD_allCells = apply(InputData, 1, sd),
    Variance_allCells = apply(InputData, 1, var),
    Percentage_Detection = apply(InputData, 1, function(x, y = InputData) {(sum(x != 0) / ncol(y)) * 100}),
    mean_factor2 = rowMeans(InputData[, Group2cellIDs]),
    mean_factor1 = rowMeans(InputData[, Group1cellIDs]),
    Variance_factor2 = apply(InputData[, Group2cellIDs], 1, var),
    Variance_factor1 = apply(InputData[, Group1cellIDs], 1, var)
    
  )
  SummaryData$fold_change <- SummaryData$mean_factor1 - SummaryData$mean_factor2
  return(SummaryData)
}

# Define function for differential expression (DE) analysis
DE_analysis <- function(InputData, padj_method, pval, column1Name, OutputFileName){
  ## Mann-Whitney test (Two-sample Wilcoxon test)
  MW_test <- data.frame(t(apply(InputData, 1, function(x) {
    do.call("cbind", wilcox.test(x[names(Group1cellIDs)[Group1cellIDs]], x[names(Group2cellIDs)[Group2cellIDs]]))[, 1:2]
  })), stringsAsFactors = FALSE)
  
  ## Benjamini-Hochberg correction and significativity
  MW_test$p.adjust <- p.adjust(as.numeric(MW_test$p.value), method = padj_method, n = nrow(MW_test))
  MW_test$Significant <- MW_test$p.adjust < pval
  
  ## Descritpive statistics of all analyzed genes
  gene_stats <- descriptive_stats(InputData)
  
  ## Create a gene metadata dataframe
  results <- merge(gene_stats, MW_test, by = "row.names")
  colnames(results)[1] <- column1Name
  colnames(results)[6] <- paste0("Mean_Cluster", cluster2Number)
  colnames(results)[7] <- paste0("Mean_Cluster", cluster1Number)
  colnames(results)[8] <- paste0("Variance_Cluster", cluster2Number)
  colnames(results)[9] <- paste0("Variance_Cluster", cluster1Number)
  
  ## Save files
  write.table(
    results,
    paste0("DEresults_", OutputFileName, "_Cluster", cluster1Number, "Vs_Cluster", cluster2Number, ".csv"),
    sep = ",",
    quote = FALSE,
    col.names = TRUE,
    row.names = FALSE
  )
  
}

# Search for genes that are expressed in at least 3% cells
kept_genes <- rowSums(expr_data != 0) >= (0.03 * ncol(expr_data))

# Filter matrix
data.normCounts_DE <- expr_data[kept_genes,]

# Differential expression analysis
ClusterList <- unique(metadata$Cluster)
for (cluster1ID in 1:length(ClusterList)){
  cluster1Number <- ClusterList[[cluster1ID]]
  
  ### Specify the 2 groups to be compared by creating two logical name vectors
  Group1cellIDs <- setNames(metadata$Cluster == cluster1Number, rownames(metadata))
  for(cluster2ID in (cluster1ID+1):length(ClusterList)){
    cluster2Number <- ClusterList[[cluster2ID]]
    Group2cellIDs <- setNames(metadata$Cluster == cluster2Number, rownames(metadata))
    
  ### Run DE analysis
  DE_analysis(InputData = data.normCounts_DE, padj_method = "BH", pval= 0.01, column1Name = "gene", OutputFileName = "AllGenes")
  }
}

#####################################################################
#              Update gene symbols (UpdateGeneSymbols.R)            #
#####################################################################

# Input files include:
## the file containing the list of gene symbols to update
## the filtered gene metadata file from HGNC website
## the file containing the list of gene symbols that should be excluded from comparisons because the approved symbol of gene A is the previous symbol of gene B"
## the file containing the list of genes whose symbol was withdrawn
## the gene metadata file from NCBI website

# Define variables
Variables <- list(
GeneListInterest.file = "DEresults_AllGenes_SigHIGHvsSigLOW.csv",
OutputFileName = "_SignXclustering_DEresultsSigHIGHvsSigLOW_DatasetY",
GeneListInterest.file_sep = ",",
GeneMetadata_HGNC.file = "2020-10-15_FilteredGeneMetadataFromHGNC.csv",
GeneMetadata_HGNC.file_sep = ",",
AmbiGenes.file = "2020-10-15_GenesExcludedBecauseApprovedSymbolIsPreviousSymbolOfAnotherGene.csv",
AmbiGenes.file_sep = ",",
WithdrawnGenes.file = "2020-10-15_GenesExcludedBecauseEntryOrSymbolWithdrawn.csv",
WithdrawnGenes.file_sep = ",",
NCBIgeneInfo.file = "2020-10-16_GeneMetadataFromNCBI.csv")

# Load necessary packages (install them if it's not the case)
requiredPackages <- c('stringr', 'plyr', 'venn', 'dplyr', 'tibble')
new.packages <- requiredPackages[!(requiredPackages %in% installed.packages()[,"Package"])]
if(length(new.packages)) install.packages(new.packages)
for (p in requiredPackages) {
  suppressMessages(invisible(library(p, character.only = TRUE)))
}

# Import gene metadata file from HGNC website
GeneMetadata_HGNC <- read.delim(
  Variables$GeneMetadata_HGNC.file,
  header = TRUE,
  sep = Variables$GeneMetadata_HGNC.file_sep,
  row.names = 1
)

# Import gene metadata file from NCBI
GeneMetadata_NCBI <- read.csv(
  Variables$NCBIgeneInfo.file,
  header = TRUE,
  sep = ",",
  row.names = 1
)

# Import file containing genes with ambiguous genes symbols
## Ambiguous : we are not sure if they correspond to the approved symbol of a gene or the previous symbol of another gene
AmbiguousGenes <- read.table(
  Variables$AmbiGenes.file,
  header = TRUE,
  stringsAsFactors = FALSE,
  sep = Variables$AmbiGenes.file_sep,
  check.names = FALSE,
  row.names = 1
)

# Import file containing genes whose symbol was withdrawn
## Status was 'Entry withdrawn' or 'Symbol withdrawn' in the downloaded HGNC file
WithdrawnGenes <- read.table(
  Variables$WithdrawnGenes.file,
  header = TRUE,
  stringsAsFactors = FALSE,
  sep = Variables$WithdrawnGenes.file_sep,
  check.names = FALSE,
  row.names = 1
)

# Define function to split a column into multiple number of columns
split_into_multiple <- function(column, pattern = ", ", into_prefix){
  cols <- str_split_fixed(column, pattern, n = Inf)
  cols[which(cols == "")] <- NA
  cols <- as_tibble(cols)
  m <- dim(cols)[2]
  names(cols) <- paste(into_prefix, 1:m, sep = "_")
  return(cols)
}

# Separate one column into multiple columns
GeneSymbols.split <- GeneMetadata_HGNC %>% bind_cols(split_into_multiple(column = .$Previous.symbols, pattern = ", ", into_prefix = "Previous.symbol"))

# Import file containing gene symbols to update
InputData <- read.table(
  Variables$GeneListInterest.file,
  header = TRUE,
  stringsAsFactors = FALSE,
  sep = Variables$GeneListInterest.file_sep,
  check.names = FALSE
)
rownames(InputData) <- InputData$gene

# Among genes of interest, identify genes with ambiguous symbols
  GeneListToUpdate <- InputData$gene
  AmbiguousSymbols <- as.data.frame(GeneListToUpdate %in% AmbiguousGenes$x)
  GeneListToUpdate <- cbind(GeneListToUpdate, AmbiguousSymbols)
  colnames(GeneListToUpdate) <- c("InputGeneSymbol", "AmbiguousSymbol")
  
#  Identify genes whose symbols are the approved symbol
  CompareGenes <- list()
  CompareGenes["NonAmbiguousGenes"] <- list(GeneListToUpdate[GeneListToUpdate$AmbiguousSymbol == FALSE,1])
  CompareGenes["ApprovedSymbols"] <- list(GeneSymbols.split$Approved.symbol)
  
  CompareNonAmbiguousGenesToApprovedSymbols <- venn(CompareGenes,
                                                    simplify = FALSE,
                                                    intersections = TRUE,
                                                    show.plot=TRUE,
                                                    zcolor = "style")
  
  Intersection.NonAmbiguousGenesToApprovedSymbols <- attr(CompareNonAmbiguousGenesToApprovedSymbols, "intersections")
  
  for(i in 1:nrow(GeneListToUpdate)){
    if(GeneListToUpdate[i, "AmbiguousSymbol"] == FALSE){
      GeneSymbol <- as.character(GeneListToUpdate[i,1])
      if(GeneSymbol %in% Intersection.NonAmbiguousGenesToApprovedSymbols$`NonAmbiguousGenes:ApprovedSymbols`){
        GeneListToUpdate[i, "IsApprovedSymbol"] <- TRUE
        GeneListToUpdate[i, "ApprovedSymbol"] <- GeneSymbol
      } else {
        GeneListToUpdate[i, "IsApprovedSymbol"] <- FALSE
      }
    }
  }
  
# Determine whether the other gene symbols correspond to previous symbols
  for(j in 1:nrow(GeneListToUpdate)){
    if(GeneListToUpdate[j, "AmbiguousSymbol"] == FALSE){
      GeneSymbolX <- as.character(GeneListToUpdate[j,1])
      
      if(GeneListToUpdate[j,"IsApprovedSymbol"] == FALSE){
        RowNumber <- which(GeneSymbols.split == GeneSymbolX, arr.ind=TRUE)
        
        if(nrow(RowNumber) == 0){
          GeneListToUpdate[j, "Note"] <- "InputSymbolNotFoundInHGNCFile"
        } else {
          if(length(unique(RowNumber[,1])) == 1){
            RowNumber <- RowNumber[1,1]
            GeneListToUpdate[j, "ApprovedSymbol"] <- as.character(GeneSymbols.split[RowNumber, "Approved.symbol"])
          } else {
            GeneListToUpdate[j, "Note"] <- "PreviousSymbolOfMoreThan1Gene"
          }
        }
      }
    }
  }
  
# For genes not found, check if they are among the entries/symbols that were withdrawn
  GeneListToUpdate$EntryOrSymbolWithdrawn <- NA
  for(k in 1:nrow(GeneListToUpdate)){
    if(is.na(GeneListToUpdate[k, "Note"]) ==FALSE){
      
      if(GeneListToUpdate[k, "Note"] == "InputSymbolNotFoundInHGNCFile"){
        GeneSymbolY <- as.character(GeneListToUpdate[k,1])
        
        if(GeneSymbolY %in% WithdrawnGenes$x){
          GeneListToUpdate[k, "EntryOrSymbolWithdrawn"] <- TRUE
        } else {
          GeneListToUpdate[k, "EntryOrSymbolWithdrawn"] <- FALSE
          
          # Check if we identify the gene in the NCBI gene info file
          NCBIsymbol <- GeneMetadata_NCBI %>% filter_all(any_vars(. %in% GeneSymbolY))
          if(nrow(NCBIsymbol) == 0){
            GeneListToUpdate[k, "Note"] <- paste0(GeneListToUpdate[k, "Note"], "_InputSymbolNotFoundInNCBIfile")
          } else {
            if(length(unique(NCBIsymbol[,1])) == 1){
              GeneListToUpdate[k, "ApprovedSymbol"] <- as.character(NCBIsymbol[1,"Symbol"])
              GeneListToUpdate[k, "Note"] <- paste0(GeneListToUpdate[k, "Note"], "_InputSymbolFoundInNCBIfile")
            } else {
              GeneListToUpdate[k, "Note"] <- paste0(GeneListToUpdate[k, "Note"], "_SynonymnForMoreThan1GeneNCBI")
            }
          }    
        }
      }
    }
  }
  
# Retrieve metadata for genes of interest
  GeneListToUpdate_metadata <- GeneMetadata_HGNC %>% filter_all(any_vars(Approved.symbol %in% GeneListToUpdate[GeneListToUpdate$AmbiguousSymbol == FALSE,4]))
  GeneListToUpdate_metadata <- merge(x = GeneListToUpdate, y= GeneListToUpdate_metadata, by.x = "ApprovedSymbol", by.y = "Approved.symbol", all.x = TRUE)
  GeneListToUpdate_metadata <- merge(x = InputData, y= GeneListToUpdate_metadata, by.x = "gene", by.y = "InputGeneSymbol")
  
# Save results
write.csv(GeneListToUpdate_metadata, file = paste0(Sys.Date(), Variables$OutputFileName, "_UpdatedGeneSymbols.csv"))


###############################################
### EnrichmentScore_SpecificGeneModules.Rmd ###
###############################################

---
title: "Determining whether or not a specific gene module is enriched in a cluster compared to another cluster"
author: "MSS"
date: "06/08/2021"
output:
  html_document:
    code_folding: hide
---

```{r setup, include=TRUE, message=FALSE, warning=FALSE}
knitr::opts_chunk$set(echo = TRUE)
```

## Define variables and load packages
```{r Variables_Packages}
# Define variables
Variables <- list(
Gene.list1_path = "UpregulatedGenes_UpdatedSymbols.csv",
Genelist1_name = "UpRegGenes_Dataset1",
Gene.list1_sep = ",",
Gene.list2_path = "GeneModule1.csv",
Genelist2_name = "GeneModule1",
Gene.list2_sep = ",",
nGenes_DEanalysis = 41915 ## Number of genes in human genome (from HGNC and NCBI gene metadata file; excluded genes whose entry or symbol was withdrawn, genes with ambiguous symbols and duplicated genes)
)

# Load required packages
requiredPackages <- c('stringr', 'plyr', 'venn', 'dplyr', 'tibble', 'openxlsx', 'readxl')
new.packages <- requiredPackages[!(requiredPackages %in% installed.packages()[,"Package"])]
if(length(new.packages)) install.packages(new.packages)
for (p in requiredPackages) {
  suppressMessages(invisible(library(p, character.only = TRUE)))
}

```

## Import data
```{r Import Data}
# Import gene lists to be compared (update gene symbols before using this Rmd)
Gene.list1 <- read.table(file = Variables$Gene.list1_path, header = TRUE, sep= Variables$Gene.list1_sep, row.names = 1)
Gene.list2 <- read.table(file = Variables$Gene.list2_path, header = TRUE, sep= Variables$Gene.list2_sep, row.names = 1)

```

## Explore gene lists
```{r Explore Gene lists}
# Initial number of genes
print("Number of upregulated genes:")
nrow(Gene.list1)
print("Number of genes in gene module:")
nrow(Gene.list2)

# Explore notes related to upregulated genes
print("Exploring list of upregulated genes")
Gene.list1_Notes <- all(is.na(Gene.list1$Note))

if(Gene.list1_Notes == FALSE){
  print(table(Gene.list1$Note))
 
  # Identify genes that were not found in the HGNC and NCBI files
  print("Genes not found in HGNC and NCBI gene metadata files:")
unique(Gene.list1[Gene.list1$Note == "InputSymbolNotFoundInHGNCFile_InputSymbolNotFoundInNCBIfile","gene"])

# Determine if some genes should be excluded because they have ambiguous symbols
print("Number of genes with ambiguous symbols:")
sum(Gene.list1$AmbiguousSymbol == TRUE)

# Get list of genes that should be excluded because they have ambiguous symbols
Gene.list1[Gene.list1$AmbiguousSymbol == TRUE,"gene"]

# Identify genes that should be excluded because they are the previous symbols of >= 2 genes
print("Genes whose symbol is the previous symbol of another gene:")
unique(Gene.list1[Gene.list1$Note == "PreviousSymbolOfMoreThan1Gene","gene"])
}

# Exclude genes that have ambiguous symbols, genes whose symbol is the previous symbol of atleast 2 genes and genes that were not identified in the HGNC and NCBI gene metadata file
Gene.list1 <- Gene.list1[is.na(Gene.list1$ApprovedSymbol) == FALSE,]

# Identify duplicated genes
Gene.list1[duplicated(Gene.list1$ApprovedSymbol) == TRUE, "ApprovedSymbol"]

# Exclude duplicated genes
DuplicatedGene.list1 <- Gene.list1[duplicated(Gene.list1$ApprovedSymbol) == TRUE, "ApprovedSymbol"]
Gene.list1 <- Gene.list1[ !(Gene.list1$ApprovedSymbol %in% DuplicatedGene.list1), ]

# Number of genes retained
print("Number of genes retained:")
nrow(Gene.list1)

# Explore notes related to gene module
print("Exploring list of genes in gene module")
Gene.list2_Notes <- all(is.na(Gene.list2$Note))

if(Gene.list2_Notes == FALSE){
  print(table(Gene.list2$Note))
 
  # Identify genes that were not found in the HGNC and NCBI files
  print("Genes not found in HGNC and NCBI gene metadata files:")
unique(Gene.list2[Gene.list2$Note == "InputSymbolNotFoundInHGNCFile_InputSymbolNotFoundInNCBIfile","gene"])

# Determine if some genes should be excluded because they have ambiguous symbols
print("Number of genes with ambiguous symbols:")
sum(Gene.list2$AmbiguousSymbol == TRUE)

# Get list of genes that should be excluded because they have ambiguous symbols
Gene.list2[Gene.list2$AmbiguousSymbol == TRUE,"gene"]

# Identify genes that should be excluded because they are the previous symbols of >= 2 genes
print("Genes whose symbol is the previous symbol of another gene:")
unique(Gene.list2[Gene.list2$Note == "PreviousSymbolOfMoreThan1Gene","gene"])
}

# Exclude genes that have ambiguous symbols, genes whose symbol is the previous symbol of atleast 2 genes and genes that were not identified in the HGNC and NCBI gene metadata file
Gene.list2 <- Gene.list2[is.na(Gene.list2$ApprovedSymbol) == FALSE,]

# Identify duplicated genes
Gene.list2[duplicated(Gene.list2$ApprovedSymbol) == TRUE, "ApprovedSymbol"]

# Exclude duplicated genes
DuplicatedGene.list2 <- Gene.list2[duplicated(Gene.list2$ApprovedSymbol) == TRUE, "ApprovedSymbol"]
Gene.list2 <- Gene.list2[ !(Gene.list2$ApprovedSymbol %in% DuplicatedGene.list2), ]

# Number of genes retained
print("Number of genes retained:")
nrow(Gene.list2)

```

## Compare gene lists to compare
```{r Compare GeneList}
# Compare gene lists
## Define lists to be compared
CompareGenes <- list()
CompareGenes[Variables$Genelist1_name] <- list(as.character(Gene.list1$ApprovedSymbol))
CompareGenes[Variables$Genelist2_name] <- list(as.character(Gene.list2$ApprovedSymbol))

## Plot venn diagram comparing the different lists
CompareGenes.venn <- venn(CompareGenes, simplify = FALSE, intersections = TRUE, show.plot=TRUE, zcolor = "style")

Intersection <- attr(CompareGenes.venn, "intersections")
names(Intersection) <- gsub(pattern = ":", replacement = "Vs", x = names(Intersection))

## Save results in one Excel file
write.xlsx(Intersection, file = paste0(Sys.Date(),"_ComparingGeneLists_", Variables$Genelist1_name, "Vs", Variables$Genelist2_name, ".xlsx"))

# Over-representation analysis (ORA)
## Define variables
InputList_size <- nrow(Gene.list1) ## Size of input gene list
Geneset_size <- nrow(Gene.list2) ## Number of genes belonging to a given gene module
AllGenes <- Variables$nGenes_DEanalysis ## All genes (universe)
CommonGenes <- length(Intersection[[length(Intersection)]]) ## Number of genes from input gene list that belongs to the geneset

## Calculate fold enrichment as computed by DAVID
  fold.enrichment <-  (CommonGenes / InputList_size ) / (Geneset_size / AllGenes)
  print(paste("Fold enrichment =", fold.enrichment))

## Compute hypergeometric P-value
  p.value <-  phyper(q=CommonGenes-1, m=Geneset_size, n=(AllGenes - Geneset_size), k=InputList_size, lower.tail=FALSE)
  print(paste("p-value of enrichment =", p.value))

```


############################
### CompareGeneLists.Rmd ###
############################

---
title: "Comparing genes upregulated in SigHIGH compared to SigLOW cells from distinct datasets"
author: "MSS"
date: "06/08/2021"
output:
  html_document:
    code_folding: hide
---

```{r setup, include=FALSE, message=FALSE, warning=FALSE}
knitr::opts_chunk$set(echo = TRUE)
```

## Import data
```{r Import Data}
# Load required packages
library(venn)
library(openxlsx)
library(dplyr)
library(readxl)

# Define variables
Variables <- list(
  Gene.list1_path = "DEresults_UpdatedGeneSymbols_Dataset1.csv",
  Genelist1_name <- "Dataset1",
  Gene.list2_path = "DEresults_UpdatedGeneSymbols_Dataset2.csv",
  Genelist2_name <- "Dataset2",
  Gene.list3_path = "DEresults_UpdatedGeneSymbols_Dataset3.csv",
  Genelist3_name <- "Dataset3",
  Gene.list4_path = "DEresults_UpdatedGeneSymbols_Dataset4.csv",
  Genelist4_name <- "Dataset4"
)

# Import gene lists to be compared
## Gene symbols from different lists should be updated before importing gene lists
Gene.list1 <- read.table(file = Variables$Gene.list1_path, header = TRUE, sep= ",", row.names = 1)

Gene.list2 <- read.table(file = Variables$Gene.list2_path, header = TRUE, sep= ",", row.names = 1)

Gene.list3 <- read.table(file = Variables$Gene.list3_path, header = TRUE, sep= ",", row.names = 1)

Gene.list4 <- read.table(file = Variables$Gene.list4_path, header = TRUE, sep= ",", row.names = 1)

```

## Explore and clean gene lists to compare
```{r Prepare GeneList}
# Exclude genes that have ambiguous symbols, genes whose symbol is the previous symbol of atleast 2 genes and genes that were not identified in the HGNC and NCBI gene metadata file
Gene.list1 <- Gene.list1[is.na(Gene.list1$ApprovedSymbol) == FALSE,]
Gene.list2 <- Gene.list2[is.na(Gene.list2$ApprovedSymbol) == FALSE,]
Gene.list3 <- Gene.list3[is.na(Gene.list3$ApprovedSymbol) == FALSE,]
Gene.list4 <- Gene.list4[is.na(Gene.list4$ApprovedSymbol) == FALSE,]

# Exclude duplicated genes
DuplicatedGene.list1 <- Gene.list1[duplicated(Gene.list1$ApprovedSymbol) == TRUE, "ApprovedSymbol"]
Gene.list1 <- Gene.list1[ !(Gene.list1$ApprovedSymbol %in% DuplicatedGene.list1), ]

DuplicatedGene.list2 <- Gene.list2[duplicated(Gene.list2$ApprovedSymbol) == TRUE, "ApprovedSymbol"]
Gene.list2 <- Gene.list2[ !(Gene.list2$ApprovedSymbol %in% DuplicatedGene.list2), ]

DuplicatedGene.list3 <- Gene.list3[duplicated(Gene.list3$ApprovedSymbol) == TRUE, "ApprovedSymbol"]
Gene.list3 <- Gene.list3[ !(Gene.list3$ApprovedSymbol %in% DuplicatedGene.list3), ]

DuplicatedGene.list4 <- Gene.list4[duplicated(Gene.list4$ApprovedSymbol) == TRUE, "ApprovedSymbol"]
Gene.list4 <- Gene.list4[ !(Gene.list4$ApprovedSymbol %in% DuplicatedGene.list4), ]

# Number of genes considered for DE analyses in both datasets
## Get list of genes detected in at least 3% cells in each dataset
List1_AllDetectedGenes <- na.omit(as.character(Gene.list1$ApprovedSymbol))
List2_AllDetectedGenes <- na.omit(as.character(Gene.list2$ApprovedSymbol))
List3_AllDetectedGenes <- na.omit(as.character(Gene.list3$ApprovedSymbol))
List4_AllDetectedGenes <- na.omit(as.character(Gene.list4$ApprovedSymbol))

## Compare gene lists
### Define lists to be compared
CompareLists <- list()
CompareLists[Genelist1_name] <- list(List1_AllDetectedGenes)
CompareLists[Genelist2_name] <- list(List2_AllDetectedGenes)
CompareLists[Genelist3_name] <- list(List3_AllDetectedGenes)
CompareLists[Genelist4_name] <- list(List4_AllDetectedGenes)

### Venn diagram comparing the different lists
print("Genes considered in DE analysis in each dataset")
CompareLists.venn <- venn(CompareLists, simplify = FALSE, intersections = TRUE, show.plot=TRUE, zcolor = "style")

Intersection.lists <- attr(CompareLists.venn, "intersections")

## Number of genes considered in all datasets
CommonGenesConsidered <- as.data.frame(Intersection.lists[[15]])
colnames(CommonGenesConsidered) <- "ApprovedSymbol"

print("Number of genes considered in DE analysis in all datasets")
nrow(CommonGenesConsidered)

# Filter genes so as to keep only genes considered in all datasets
Gene.list1 <- merge(x= CommonGenesConsidered, y = Gene.list1, by = "ApprovedSymbol")
rownames(Gene.list1) <- Gene.list1$ApprovedSymbol

Gene.list2 <- merge(x= CommonGenesConsidered, y = Gene.list2, by = "ApprovedSymbol")
rownames(Gene.list2) <- Gene.list2$ApprovedSymbol

Gene.list3 <- merge(x= CommonGenesConsidered, y = Gene.list3, by = "ApprovedSymbol")
rownames(Gene.list3) <- Gene.list3$ApprovedSymbol

Gene.list4 <- merge(x= CommonGenesConsidered, y = Gene.list4, by = "ApprovedSymbol")
rownames(Gene.list4) <- Gene.list4$ApprovedSymbol

# Filter out genes that are not significantly deregulated between MigHIGH and MigLOW clusters
## Significance level set at BH-adj pval<0.01
Gene.list1 <- Gene.list1[Gene.list1$Significant == TRUE,]
Gene.list2 <- Gene.list2[Gene.list2$Significant == TRUE,]
Gene.list3 <- Gene.list3[Gene.list3$Significant == TRUE,]
Gene.list4 <- Gene.list4[Gene.list4$Significant == TRUE,]

# Number of genes retained for comparison
print(paste0("Number of DE genes retained for comparison - Dataset ", Genelist1_name))
table(Gene.list1$Deregulation)
print(paste0("Number of DE genes retained for comparison - Dataset ", Genelist2_name))
table(Gene.list2$Deregulation)
print(paste0("Number of DE genes retained for comparison - Dataset ", Genelist3_name))
table(Gene.list3$Deregulation)
print(paste0("Number of DE genes retained for comparison - Dataset ", Genelist4_name))
table(Gene.list4$Deregulation)

```

## Compare downregulated genes in MigHIGH cells
```{r CompareDownregGenes}
# Get list of downregulated genes
Gene.list1_down <- Gene.list1[Gene.list1$Deregulation != "UP",]
Gene.list2_down <- Gene.list2[Gene.list2$Deregulation != "UP",]
Gene.list3_down <- Gene.list3[Gene.list3$Deregulation != "UP",]
Gene.list4_down <- Gene.list4[Gene.list4$Deregulation != "UP",]

# Define lists to be compared
CompareGenes <- list()
CompareGenes[Genelist1_name] <- list(as.character(Gene.list1_down$ApprovedSymbol))
CompareGenes[Genelist2_name] <- list(as.character(Gene.list2_down$ApprovedSymbol))
CompareGenes[Genelist3_name] <- list(as.character(Gene.list3_down$ApprovedSymbol))
CompareGenes[Genelist4_name] <- list(as.character(Gene.list4_down$ApprovedSymbol))

# Plot venn diagram comparing the different lists
CompareGenes.venn <- venn(CompareGenes, simplify = FALSE, intersections = TRUE, show.plot=TRUE, zcolor = "style")

Intersection <- attr(CompareGenes.venn, "intersections")
names(Intersection) <- gsub(pattern = ":", replacement = "Vs", x = names(Intersection))

## Save results in one Excel file
write.xlsx(Intersection, file = paste0(Sys.Date(),"_ComparingDownregulatedGenes_", Genelist1_name, "vs", Genelist2_name, "vs", Genelist3_name, "vs", Genelist4_name, "Datasets.xlsx"))

```

## Compare upregulated genes in MigHIGH cells
```{r CompareUpregGenes}
# Get list of upregulated genes
Gene.list1_up <- Gene.list1[Gene.list1$Deregulation == "UP",]
Gene.list2_up <- Gene.list2[Gene.list2$Deregulation == "UP",]
Gene.list3_up <- Gene.list3[Gene.list3$Deregulation == "UP",]
Gene.list4_up <- Gene.list4[Gene.list4$Deregulation == "UP",]

# Define lists to be compared
CompareGenes <- list()
CompareGenes[Genelist1_name] <- list(as.character(Gene.list1_up$ApprovedSymbol))
CompareGenes[Genelist2_name] <- list(as.character(Gene.list2_up$ApprovedSymbol))
CompareGenes[Genelist3_name] <- list(as.character(Gene.list3_up$ApprovedSymbol))
CompareGenes[Genelist4_name] <- list(as.character(Gene.list4_up$ApprovedSymbol))

# Plot venn diagram comparing the different lists
CompareGenes.venn <- venn(CompareGenes, simplify = FALSE, intersections = TRUE, show.plot=TRUE, zcolor = "style")

Intersection <- attr(CompareGenes.venn, "intersections")
names(Intersection) <- gsub(pattern = ":", replacement = "Vs", x = names(Intersection))

## Save results in one Excel file
write.xlsx(Intersection, file = paste0(Sys.Date(),"_ComparingUpregulatedGenes_", Genelist1_name, "vs", Genelist2_name, "vs", Genelist3_name, "vs", Genelist4_name, "Datasets.xlsx"))

library(eulerr)
plot(venn(CompareGenes))
plot(euler(CompareGenes), quantities = TRUE) ## Proportional venn

```


##################################################################################
## Dot plot to represent over-representation analysis results (DotplotForORA.R) ##
##################################################################################

# Define variables
Variables <- list(
  Input_path = "GOres_MigHIGHvsLOW_UpregGenesFC1.5_Dataset1.xlsx", ## Results from enrichR
  sheet = 1,
  data ="MigSign_Dataset1_OEG_MigHIGHvsLOW_FC1.5",
  pval = 0.05,
  Category ="Motility"
)

# Load required packages
requiredPackages <- c('ggplot2', 'RColorBrewer', 'readxl', 'scales', 'dplyr')
for (p in requiredPackages) {
  if (!require(p, character.only = TRUE)) {
    install.packages(p, repos = "https://cran.univ-paris1.fr/")
  }
  suppressMessages(invisible(library(p, character.only = TRUE)))
}

# Import GO results
GO.res <- read_excel(path = Variables$Input_path, sheet = Variables$sheet,
                     col_names = TRUE)
GO.res$Overlap <- sapply(GO.res$Overlap, function(x) eval(parse(text=x)))

# Filter out non-significant terms
GO.res <- GO.res[GO.res$`Adjusted P-value` < Variables$pval,]

# Keep only category of interest
GO.res <- GO.res[GO.res$Category == Variables$Category,]
GO.res<- GO.res[is.na(GO.res$GO)== FALSE,]

# Rank terms by fold enrichment
GO.res$FoldEnrichment <- GO.res$`Odds Ratio`
GO.res <- GO.res[order(GO.res$FoldEnrichment, decreasing = FALSE),]

GO.res_InterestA1 <- GO.res[GO.res$GO == "BP", ]
GO.res_InterestA1$Term <- factor(GO.res_InterestA1$Term, levels = GO.res_InterestA1$Term)

GO.res_InterestB1 <- GO.res[GO.res$GO == "CC", ]
GO.res_InterestB1$Term <- factor(GO.res_InterestB1$Term, levels = GO.res_InterestB1$Term)

GO.res_InterestC1 <- GO.res[GO.res$GO == "MF", ]
GO.res_InterestC1$Term <- factor(GO.res_InterestC1$Term, levels = GO.res_InterestC1$Term)

GO.res_InterestD1 <- GO.res[GO.res$GO == "KEGG", ]
GO.res_InterestD1$Term <- factor(GO.res_InterestD1$Term, levels = GO.res_InterestD1$Term)

GO.res_Interest1 <- rbind(GO.res_InterestA1, GO.res_InterestB1, GO.res_InterestC1, GO.res_InterestD1)

# Dot plot
DotPlot <- ggplot(GO.res_Interest1, aes(x=FoldEnrichment, y = Term)) +
  ylab(NULL) +
  geom_point(aes(color = `Adjusted P-value`), size = 2) +
  scale_colour_gradient(high = "red", low="blue") +
  theme_bw(base_size = 14) +
  facet_grid(GO ~ ., scales = "free_y", space = "free_y", switch = "y")

pdf(file = paste0(Sys.Date(), "_Plots_GO and KEGG enrichment_", Variables$data, "_TermsRankedByOddsRatio.pdf"),
    width = 10, height = 6)
DotPlot
dev.off()
